# Supplementary material for: A 5′ UTR Mutation Contributes to Down-Regulation of Bbs7 in the Berlin Fat Mouse
Source: Int J Mol Sci. 2022 Oct 27;23(21):13018. doi: 10.3390/ijms232113018 (PMC9658298; doi:10.3390/ijms232113018)
Supplement: Supplementary file 1 [file ijms-23-13018-s001.zip]

Archive with 5 entries (5 files):
- supplementary file 1.pdf
- Supplementary file 2-Dual luciferase analysis and results.xlsx
- supplementary file 3- MGP_SNPS_Chr3_JObes1.xlsx
- supplementary file 4-Bbs7 qpcr-combined .xlsx
- supplementary file 5-Bbs7-qcpr- separate data.xlsx
