# Supplementary material for: A 5′ UTR Mutation Contributes to Down-Regulation of Bbs7 in the Berlin Fat Mouse
Source: Int J Mol Sci. 2022 Oct 27;23(21):13018. doi: 10.3390/ijms232113018 (PMC9658298; doi:10.3390/ijms232113018)
Supplement: Supplementary file 1 [file ijms-23-13018-s001.zip › Supplementary file 2-Dual luciferase analysis and results.xlsx]

## Sheet: A-D normalized to 1
Average of 3 technical replicates in biological replicates
Biological replicate 1				Biological replicate 2				Biological replicate 3				Average of the 3 assays				fold chandge
	Avrg	stdv			Avrg	stdv			Avrg	stdv			Avrg	stdv		BFMI(A)/B6(A)	0.367116
B6N (A)	3.92333	0.363372		B6N (A)	5.48881	0.264662		B6N (A)	4.50373	0.32569		B6N (A)	4.63862	0.646185		BFMI(B)/B6N(B)	0.429455
BFMI (A)	1.40331	0.127592		BFMI (A)	2.18012	0.281824		BFMI (A)	1.52532	0.0730832		BFMI (A)	1.70292	0.341089		BFMI (C)/B6N (C )	0.5102
B6N (B)	2.88832	0.0549216		B6N (B)	3.04913	0.29921		B6N (B)	2.86209	0.153545		B6N (B)	2.93318	0.082686		BFMI(D)/B6N(D)	1.01173
BFMI (B)	1.1896	0.0465263		BFMI (B)	1.5576	0.0390988		BFMI (B)	1.03181	0.233685		BFMI (B)	1.25967	0.220296
B6N (C)	3.91487	0.133131		B6N (C)	2.68908	0.322254		B6N (C)	4.8215	0.246109		B6N (C)	3.80848	0.873802
BFMI (C)	1.69488	0.09391		BFMI (C)	2.09288	0.466059		BFMI (C)	2.0415	0.0915306		BFMI (C)	1.94309	0.176755
B6N (D)	0.523839	0.0162357		B6N (D)	0.566001	0.0394164		B6N (D)	0.613352	0.0829184		B6N (D)	0.567731	0.036564
BFMI (D)	0.555702	0.070248		BFMI (D)	0.632596	0.116579		BFMI (D)	0.534874	0.03898		BFMI (D)	0.574391	0.0420263
Normalized to 1
	Avrg (1)	Avrg (2)	Avrg (3)	Avrg (all 3)	stdv	T-test
B6N (A)	0.845796	1.18328	0.970919	1	0.139305	0.0047359
BFMI (A)	0.302527	0.469992	0.328831	0.367116	0.0735323
B6N (B)	0.984705	1.03953	0.975764	1	0.0281899	0.000549531
BFMI (B)	0.405566	0.531027	0.351773	0.429455	0.0751047
B6N (C)	1.02793	0.706076	1.26599	1	0.229436	0.0415904
BFMI (C)	0.445029	0.549531	0.536041	0.5102	0.0464109
B6N (D)	0.922689	0.996953	1.08036	1	0.0644038	0.873941
BFMI (D)	0.978813	1.11425	0.942127	1.01173	0.0740251
B6N (A)	1	0.139305		x	y		x	y
BFMI (A)	0.367116	0.0735323		1	1.2		4	1.2
				1	1.3		4	1.3
B6N (B)	1	0.0281899		2	1.3		5	1.3
BFMI (B)	0.429455	0.0751047		2	1.2		5	1.2
B6N (C)	1	0.229436		x	y		x	y
BFMI (C)	0.5102	0.0464109		7	1.3		10	1.2
				7	1.4		10	1.3
B6N (D)	1	0.0644038		8	1.4		11	1.3
BFMI (D)	1.01173	0.0740251		8	1.3		11	1.2

## Sheet: E-H normalized to 1
Average of 3 technical replicates in biological replicates
Biological replicate 1				Biological replicate 2				Biological replicate 3				Average of the 3 assays
	Avrg	STDV			Avrg	STDV			Avrg	STDV			Avrg	STDV
(F)	1.00052	0.0130528		(F)	1.27294	0.0230832		(F)	1.18005	0.0135886		(E)	1.14533	0.0449529
(G)	0.340792	0.0170237		(G)	0.418212	0.010576		(G)	0.430211	0.00113232		(F)	1.15117	0.0165748
(H)	0.35899	0.0114575		(H)	0.430975	0.00440747		(H)	0.480979	0.0165025		(G)	0.396405	0.00957735
(E)	1.0024	0.0321783		(E)	1.19346	0.0303094		(E)	1.24012	0.0723711		(H)	0.423648	0.0107892
	Normalized to 1			t-test
(F)	0.873565	1.11142	1.03031	0.959484
(G)	0.29755	0.365147	0.375624	0.000655518
(H)	0.313439	0.37629	0.419949	0.000872316
(E)	0.875209	1.04202	1.08277
	avrg	std
(E)	1	0.0897944
(F)	1.0051	0.0987288
(G)	0.346107	0.0346001
(H)	0.369893	0.0437174
	X	Y
	1	1.2
	1	1.3
	2	1.3
	2	1.2
	X	Y
	1	1.35
	1	1.45
	3	1.45
	3	1.35
	X	Y
	1	1.5
	1	1.6
	4	1.6
	4	1.5

## Sheet: A-D(Biological replicate 1)
B6N(D)/BFMI(D)															Avrg	stdv
GL-H							GL-H/SEAP							B6N (D)	0.523839	0.0162357
B6(1)	B6(2)	B6(3)	BFMI(1)	BFMI(2)	BFMI(3)		B6(1)	B6(2)	B6(3)	BFMI(1)	BFMI(2)	BFMI(3)		BFMI (D)	0.555702	0.070248
779	828	867	718	817	1036		0.504534	0.522727	0.544256	0.492118	0.6536	0.521389
SEAP
B6(1)	B6(2)	B6(3)	BFMI(1)	BFMI(2)	BFMI(3)
1544	1584	1593	1459	1250	1987
B6N (B)/ BFMI(B)
GL-H							GL-H/SEAP								Avrg	stdv
B6(1)	B6(2)	B6(3)	BFMI(1)	BFMI(2)	BFMI(3)		B6(1)	B6(2)	B6(3)	BFMI(1)	BFMI(2)	BFMI(3)		B6N (B)	2.88832	0.0549216
3035	2839	2761	612	708	1013		2.93237	2.81089	2.92169	1.22156	1.12381	1.22343		BFMI (B)	1.1896	0.0465263
SEAP
B6(1)	B6(2)	B6(3)	BFMI(1)	BFMI(2)	BFMI(3)
1035	1010	945	501	630	828
B6N (C )/ BFMI(C )
GL-H							GL-H/SEAP								Avrg	stdv
B6(1)	B6(2)	B6(3)	BFMI(1)	BFMI(2)	BFMI(3)		B6(1)	B6(2)	B6(3)	BFMI(1)	BFMI(2)	BFMI(3)		B6N (C)	3.91487	0.133131
5640	5414	6231	2276	2438	3185		4.08696	3.89496	3.76268	1.63741	1.61993	1.82731		BFMI (C)	1.69488	0.09391
SEAP
B6(1)	B6(2)	B6(3)	BFMI(1)	BFMI(2)	BFMI(3)
1380	1390	1656	1390	1505	1743
B6N(A)/BFMI(A)
GL-H							GL-H/SEAP								Avrg	stdv
B6(1)	B6(2)	B6(3)	BFMI(1)	BFMI(2)	BFMI(3)		B6(1)	B6(2)	B6(3)	BFMI(1)	BFMI(2)	BFMI(3)		B6N (A)	3.92333	0.363372
7208	5821	4634	1918	2052	2718		4.37644	3.90671	3.48683	1.2635	1.37441	1.57201		BFMI (A)	1.40331	0.127592
SEAP
B6(1)	B6(2)	B6(3)	BFMI(1)	BFMI(2)	BFMI(3)
1647	1490	1329	1518	1493	1729
	Avrg	stdv
B6N (D)	0.523839	0.0162357
BFMI (D)	0.555702	0.070248
B6N (B)	2.88832	0.0549216
BFMI (B)	1.1896	0.0465263
B6N (C)	3.91487	0.133131
BFMI (C)	1.69488	0.09391
B6N (A)	3.92333	0.363372
BFMI (A)	1.40331	0.127592

## Sheet: A-D(Biological replicate 2)
B6N(D)/BFMI(D)
GL-H							GL-H/SEAP									Avrg	stdv
B6(1)	B6(2)	B6(3)	BFMI(1)	BFMI(2)	BFMI(3)		B6(1)	B6(2)	B6(3)	BFMI(1)	BFMI(2)	BFMI(3)			B6N (D)	0.566001	0.0394164
3112	2927	2709	2757	3095	4415		0.616238	0.561804	0.519962	0.518721	0.586285	0.792781			BFMI (D)	0.632596	0.116579
SEAP
B6(1)	B6(2)	B6(3)	BFMI(1)	BFMI(2)	BFMI(3)
5050	5210	5210	5315	5279	5569
B6N (B)/ BFMI(B)
GL-H							GL-H/SEAP
B6(1)	B6(2)	B6(3)	BFMI(1)	BFMI(2)	BFMI(3)		B6(1)	B6(2)	B6(3)	BFMI(1)	BFMI(2)	BFMI(3)				Avrg	stdv
12324	11689	9260	2859	3348	3694		3.27244	3.24875	2.62621	1.50236	1.58298	1.58745			B6N (B)	3.04913	0.29921
															BFMI (B)	1.5576	0.0390988
SEAP
B6(1)	B6(2)	B6(3)	BFMI(1)	BFMI(2)	BFMI(3)
3766	3598	3526	1903	2115	2327
B6N (C )/ BFMI(C )
GL-H							GL-H/SEAP
B6(1)	B6(2)	B6(3)	BFMI(1)	BFMI(2)	BFMI(3)		B6(1)	B6(2)	B6(3)	BFMI(1)	BFMI(2)	BFMI(3)				Avrg	stdv
17321	12812	11907	7645	8507	12324		3.11697	2.61096	2.33929	1.44545	2.52358	2.3096			B6N (C)	2.68908	0.322254
															BFMI (C)	2.09288	0.466059
SEAP
B6(1)	B6(2)	B6(3)	BFMI(1)	BFMI(2)	BFMI(3)
5557	4907	5090	5289	3371	5336
B6N(A)/BFMI(A)
GL-H							GL-H/SEAP
B6(1)	B6(2)	B6(3)	BFMI(1)	BFMI(2)	BFMI(3)		B6(1)	B6(2)	B6(3)	BFMI(1)	BFMI(2)	BFMI(3)				Avrg	stdv
31023	25083	26954	9949	10599	14229		5.83798	5.19747	5.43099	1.98464	1.97706	2.57865			B6N (A)	5.48881	0.264662
															BFMI (A)	2.18012	0.281824
SEAP
B6(1)	B6(2)	B6(3)	BFMI(1)	BFMI(2)	BFMI(3)
5314	4826	4963	5013	5361	5518
	Avrg	stdv
B6N (D)	0.566001	0.0394164
BFMI (D)	0.632596	0.116579
B6N (B)	3.04913	0.29921
BFMI (B)	1.5576	0.0390988
B6N (C)	2.68908	0.322254
BFMI (C)	2.09288	0.466059
B6N (A)	5.48881	0.264662
BFMI (A)	2.18012	0.281824

## Sheet: A-D(Biological replicate 3)
B6N(D)/BFMI(D)
GL-H							GL-H/SEAP									Avrg	stdv
B6(1)	B6(2)	B6(3)	BFMI(1)	BFMI(2)	BFMI(3)		B6(1)	B6(2)	B6(3)	BFMI(1)	BFMI(2)	BFMI(3)			B6N (D)	0.613352	0.0829184
615	609	566	521	459	518		0.585714	0.725864	0.528478	0.508789	0.589974	0.505859			BFMI (D)	0.534874	0.03898
SEAP
B6(1)	B6(2)	B6(3)	BFMI(1)	BFMI(2)	BFMI(3)
1050	839	1071	1024	778	1024
B6N (B)/ BFMI(B)
GL-H							GL-H/SEAP
B6(1)	B6(2)	B6(3)	BFMI(1)	BFMI(2)	BFMI(3)		B6(1)	B6(2)	B6(3)	BFMI(1)	BFMI(2)	BFMI(3)				Avrg	stdv
4108	3482	2295	1115	1001	829		3.0611	2.83782	2.68735	1.29802	1.0683	0.729112			B6N (B)	2.86209	0.153545
															BFMI (B)	1.03181	0.233685
SEAP
B6(1)	B6(2)	B6(3)	BFMI(1)	BFMI(2)	BFMI(3)
1342	1227	854	859	937	1137
B6N (C )/ BFMI(C )
GL-H							GL-H/SEAP
B6(1)	B6(2)	B6(3)	BFMI(1)	BFMI(2)	BFMI(3)		B6(1)	B6(2)	B6(3)	BFMI(1)	BFMI(2)	BFMI(3)				Avrg	stdv
6469	7556	7029	3324	3891	2970		5.1382	4.53814	4.78815	2.1145	2.09757	1.91243			B6N (C)	4.8215	0.246109
															BFMI (C)	2.0415	0.0915306
SEAP
B6(1)	B6(2)	B6(3)	BFMI(1)	BFMI(2)	BFMI(3)
1259	1665	1468	1572	1855	1553
B6N(A)/BFMI(A)
GL-H							GL-H/SEAP
B6(1)	B6(2)	B6(3)	BFMI(1)	BFMI(2)	BFMI(3)		B6(1)	B6(2)	B6(3)	BFMI(1)	BFMI(2)	BFMI(3)				Avrg	stdv
7086	7064	6841	3293	2496	3127		4.73663	4.73141	4.04314	1.58317	1.42222	1.57057			B6N (A)	4.50373	0.32569
															BFMI (A)	1.52532	0.0730832
SEAP
B6(1)	B6(2)	B6(3)	BFMI(1)	BFMI(2)	BFMI(3)
1496	1493	1692	2080	1755	1991
	Avrg	stdv
B6N (D)	0.613352	0.0829184
BFMI (D)	0.534874	0.03898
B6N (B)	2.86209	0.153545
BFMI (B)	1.03181	0.233685
B6N (C)	4.8215	0.246109
BFMI (C)	2.0415	0.0915306
B6N (A)	4.50373	0.32569
BFMI (A)	1.52532	0.0730832

## Sheet: E-H(Biological replicate 1)
F				GL-H/SEAP
GL-H
F (1)	F (2)	F (3)		F (1)	F (2)	F (3)		Avrg	STDV					Avrg	STDV
3399	2889	3348		1.01493	0.983322	1.0033		1.00052	0.0130528				F	1.00052	0.0130528
													G	0.340792	0.0170237
SEAP													H	0.35899	0.0114575
F (1)	F (2)	F (3)											E	1.0024	0.0321783
3349	2938	3337
G
GL-H
G (1)	G (2)	G (3)		G (1)	G (2)	G (3)		Avrg	STDV
1057	964	983		0.364483	0.325236	0.332657		0.340792	0.0170237
SEAP
G (1)	G (2)	G (3)
2900	2964	2955
H
GL-H
H (1)	H (2)	H (3)		H (1)	H (2)	H (3)		Avrg	STDV
1020	960	1117		0.356021	0.374269	0.346679		0.35899	0.0114575
SEAP
H (1)	H (2)	H (3)
2865	2565	3222
E
GL-H
E(1)	E (2)	E (3)		E (1)	E (2)	E (3)		Avrg	STDV
2383	2505	2734		0.998743	0.964946	1.04351		1.0024	0.0321783
SEAP
E (1)	E (2)	E (3)
2386	2596	2620

## Sheet: E-H(Biological replicate 2)
F				GL-H/SEAP
GL-H
F (1)	F (2)	F (3)		F (1)	F (2)	F (3)		Avrg	STDV					Avrg	STDV
5491	5035	4818		1.29688	1.28019	1.24175		1.27294	0.0230832				F	1.27294	0.0230832
													G	0.418212	0.010576
SEAP													H	0.430975	0.00440747
F (1)	F (2)	F (3)											E	1.19346	0.0303094
4234	3933	3880
G
GL-H
G (1)	G (2)	G (3)		G (1)	G (2)	G (3)		Avrg	STDV
1632	1557	1768		0.428459	0.422524	0.403653		0.418212	0.010576
SEAP
G (1)	G (2)	G (3)
3809	3685	4380
H
GL-H
H (1)	H (2)	H (3)		H (1)	H (2)	H (3)		Avrg	STDV
1699	1636	1697		0.426028	0.436733	0.430165		0.430975	0.00440747
SEAP
H (1)	H (2)	H (3)
3988	3746	3945
E
GL-H
E(1)	E (2)	E (3)		E(1)	E (2)	E (3)		Avrg	STDV
3954	4011	4521		1.15412	1.19839	1.22787		1.19346	0.0303094
SEAP
E(1)	E (2)	E (3)
3426	3347	3682

## Sheet: E-H(Biological replicate 3)
F				GL-H/SEAP
GL-H
F (1)	F (2)	F (3)		F (1)	F (2)	F (3)		Avrg	STDV					Avrg	STDV
4585	4562	4507		1.17775	1.16467	1.19771		1.18005	0.0135886				F	1.18005	0.0135886
													G	0.430211	0.00113232
SEAP													H	0.480979	0.0165025
F (1)	F (2)	F (3)											E	1.24012	0.0723711
3893	3917	3763
G
GL-H
G (1)	G (2)	G (3)		G (1)	G (2)	G (3)		Avrg	STDV
1755	2020	1635		0.431734	0.429879	0.429021		0.430211	0.00113232
SEAP
G (1)	G (2)	G (3)
4065	4699	3811
H
GL-H
H (1)	H (2)	H (3)		H (1)	H (2)	H (3)		Avrg	STDV
1753	1639	1620		0.496319	0.458077	0.48854		0.480979	0.0165025
SEAP
H (1)	H (2)	H (3)
3532	3578	3316
E
GL-H
E(1)	E (2)	E (3)		E(1)	E (2)	E (3)		Avrg	STDV
4346	4514	4004		1.26853	1.14076	1.31107		1.24012	0.0723711
SEAP
E(1)	E (2)	E (3)
3426	3957	3054

## Sheet: 3T3-L1- E-H normalized to 1
BFMI(F)/B6N(F)				GL-H/SEAP
GL-H
F (1)	F (2)	F (3)		F (1)	F (2)	F (3)		Avrg	STDV					Avrg	STDV	Normalized to 1	Fold change
1493	1856	1599		2.23838	1.67207	1.60381		1.83809	0.284418				E	1.60527	0.337228	1	F/E	1.14504
													F	1.83809	0.284418	1.14504	G/E	0.605026
SEAP													G	0.971227	0.0997438	0.605026	H/E	0.417657
F (1)	F (2)	F (3)											H	0.670451	0.0253346	0.417657
667	1110	997
BFMI(H)/B6N(H)
GL-H
H (1)	H (2)	H (3)		H (1)	H (2)	H (3)		Avrg	STDV
579	489	422		0.695913	0.635891	0.679549		0.670451	0.0253346
SEAP
H (1)	H (2)	H (3)
832	769	621
BFMI(G)/B6N(G)
GL-H
G (1)	G (2)	G (3)		G (1)	G (2)	G (3)		Avrg	STDV
499	676	667		0.837248	1.07643	1		0.971227	0.0997438
SEAP
G (1)	G (2)	G (3)
596	628	667
BFMI(E)/B6N(E)
GL-H
E (1)	E (2)	E (3)		E (1)	E (2)	E (3)		Avrg	STDV
1359	982	675		1.6861	1.97189	1.1578		1.60527	0.337228
SEAP
E (1)	E (2)	E (3)
806	498	583

## Sheet: All in one (A-H) nomalized to 1
	Avrg	stdv
A	0.367116	0.0735323
B	0.429455	0.0751047
C	0.5102	0.0464109
D	1.01173	0.0740251
F	1.0051	0.0987288
G	0.346107	0.0346001
H	0.369893	0.0437174
