# Supplementary material for: A 5′ UTR Mutation Contributes to Down-Regulation of Bbs7 in the Berlin Fat Mouse
Source: Int J Mol Sci. 2022 Oct 27;23(21):13018. doi: 10.3390/ijms232113018 (PMC9658298; doi:10.3390/ijms232113018)
Supplement: Supplementary file 1 [file ijms-23-13018-s001.zip › supplementary file 3- MGP_SNPS_Chr3_JObes1.xlsx]

## Sheet: SNPs in the promoter region
RSID	CHROM	POS	REF	ALT	QUAL	TYPE	FEATURE	SJL	NZO	BFMI861.S1	BFMI861.S2	BFMI860.12	AKR	X129P2_OlaHsd	X129S1_SvImJ	X129S5SvEvBrd	A_J	AKR_J	BALB_cJ	BTBR_T._Itpr3tf_J	BUB_BnJ	C3H_HeH	C3H_HeJ	C57BL_10J	C57BL_6NJ	C57BR_cdJ	C57L_J	C58_J	CAST_EiJ	CBA_J	DBA_1J	DBA_2J	FVB_NJ	I_LnJ	JF1_MsJ	KK_HiJ	LEWES_EiJ	LG_J	LP_J	MOLF_EiJ	NOD_ShiLtJ	NZB_B1NJ	NZO_HlLtJ	NZW_LacJ	PWK_PhJ	RF_J	SEA_GnJ	SJL_J	SM_J
rs29947545	3	36613350	T	C	999	5_prime	Bbs7	1/1	1/1	1/1	1/1	1/1	1/1	1/1	1/1	1/1	1/1	1/1	0/0	1/1	0/0	1/1	1/1	0/0	0/0	0/0	0/0	0/0	1/1	1/1	1/1	1/1	0/0	1/1	0/0	0/0	1/1	1/1	1/1	0/0	1/1	1/1	1/1	1/1	0/0	1/1	0/0	1/1	1/1
rs29947548	3	36613392	G	C	999	5_prime	Bbs7	1/1	1/1	1/1	1/1	1/1	1/1	1/1	1/1	1/1	1/1	1/1	0/0	1/1	0/0	1/1	1/1	0/0	0/0	0/0	0/0	0/0	1/1	1/1	1/1	1/1	0/0	1/1	0/0	0/0	1/1	1/1	1/1	0/0	1/1	1/1	1/1	1/1	0/0	1/1	0/0	1/1	1/1
rs29947551	3	36613457	G	A	999	5_prime	Bbs7	1/1	1/1	1/1	1/1	1/1	1/1	1/1	1/1	1/1	1/1	1/1	0/0	1/1	0/0	1/1	1/1	0/0	0/0	0/0	0/0	0/0	1/1	1/1	1/1	1/1	0/0	1/1	0/0	0/0	1/1	1/1	1/1	0/0	1/1	1/1	1/1	1/1	0/0	1/1	0/0	1/1	1/1
rs51089963	3	36613556	A	C	999	regulatory	ENSMUSR00000172838	1/1	1/1	1/1	1/1	1/1	1/1		1/1		1/1	1/1	0/0	1/1	0/0	1/1	1/1	0/0	0/0	0/0	0/0	0/0	0/0	1/1	1/1	1/1	0/0	1/1	0/0	0/0	1/1	1/1	1/1	0/0	1/1	1/1	1/1	1/1	0/0	1/1	0/0	1/1	1/1
rs227723138	3	36613585	T	G	999	regulatory	ENSMUSR00000172838	1/1	1/1	1/1	1/1	1/1	1/1		1/1	1/1	1/1	1/1	0/0	1/1	0/0	1/1	1/1	0/0	0/0	0/0	0/0	0/0	0/0	1/1	1/1	1/1	0/0	1/1	0/0	0/0	1/1	1/1	1/1	0/0	1/1	1/1	1/1	1/1	0/0	1/1	0/0	1/1	1/1
rs225736719	3	36613589	G	A,T	999	regulatory	ENSMUSR00000172838	1/1	1/1	1/1	1/1	1/1	1/1		1/1	1/1	1/1	1/1	0/0	1/1	0/0	1/1	1/1	0/0	0/0	0/0	0/0	0/0	0/0	1/1	1/1	1/1	0/0	1/1	0/0	0/0	1/1	1/1	1/1	0/0	1/1	1/1	1/1	1/1	2/2	1/1	0/0	1/1	1/1
rs51982785	3	36613602	G	A	999	regulatory	ENSMUSR00000172838	1/1	1/1	1/1	1/1	1/1	1/1	1/1	1/1	1/1	1/1	1/1	0/0	1/1	0/0	1/1	1/1	0/0	0/0	0/0	0/0	0/0	1/1	1/1	1/1	1/1	0/0	1/1	0/0	0/0	1/1	1/1	1/1	0/0	1/1	1/1	1/1	1/1	0/0	1/1	0/0	1/1	1/1
rs48376078	3	36613728	G	T	999	regulatory	ENSMUSR00000172838	1/1	1/1	1/1	1/1	1/1	1/1	1/1	1/1	1/1	1/1	1/1	0/0	1/1	0/0	1/1	1/1	0/0	0/0	0/0	0/0	0/0	0/0	1/1	1/1	1/1	0/0	1/1	0/0	0/0	1/1	1/1	1/1	0/0	1/1	1/1	1/1	1/1	0/0	1/1	0/0	1/1	1/1
rs47190609	3	36613758	G	T	999	regulatory	ENSMUSR00000172838	1/1	1/1	1/1	1/1	1/1	1/1	1/1	1/1	1/1	1/1	1/1	0/0	1/1	0/0	1/1	1/1	0/0	0/0	0/0	0/0	0/0	0/0	1/1	1/1	1/1	0/0	1/1	0/0	0/0	1/1	1/1	1/1	0/0	1/1	1/1	1/1	1/1	0/0	1/1	0/0	1/1	1/1
rs46590687	3	36613773	G	T	999	regulatory	ENSMUSR00000172838	1/1	1/1	1/1	1/1	1/1	1/1	1/1	1/1	1/1	1/1	1/1	0/0	1/1	0/0	1/1	1/1	0/0	0/0	0/0	0/0	0/0	0/0	1/1	1/1	1/1	0/0	1/1	0/0	0/0	1/1	1/1	1/1	0/0	1/1	1/1	1/1	1/1	0/0	1/1	0/0	1/1	1/1
rs47931207	3	36613807	A	G	999	regulatory	ENSMUSR00000172838	1/1	1/1	1/1	1/1	1/1	1/1	1/1	1/1	1/1	1/1	1/1	0/0	1/1	0/0	1/1	1/1	0/0	0/0	0/0	0/0	0/0	0/0	1/1	1/1	1/1	0/0	1/1	0/0	0/0	1/1	1/1	1/1	0/0	1/1	1/1	1/1	1/1	0/0	1/1	0/0	1/1	1/1
rs47275624	3	36613843	A	C	999	regulatory	ENSMUSR00000172838	1/1	1/1	1/1	1/1	1/1	1/1	1/1	1/1	1/1	1/1	1/1	0/0	1/1	0/0	1/1	1/1	0/0	0/0	0/0	0/0	0/0	0/0	1/1	1/1	1/1	0/0	1/1	0/0	0/0	1/1	1/1	1/1	0/0	1/1	1/1	1/1	1/1	0/0	1/1	0/0	1/1	1/1
rs578752359	3	36613905	C	T	304	regulatory	ENSMUSR00000172838		0/1	0/1	0/1	1/1					0/1	1/1	0/0	0/1	0/0		0/1	0/0	0/0	0/0	0/0	0/0	0/0	1/1		1/1	0/0	1/1	0/0	0/0			0/1	0/0	1/1		0/1	1/1	0/0		0/0
rs247169908	3	36614007	T	G	999	Upstream gene variant		1/1	1/1	1/1	1/1	1/1	1/1	1/1	1/1	1/1	1/1	1/1	0/0	1/1	0/0	1/1	1/1	0/0	0/0	0/0	0/0	0/0	0/0	1/1	1/1	1/1	0/0	1/1	0/0	0/0	1/1	1/1	1/1	0/0	1/1	1/1	1/1	1/1	0/0	1/1	0/0	1/1	1/1
rs232831355	3	36614141	A	G	999	Upstream gene variant		1/1	1/1	1/1	1/1	1/1	1/1	1/1	1/1	1/1	1/1	1/1	0/0	1/1	0/0	1/1	1/1	0/0	0/0	0/0	0/0	0/0	0/0	1/1	1/1	1/1	0/0	1/1	0/0	0/0	1/1	1/1	1/1	0/0	1/1	1/1	1/1	1/1	0/0	1/1	0/0	1/1	1/1
[truncated: 4 more columns]

## Sheet: SNPs in BFMI 36Mb to 37Mb
RSID	CHROM	POS	REF	ALT	QUAL	TYPE	FEATURE	SJL	NZO	KH	BFMI861.S1	BFMI861.S2	BFMI860.12	B6.3	B6.4	B6.5	AKR	X129P2_OlaHsd	X129S1_SvImJ	X129S5SvEvBrd	A_J	AKR_J	BALB_cJ	BTBR_T._Itpr3tf_J	BUB_BnJ	C3H_HeH	C3H_HeJ	C57BL_10J	C57BL_6NJ	C57BR_cdJ	C57L_J	C58_J	CAST_EiJ	CBA_J	DBA_1J	DBA_2J	FVB_NJ	I_LnJ	JF1_MsJ	KK_HiJ	LEWES_EiJ	LG_J	LP_J	MOLF_EiJ	NOD_ShiLtJ	NZB_B1NJ	NZO_HlLtJ	NZW_LacJ	PWK_PhJ
rs52375942	3	36000812	C	T	688	regulatory	ENSMUSR00000172759			0/0	0/0	0/1	0/0	0/0	0/0	0/0					0/1		0/1	0/1		0/1	0/0	0/1	0/1	0/1	0/0	0/1		0/1	0/0	0/1	0/1	0/1	1/1	0/1		0/1		0/1	0/1
rs245995380	3	36002189	G	A	577				0/0	0/0	1/1	0/1	0/1	0/0	0/0		0/0						0/0	0/0		0/0		0/0	0/0	0/0	0/0	0/0	0/0	0/0		0/0		0/0		0/0		0/1			1/1
rs30122977	3	36021036	T	G	999			1/1	1/1	0/0	1/1	1/1	1/1	0/0	0/0	0/0	1/1	1/1	1/1	1/1	1/1	1/1	0/0	1/1	1/1	1/1	1/1	0/0	0/0	0/0	0/0	0/0	1/1	1/1	1/1	0/0	1/1	0/0	1/1	0/0	1/1	1/1	1/1	1/1	1/1	1/1	1/1	1/1	1/1
rs229342993	3	36021650	T	C	999			0/0	0/0	0/0	1/1	1/1	1/1	0/0	0/0	0/0	0/0	0/0	0/0	0/0	0/0	0/0	0/0	0/0	0/0	0/0	0/0	0/0	0/0	0/0	0/0	0/0	0/0	0/0	0/0	0/0	0/0	0/0	0/0	0/0	0/0	1/1	0/0	0/0	1/1	0/0	0/0	0/0	0/0
rs48933479	3	36027103	T	C	999			1/1	0/0	0/0	1/1	1/1	1/1	0/0	0/0	0/0	1/1	1/1	1/1	1/1	1/1	1/1	0/0	1/1	0/0	1/1	1/1	0/0	0/0	0/0	0/0	0/0	1/1	1/1	0/0	0/0	0/0	0/0	0/0	0/0	1/1	1/1	1/1	0/0	1/1	0/0	0/0	0/0	0/0
	3	36031229	C	A	999			1/1	1/1	1/1	1/1	1/1	1/1	1/1	1/1	1/1	1/1	1/1	1/1		1/1	1/1	1/1	1/1	1/1	1/1	1/1	1/1	1/1	1/1	1/1	1/1	1/1	1/1	1/1	1/1	1/1	1/1	1/1	1/1	1/1	1/1	1/1	1/1	1/1	1/1	1/1	1/1	1/1
rs108653447	3	36047387	A	G	967			1/1		0/0	0/1	0/0	0/1	0/0	0/0	0/0	1/1	0/1	0/1		0/0	1/1	0/0	1/1		0/0	0/0	0/0	0/0	0/0	0/0	0/0		0/0	0/0	0/0		0/0		0/0	0/0	0/0	1/1		0/0	0/0		0/0
rs49447617	3	36086157	T	C	999			1/1	1/1	0/0	1/1	1/1	1/1	0/0	0/0	0/0	1/1	1/1	1/1	1/1	1/1	1/1	0/0	1/1	1/1	1/1	1/1	0/0	0/0	0/0	0/0	0/0	1/1	1/1	1/1	0/0	1/1	0/0	1/1	0/0	1/1	1/1	1/1	1/1	1/1	1/1	1/1	1/1	1/1
	3	36106931	C	A	99				0/1	0/1	0/1	0/1	0/1	0/0	0/0	0/0							0/0				0/0
	3	36116180	C	G	40.9695			0/0	0/0	0/0	0/1	0/1	0/0	0/0	0/0	0/0	0/0	0/0	0/0	0/0	0/0	0/0	0/0	0/0	0/0	0/0	0/1	0/0	0/0	0/0	0/0	0/0	0/0	0/1	0/0	0/0	0/0	0/0	0/0	0/0	0/0	0/0	0/0	0/0	0/0	0/0	0/1	0/0	0/0
rs220264462	3	36141613	C	A	999			0/0	0/0	0/0	0/0	0/1	0/0	0/0	0/0	0/0	1/1	1/1	1/1	0/1	0/0	1/1	0/0	1/1	0/0	0/0	0/0	0/0	0/0	0/0	0/0	0/0	0/0	0/0	0/0	0/0	0/0	0/0	0/0	0/0	0/0	0/0	1/1	0/0	0/0	0/0	0/0	0/0	0/0
rs52539108	3	36156603	G	T	999				0/0	0/0	0/1			0/0	0/0	0/0	1/1	1/1	1/1	0/1	1/1	1/1	0/0	1/1		1/1	1/1	0/0	0/0	0/0	0/0	0/0		1/1	0/0	0/0	0/0	0/0		0/0	0/0	1/1	1/1		1/1			0/0	0/0
rs213454395	3	36156659	C	A,T	999			0/0	0/0	0/0	1/1	1/1	1/1	0/0	0/0	0/0	0/0	0/0	0/0	0/0	0/0	0/0	0/0	0/0	0/0	0/0	0/0	0/0	0/0	0/0	0/0	0/0	0/0	0/0	0/0	0/0	0/0	0/0	0/0	0/0	0/0	1/1	0/0	0/0	1/1	0/0	0/0	0/0	0/0
	3	36174683	T	C	37.5051				0/1			0/1	0/1		0/0										0/0								0/0				0/0							0/0					0/0
rs386944453	3	36174697	C	T	155				0/0		0/1	0/0	0/1	0/0	0/0			0/0	0/0		0/0	0/0	0/0	0/0	0/1			0/0	0/0		0/0	0/0	0/0	0/0		0/0	1/1	0/0				0/0	0/1	0/1	0/0		0/0		0/1
rs581146279	3	36174705	C	T	226				0/0	0/0	0/1	0/0	0/1	0/0	0/0		0/0	0/0	0/0		0/0	0/0	0/0	0/0	0/0		0/0	0/0	0/0	0/1	0/0	0/0		0/0	0/0	0/0	0/0	0/0		0/0		0/0	0/1	0/1	0/0	0/0	0/0	0/0	1/1
rs1131824620	3	36187459	A	G	52			0/1	0/0	0/0	0/1	0/0	0/0	0/0	0/0	0/0	0/0		0/0		0/0	0/0	0/0	0/0	0/0	0/0	0/0	0/1	0/0	0/0	0/0	0/0	0/1	0/1	0/0	0/0	0/0	0/0	0/1	0/0		0/0	0/0	0/0	0/0	0/1	0/0	0/0	0/1
	3	36191099	G	A	999			1/1		1/1	1/1	1/1	1/1	1/1	1/1	1/1	1/1	1/1	1/1		1/1	1/1	1/1	1/1		1/1	1/1	1/1	1/1	1/1	1/1	1/1		1/1	1/1	1/1		1/1		1/1		1/1	1/1		1/1
rs248083395	3	36194728	A	G	999			0/0	0/0	0/0	1/1	1/1	1/1	0/0	0/0	0/0	0/0	0/0	0/0	0/0	0/0	0/0	0/0	0/0	0/0	0/0	0/0	0/0	0/0	0/0	0/0	0/0	0/0	0/0	0/0	0/0	0/0	0/0	0/0	0/0	0/0	1/1	0/0	0/0	1/1	0/0	0/0	0/0	0/0
rs50906281	3	36213180	T	C	999			1/1	1/1	0/0	1/1	1/1	1/1	0/0	0/0	0/0	1/1	1/1	1/1	1/1	1/1	1/1	0/0	1/1	1/1	1/1	1/1	0/0	0/0	1/1	1/1	0/0	1/1	1/1	1/1	0/0	1/1	0/0	1/1	0/0	1/1	1/1	1/1	1/1	1/1	1/1	1/1	1/1	1/1
	3	36217638	T	G	92					0/0	0/0	0/1	0/0		0/0	0/0						0/0	0/0	0/0	0/0		0/0	0/0	0/1			0/0	0/1		0/0	0/1	0/0	0/0		0/0	0/0	0/0			0/0
rs581533942	3	36217742	G	A	401				1/1	0/0	0/1	0/0	0/0	0/0	0/0	0/1			1/1	1/1	1/1	0/1	0/0			0/1	1/1	0/0	0/0			0/0	1/1	1/1	0/1	0/0	0/0	0/0		0/0	0/0	0/0	0/1		0/0		0/1		0/0
rs585051226	3	36217746	G	A	184				0/1	0/0	0/1	0/0	0/0	0/0	0/0	0/0			0/1	0/1	0/1	0/1	0/0				1/1	0/0	0/0			0/0		0/1	0/0	0/0	0/0	0/0		0/0	0/0	0/0	0/1		0/0
	3	36218629	A	G	41.1139			0/0	0/0	0/0	0/1	0/1	0/0	0/0	0/0	0/0	0/0	0/0	0/0		0/0	0/0	0/0	0/0	0/0	0/0	0/0	0/0	0/0	0/0	0/0	0/0	0/0	0/0	0/0	0/0	0/0	0/0	0/0	0/0	0/0	0/1	0/0	0/0	0/0	0/0	0/0	0/0	0/0
rs586104486	3	36244426	G	C	200			0/0	0/0	0/0	0/1	0/0	0/0	0/0	0/0	0/0	0/0	0/0	0/0	0/0	0/0	0/0	0/0	0/0		0/0	0/0	0/0	0/0	0/0	0/0	0/0	0/0	0/0	0/0	0/0		0/0		0/0	0/0	0/0	0/0	0/1	0/0	0/0	0/0	0/0
rs1133980085	3	36256513	C	T	987				0/1	0/0	0/1	0/0	0/1	0/0	0/0	0/0			0/1		0/1	0/1	0/0		0/1	0/0	0/1	0/0	0/0	0/0		0/0	0/0	0/1	0/0	0/1	0/1	0/0		0/0		0/1	0/1		0/0	0/1	0/1	0/1	0/0
rs1132221247	3	36256519	C	T	923				0/1	0/0	0/1	0/0	0/1	0/0	0/0	0/0			0/1		0/1	0/1	0/0		0/1	0/0	0/1	0/0	0/0	0/0		0/0		0/1	0/0	0/1	0/1	0/0		0/0		0/1	0/1		0/0	0/1	0/1	0/1	0/0
rs1132793635	3	36256612	T	C	144				0/1		0/1	0/0	0/0		0/0	0/0			0/1		0/1	0/0	0/0					0/0	0/0	0/1				0/0	0/1	0/0				0/0		0/1	0/0			0/0	0/1	0/0
rs1132631755	3	36257539	A	G	237			0/1	0/0	0/0	0/0	0/1	0/0	0/0	0/0	0/0	0/1		0/0		0/0	0/0	0/0	0/0		0/0	0/0	0/0	0/0	0/0	0/0	0/1		0/0	0/0	0/0		0/0		0/0	0/1	0/0	0/1		0/0	0/0	0/0	0/0
	3	36257622	A	G	956					0/0	0/1	0/0	0/0	0/0	0/0	0/0	1/1		1/1		1/1	1/1	0/0				0/0	0/0	0/0	1/1		0/1			1/1	0/0		0/0		0/0		0/0	1/1		0/0	1/1	1/1	1/1	0/0
rs1135044203	3	36257693	G	A	615			0/1	0/0	0/0	0/0	0/1	0/0	0/0	0/0	0/0	0/1		0/1		0/1	0/1	0/0				0/1	0/0	0/0			0/1			0/0	0/1	0/1	0/0		0/1		0/0	0/1		0/0	0/0	0/0	0/0
	3	36258430	A	G	32.5019			0/0	0/0	0/0	0/0	0/0	0/1	0/0	0/0	0/0	0/0	0/0	0/0	0/0	0/0	0/0	0/0	0/0		0/0	0/0	0/0	0/0	0/0	0/0	0/0	0/0	0/0	0/0	0/0		0/0		0/0	0/1	0/0	0/0		0/0	0/0	0/0	0/0
	3	36266235	T	C	193			0/0	0/0	0/0	0/1	0/1	0/1	0/0	0/0	0/0	0/0	0/0	0/0	0/0	0/1	0/0	0/0	0/0	0/0	0/0	0/0	0/0	0/0	0/0	0/0	0/0	0/0	0/0	0/0	0/0	0/0	0/0	0/1	0/0	0/0	0/0	0/0		0/0	0/0	0/0	0/0	0/0
	3	36281383	A	G	197				0/0	0/0	0/1	0/1	0/1	0/0	0/0	0/0					0/0	0/0	0/0		0/0	0/0	0/0	0/0	0/0	0/0	0/0	0/0	0/0	0/0	0/0	0/0	0/0	0/0	0/0	0/0		0/0		0/0	0/1	0/0	0/0	0/0	0/0
	3	36287414	C	T	96					0/0	0/0	0/1	0/0	0/0	0/0	0/0							0/0			0/1		0/0	0/0			0/0			0/1	0/0		0/0		0/0		0/1			0/0			0/1
rs1131742215	3	36291406	C	T,A	654			0/0	0/0	0/0	0/0	0/0	0/1	0/0	0/0	0/0	0/0		0/1		0/0		0/0	0/1	0/1	0/0	0/0	0/0	0/0	0/1	0/1	0/0	0/0	0/0	0/0	0/0	0/0	0/0	0/2	0/0	0/0	0/0	0/0	0/2	0/0	0/0	0/0	0/0	0/1
rs1134162332	3	36291408	A	G	999			1/1	0/0	0/0	0/0	0/0	0/1	0/0	0/0	0/0	0/0		0/1		0/0		0/0	0/1	0/1	0/0	0/0	0/0	0/0	0/1	1/1	0/0	0/1	0/0	0/0	0/0	0/1	0/0	0/1	0/0	0/0	0/0	0/1	0/1	0/0	0/0	0/0	0/0	0/1
	3	36291446	A	G,T	874			0/1	0/0	0/0	0/0	0/0	0/1	0/0	0/2	0/0	0/2		0/0		0/0	0/0	0/0	1/2	0/1	0/0	0/0	0/0	0/0	0/1	1/1	0/0	0/2	0/0	0/0	0/0	0/1	0/0	0/0	0/0	0/0	0/0		0/1	0/0	0/0	0/0	0/0	0/2
	3	36291530	A	G	618				0/0	0/0	0/0	0/0	0/1	0/0	0/0	0/0			0/1		0/0		0/0	1/1		0/0	0/0	0/0	0/0			0/0	1/1	0/0	0/0	0/0		0/0		0/0		0/0	0/1		0/0	0/0	0/0	0/0	1/1
rs30696615	3	36291930	T	C	999			1/1	1/1	0/0	1/1	1/1	1/1	0/0	0/0	0/0	1/1	1/1	1/1	1/1	1/1	1/1	0/0	1/1	1/1	1/1	1/1	0/0	0/0	1/1	1/1	0/0	1/1	1/1	1/1	0/0	1/1	0/0	1/1	0/0	1/1	1/1	1/1	1/1	1/1	1/1	1/1	1/1	1/1
rs33890832	3	36294932	C	T	999			1/1	1/1	0/0	1/1	1/1	1/1	0/0	0/0	0/0	1/1	1/1	1/1	1/1	1/1	1/1	0/0	1/1	1/1	1/1	1/1	0/0	0/0	1/1	1/1	0/0	1/1	1/1	1/1	0/0	1/1	0/0	1/1	0/0	1/1	1/1	1/1	1/1	1/1	1/1	1/1	1/1	1/1
rs30692974	3	36316357	C	A	999			1/1	1/1	0/0	1/1	1/1	1/1	0/0	0/0	0/0	1/1	1/1	1/1	1/1	1/1	1/1	0/0	1/1	1/1	1/1	1/1	0/0	0/0	1/1	1/1	0/0	1/1	1/1	1/1	0/0	0/1	0/0	0/1	0/0	1/1	1/1	1/1	1/1	1/1	1/1	1/1	1/1	0/1
	3	36317942	G	A	452						1/1	1/1	1/1	0/0														0/0	0/0			0/0						0/0		0/0		0/0		0/0		0/1			0/0
rs1131992662	3	36317946	A	G	262						0/1	1/1	1/1	0/0											0/0			0/0	0/0			0/0						0/0		0/0		0/0		0/0		0/0			0/0
	3	36319601	C	T	644			0/0	0/0	0/0	1/1	1/1	1/1	0/0	0/0	0/0	0/0	0/0	0/0	0/0	0/0	0/0	0/0	0/0	0/0	0/0	0/0	0/0	0/0	0/0	0/0	0/0	0/0	0/0	0/0	0/0	0/0	0/0	0/0	0/0	0/0	0/0	0/0	0/0	0/0	0/0	0/0	0/0	0/0
	3	36343806	T	C	265			0/0	0/1	0/0	0/1	0/0	0/0	0/0	0/0	0/0	0/0	0/0	0/0	0/0	0/1	0/0	0/0	0/0	0/1		0/1	0/0	0/0	0/0	0/0	0/0		0/1		0/0		0/0		0/0	0/0	0/0	0/0		0/0	0/1	0/1	0/1
	3	36347315	G	T	999			1/1	1/1	1/1	1/1	1/1	1/1	1/1	1/1	1/1	1/1	1/1	1/1	1/1	1/1	1/1	1/1	1/1	1/1	1/1	1/1	1/1	1/1	1/1	1/1	1/1	1/1	1/1	1/1	1/1	1/1	1/1	1/1	1/1	1/1	1/1	1/1	1/1	1/1	1/1	1/1	1/1	1/1
rs29930250	3	36349248	G	A	999	regulatory	ENSMUSR00000643694	0/0	0/0	0/0	1/1	1/1	1/1	0/0	0/0	0/0	0/0	0/0	0/0	0/0	0/0	0/0	0/0	0/0	0/0	0/0	0/0	0/0	0/0	0/0	0/0	0/0	0/0	0/0	0/0	0/0	0/0	0/0	0/0	0/0	0/0	1/1	0/0	0/0	1/1	0/0	0/0	0/0	0/0
rs49378092	3	36377821	G	A	999			0/0	0/0	0/0	1/1	1/1	1/1	0/0	0/0	0/0	0/0	0/0	0/0	0/0	0/0	0/0	0/0	0/0	0/0	0/0	0/0	0/0	0/0	0/0	0/0	0/0	0/0	0/0	0/0	0/0	0/0	0/0	0/0	0/0	0/0	1/1	0/0	0/0	1/1	0/0	0/0	0/0	0/0
rs261697445	3	36398411	G	A	999			0/0	0/0	0/0	1/1	1/1	1/1	0/0	0/0	0/0	0/0	0/0	0/0	0/0	0/0	0/0	0/0	0/0	0/0	0/0	0/0	0/0	0/0	0/0	0/0	0/0	0/0	0/0	0/0	0/0	0/0	0/0	0/0	0/0	0/0	1/1	0/0	0/0	1/1	0/0	0/0	0/0	0/0
rs29931379	3	36400808	T	C	999	regulatory	ENSMUSR00000400227	0/0	0/0	0/0	1/1	1/1	1/1	0/0	0/0	0/0	0/0	0/0	0/0	0/0	0/0	0/0	0/0	0/0	1/1	0/0	0/0	0/0	0/0	0/0	0/0	0/0	0/0	0/0	0/0	0/0	1/1	0/0	0/0	0/0	0/0	1/1	0/0	1/1	1/1	0/0	0/0	0/0	1/1
	3	36401432	G	C,A	51			0/1	0/1	0/0	0/0	0/1	0/0	0/0	0/0	0/0	0/0	0/0	0/0	0/0	0/0	0/0	0/0	0/0	0/0	0/0	0/0	0/0	0/0	0/0	0/0	0/0	0/0	0/0	0/0	0/0	0/0	0/0	0/0	0/0	0/1	0/0	0/0	0/0	0/0	0/0	0/0	0/0	0/0
rs29936293	3	36409268	C	T	999	regulatory	ENSMUSR00000643700	1/1	1/1	0/0	1/1	1/1	1/1	0/0	0/0	0/0	1/1	1/1	1/1	1/1	1/1	1/1	0/0	1/1	1/1	1/1	1/1	0/0	0/0	1/1	1/1	0/0	1/1	1/1	1/1	0/0	1/1	0/0	1/1	0/0	1/1	1/1	1/1	1/1	0/0	1/1	1/1	1/1	1/1
rs46304155	3	36410405	T	C	999			1/1	1/1	0/0	1/1	1/1	1/1	0/0	0/0	0/0	1/1	1/1	1/1	1/1	1/1	1/1	0/0	1/1	1/1	1/1	1/1	0/0	0/0	1/1	1/1	0/0	1/1	1/1	1/1	0/0	1/1	0/0	1/1	0/0	1/1	1/1	1/1	1/1	0/0	1/1	1/1	1/1	1/1
rs48593465	3	36410447	C	T	999			1/1	1/1	0/0	1/1	1/1	1/1	0/0	0/0	0/0	1/1	1/1	1/1	1/1	1/1	1/1	0/0	1/1	1/1	1/1	1/1	0/0	0/0	1/1	1/1	0/0	1/1	1/1	1/1	0/0	1/1	0/0	1/1	0/0	1/1	1/1	1/1	1/1	0/0	1/1	1/1	1/1	1/1
rs245700733	3	36412888	T	C	877			0/0	0/0	0/0	1/1	1/1	1/1	0/0	0/0	0/0	0/0	0/0	0/0	0/0	0/0	0/0	0/0	0/0	0/0	0/0	0/0	0/0	0/0	0/0	0/0	0/0	0/0	0/0	0/0	0/0	0/0	0/0	0/0	0/0	0/0	1/1	0/0	0/0	0/0	0/0	0/0	0/0	0/0
rs213418233	3	36417362	A	G	999			1/1	1/1	0/0	1/1	1/1	1/1	0/0	0/0	0/0	1/1		1/1		1/1	1/1	0/0	1/1		1/1	1/1	0/0	0/0	1/1	1/1	0/0	1/1	1/1	1/1	1/1		1/1		0/0	1/1	1/1	1/1		1/1	1/1	1/1	1/1
	3	36419109	C	A	158			0/0	0/0	0/0	0/1	0/1	0/1	0/0	0/0	0/0	0/0	0/0	0/0		0/0	0/0	0/0	0/0	0/0	0/0	0/0	0/0	0/0	0/0	0/0	0/0	0/0	0/0	0/0	0/0	0/0	0/0	0/0	0/0	0/0	0/0	0/0	0/0	0/0	0/0	0/0	0/0	0/0
	3	36419130	A	G	103			0/0	0/0	0/0	0/1	0/1	0/0	0/0	0/0	0/0	0/0	0/0	0/0		0/0	0/0	0/0	0/0	0/0	0/0	0/0	0/0	0/0	0/0	0/0	0/0	0/0	0/0	0/0	0/0	0/0	0/0	0/0	0/0	0/0	0/0	0/0	0/0	0/0	0/0	0/0	0/0	0/0
	3	36419131	T	G	87			0/0	0/0	0/0	0/1	0/1	0/1	0/0	0/0	0/0	0/0	0/0	0/0		0/0	0/0	0/0	0/0	0/0	0/0	0/0	0/0	0/0	0/0	0/0	0/0	0/0	0/0	0/0	0/0	0/0	0/0	0/0	0/0	0/0	0/0	0/0	0/0	0/0	0/0	0/0	0/0	0/0
	3	36419248	C	T	314			0/0	0/0	0/0	0/1	0/1	0/1	0/0	0/0	0/0	0/0		0/0		0/0	0/0	0/0		0/0		0/0	0/0	0/0	0/0	0/0	0/0	0/0	0/0	0/0	0/0	0/0	0/0	0/0	0/0			0/0		0/0	0/0	0/0	0/0	0/1
	3	36419362	C	T	69				0/0	0/0	0/1	0/0	0/1	0/0	0/0	0/0	0/0		0/0		0/0	0/0	0/0		0/0	0/0	0/0	0/0	0/0	0/0		0/0	0/0	0/0	0/0	0/0	0/0	0/0	0/0	0/0			0/0		0/0	0/0	0/0	0/0	0/0
rs254007475	3	36419618	G	A	999			1/1	1/1	0/0	1/1	1/1	1/1	0/0	0/0	0/0	1/1		1/1		1/1	1/1	0/0	1/1	1/1	1/1	1/1	0/0	0/0	1/1	1/1	0/0	1/1	1/1	1/1	0/0	1/1	0/0	1/1	0/0	1/1	1/1	1/1		0/0	1/1	1/1	1/1	1/1
rs30006863	3	36420034	G	A	999			1/1	1/1	0/0	1/1	1/1	1/1	0/0	0/0	0/0	1/1	1/1	1/1	1/1	1/1	1/1	0/0	1/1	1/1	1/1	1/1	0/0	0/0	1/1	1/1	0/0	1/1	1/1	1/1	0/0	1/1	0/0	1/1	0/0	1/1	1/1	1/1	1/1	0/0	1/1	1/1	1/1	1/1
rs242179524	3	36420336	T	C	877			0/0	0/0	0/0	1/1	1/1	1/1	0/0	0/0	0/0	0/0	0/0	0/0	0/0	0/0	0/0	0/0	0/0	0/0	0/0	0/0	0/0	0/0	0/0	0/0	0/0	0/0	0/0	0/0	0/0	0/0	0/0	0/0	0/0	0/0	1/1	0/0	0/0	0/0	0/0	0/0	0/0	0/0
rs212751448	3	36420800	T	G	877			0/0	0/0	0/0	1/1	1/1	1/1	0/0	0/0	0/0	0/0	0/0	0/0	0/0	0/0	0/0	0/0	0/0	0/0	0/0	0/0	0/0	0/0	0/0	0/0	0/0	0/0	0/0	0/0	0/0	0/0	0/0	0/0	0/0	0/0	1/1	0/0	0/0	0/0	0/0	0/0	0/0	0/0
rs241935527	3	36422150	G	A	877			0/0	0/0	0/0	1/1	1/1	1/1	0/0	0/0	0/0	0/0	0/0	0/0	0/0	0/0	0/0	0/0	0/0	0/0	0/0	0/0	0/0	0/0	0/0	0/0	0/0	0/0	0/0	0/0	0/0	0/0	0/0	0/0	0/0	0/0	1/1	0/0	0/0	0/0	0/0	0/0	0/0	0/0
	3	36429349	A	G	47.4223			0/0	0/0	0/0	0/0	0/1	0/0	0/0	0/0	0/0	0/0	0/0	0/0	0/0	0/0	0/0	0/0	0/0	0/0	0/0	0/0	0/0	0/1	0/0	0/0	0/0	0/1	0/0	0/0	0/1	0/0	0/0	0/0	0/0	0/0	0/0	0/0	0/0	0/0	0/0	0/0	0/0	0/0
rs29935808	3	36430890	T	G	999			1/1	1/1	0/0	1/1	1/1	1/1	0/0	0/0	0/0	1/1	1/1	1/1	1/1	1/1	1/1	0/0	1/1	1/1	1/1	1/1	0/0	0/0	1/1	1/1	0/0	1/1	1/1	1/1	0/0	1/1	0/0	1/1	0/0	1/1	1/1	1/1	1/1	0/0	1/1	1/1	1/1	1/1
rs224193096	3	36432663	G	A	877			0/0	0/0	0/0	1/1	1/1	1/1	0/0	0/0	0/0	0/0	0/0	0/0	0/0	0/0	0/0	0/0	0/0	0/0	0/0	0/0	0/0	0/0	0/0	0/0	0/0	0/0	0/0	0/0	0/0	0/0	0/0	0/0	0/0	0/0	1/1	0/0	0/0	0/0	0/0	0/0	0/0	0/0
rs253707056	3	36443331	G	A	877			0/0	0/0	0/0	1/1	1/1	1/1	0/0	0/0	0/0	0/0	0/0	0/0	0/0	0/0	0/0	0/0	0/0	0/0	0/0	0/0	0/0	0/0	0/0	0/0	0/0	0/0	0/0	0/0	0/0	0/0	0/0	0/0	0/0	0/0	1/1	0/0	0/0	0/0	0/0	0/0	0/0	0/0
rs13472024	3	36449044	C	G	999	3_prime	Anxa5	1/1	0/0	0/0	1/1	1/1	1/1	0/0	0/0	0/0	1/1	1/1	1/1	1/1	0/0	1/1	0/0	1/1	1/1	0/0	0/0	0/0	0/0	1/1	1/1	0/0	1/1	0/0	0/0	0/0	1/1	0/0	1/1	0/0	1/1	1/1	1/1	1/1	0/0	0/0	0/0	0/0	1/1
rs4223936	3	36449161	T	C	999	3_prime	Anxa5	0/0	0/0	0/0	1/1	1/1	1/1	0/0	0/0	0/0	1/1	1/1	1/1	1/1	0/0	1/1	0/0	1/1	1/1	0/0	0/0	0/0	0/0	1/1	1/1	0/0	0/0	0/0	0/0	0/0	1/1	0/0	1/1	0/0	0/0	1/1	1/1	1/1	0/0	0/0	0/0	0/0	0/0
rs4223928	3	36449300	A	G	999	3_prime	Anxa5	0/0	0/0	0/0	1/1	1/1	1/1	0/0	0/0	0/0	1/1	1/1	1/1	1/1	0/0	1/1	0/0	1/1	1/1	0/0	0/0	0/0	0/0	1/1	1/1	0/0	0/0	0/0	0/0	0/0	1/1	0/0	1/1	0/0	0/0	1/1	1/1	1/1	0/0	0/0	0/0	0/0	0/0
rs47822844	3	36449610	C	G	999	regulatory	ENSMUSR00000400234	1/1	1/1	0/0	1/1	1/1	1/1	0/0	0/0	0/0	0/0	0/0	0/0	0/0	1/1	0/0	0/0	0/0	0/0	1/1	1/1	0/0	0/0	0/0	0/0	0/0	1/1	1/1	1/1	0/0	0/0	0/0	0/0	0/0	1/1	1/1	0/0	0/0	0/0	1/1	1/1	1/1	1/1
rs51785282	3	36449651	G	C	999	regulatory	ENSMUSR00000400234	1/1	1/1	0/0	1/1	1/1	1/1	0/0	0/0	0/0	0/0	0/0	0/0	0/0	1/1	0/0	0/0	0/0	0/0	1/1	1/1	0/0	0/0	0/0	0/0	0/0	1/1	1/1	1/1	0/0	0/0	0/0	0/0	0/0	1/1	1/1	0/0	0/0	0/0	1/1	1/1	1/1	1/1
rs586979666	3	36449668	G	T	999	regulatory	ENSMUSR00000400234	1/1	0/0	0/0	1/1	1/1	1/1	0/0	0/0	0/0	0/0	0/0	0/0	0/0	1/1	0/0	0/0	0/0	0/0	1/1	1/1	0/0	0/0	0/0	0/0	0/0	1/1	1/1	0/0	0/0	0/0	0/0	0/0	0/0	1/1	1/1	0/0	0/0	0/0	0/0	0/0	0/0	1/1
rs221901201	3	36449750	G	A	999	regulatory	ENSMUSR00000400234	0/0	0/0	0/0	1/1	1/1	1/1	0/0	0/0	0/0	0/0	0/0	0/0	0/0	0/0	0/0	0/0	0/0	0/0	0/0	0/0	0/0	0/0	0/0	0/0	0/0	0/0	0/0	0/0	0/0	0/0	0/0	0/0	0/0	0/0	1/1	0/0	0/0	0/0	0/0	0/0	0/0	1/1
rs250510103	3	36449788	C	T	999	regulatory	ENSMUSR00000400234	1/1	1/1	0/0	1/1	1/1	1/1	0/0	0/0	0/0	0/0	0/0	0/0	0/0	0/0	0/0	0/0	0/0	1/1	0/0	0/0	0/0	0/0	0/0	0/0	0/0	0/0	0/0	1/1	0/0	1/1	0/0	1/1	0/0	0/0	1/1	0/0	1/1	0/0	1/1	1/1	1/1	1/1
rs264587718	3	36450143	G	A	999	regulatory	ENSMUSR00000400234	0/0	0/0	0/0	1/1	1/1	1/1	0/0	0/0	0/0	0/0	0/0	0/0	0/0	0/0	0/0	0/0	0/0	0/0	0/0	0/0	0/0	0/0	0/0	0/0	0/0	1/1	0/0	0/0	0/0	0/0	0/0	0/0	0/0	1/1	1/1	0/0	0/0	0/0	0/0	0/0	0/0	0/0
rs29938426	3	36450157	C	T	999	regulatory	ENSMUSR00000400234	0/0	1/1	0/0	1/1	1/1	1/1	0/0	0/0	0/0	0/0	0/0	0/0	0/0	0/0	0/0	0/0	0/0	0/0	0/0	0/0	0/0	0/0	0/0	0/0	0/0	1/1	0/0	1/1	0/0	0/0	0/0	0/0	0/0	1/1	1/1	0/0	0/0	0/0	1/1	1/1	1/1	1/1
rs29938429	3	36450578	C	T	999			1/1	1/1	0/0	1/1	1/1	1/1	0/0	0/0	0/0	1/1	1/1	1/1	1/1	0/0	1/1	0/0	1/1	1/1	0/0	0/0	0/0	0/0	1/1	1/1	0/0	1/1	0/0	1/1	0/0	1/1	0/0	1/1	0/0	1/1	1/1	1/1	1/1	0/0	1/1	1/1	1/1	0/0
rs46854412	3	36450712	G	A	999			1/1	1/1	0/0	1/1	1/1	1/1	0/0	0/0	0/0	0/0	0/0	0/0	0/0	1/1	0/0	0/0	0/0	0/0	1/1	1/1	0/0	0/0	0/0	0/0	0/0	0/0	1/1	1/1	0/0	0/0	0/0	0/0	0/0	1/1	1/1	0/0	0/0	0/0	1/1	1/1	1/1	1/1
rs48190154	3	36450808	A	G	999			1/1	1/1	0/0	1/1	1/1	1/1	0/0	0/0	0/0	0/0	0/0	0/0	0/0	1/1	0/0	0/0	0/0	0/0	1/1	1/1	0/0	0/0	0/0	0/0	0/0	0/0	1/1	1/1	0/0	0/0	0/0	0/0	0/0	1/1	1/1	0/0	0/0	0/0	1/1	1/1	1/1	0/0
rs213864579	3	36450832	C	T	999			1/1	1/1	0/0	1/1	1/1	1/1	0/0	0/0	0/0	0/0	0/0	0/0	0/0	1/1	0/0	0/0	0/0	0/0	1/1	1/1	0/0	0/0	0/0	0/0	0/0	0/0	1/1	1/1	0/0	0/0	0/0	0/0	0/0	1/1	1/1	0/0	0/0	0/0	1/1	1/1	1/1	0/0
rs241234446	3	36450833	A	C	999			1/1	1/1	0/0	1/1	1/1	1/1	0/0	0/0	0/0	0/0	0/0	0/0	0/0	1/1	0/0	0/0	0/0	0/0	1/1	1/1	0/0	0/0	0/0	0/0	0/0	0/0	1/1	1/1	0/0	0/0	0/0	0/0	0/0	1/1	1/1	0/0	0/0	0/0	1/1	1/1	1/1	0/0
rs258799342	3	36450835	G	A	999			1/1	1/1	0/0	1/1	1/1	1/1	0/0	0/0	0/0	0/0	0/0	0/0	0/0	1/1	0/0	0/0	0/0	0/0	1/1	1/1	0/0	0/0	0/0	0/0	0/0	0/0	1/1	1/1	0/0	0/0	0/0	0/0	0/0	1/1	1/1	0/0	0/0	0/0	1/1	1/1	1/1	0/0
rs46174973	3	36451006	T	G	999			1/1	1/1	0/0	1/1	1/1	1/1	0/0	0/0	0/0	0/0	0/0	0/0	0/0	1/1	0/0	0/0	0/0	0/0	1/1	1/1	0/0	0/0	0/0	0/0	0/0	0/0	1/1	1/1	0/0	0/0	0/0	0/0	0/0	1/1	1/1	0/0	0/0	0/0	1/1	1/1	1/1	0/0
rs51654580	3	36451148	C	A	999			1/1	1/1	0/0	1/1	1/1	1/1	0/0	0/0	0/0	0/0	0/0	0/0	0/0	1/1	0/0	0/0	0/0	0/0	1/1	1/1	0/0	0/0	0/0	0/0	0/0	1/1	1/1	1/1	0/0	0/0	0/0	0/0	0/0	1/1	1/1	0/0	0/0	0/0	1/1	1/1	1/1	0/0
rs50004945	3	36451149	A	G	999			1/1	1/1	0/0	1/1	1/1	1/1	0/0	0/0	0/0	0/0	0/0	0/0	0/0	1/1	0/0	0/0	0/0	0/0	1/1	1/1	0/0	0/0	0/0	0/0	0/0	1/1	1/1	1/1	0/0	0/0	0/0	0/0	0/0	1/1	1/1	0/0	0/0	0/0	1/1	1/1	1/1	1/1
rs51344184	3	36451168	T	A	999			1/1	1/1	0/0	1/1	1/1	1/1	0/0	0/0	0/0	0/0	0/0	0/0	0/0	1/1	0/0	0/0	0/0	0/0	1/1	1/1	0/0	0/0	0/0	0/0	0/0	0/0	1/1	1/1	0/0	0/0	0/0	0/0	0/0	1/1	1/1	0/0	0/0	0/0	1/1	1/1	1/1	1/1
rs48913589	3	36451223	A	G	999			1/1	1/1	0/0	1/1	1/1	1/1	0/0	0/0	0/0	0/0	0/0	0/0	0/0	1/1	0/0	0/0	0/0	0/0	1/1	1/1	0/0	0/0	0/0	0/0	0/0	0/0	1/1	1/1	0/0	0/0	0/0	0/0	0/0	1/1	1/1	0/0	0/0	0/0	1/1	1/1	1/1	0/0
rs49737433	3	36451239	C	A	999			1/1	1/1	0/0	1/1	1/1	1/1	0/0	0/0	0/0	0/0	0/0	0/0	0/0	1/1	0/0	0/0	0/0	0/0	1/1	1/1	0/0	0/0	0/0	0/0	0/0	0/0	1/1	1/1	0/0	0/0	0/0	0/0	0/0	1/1	1/1	0/0	0/0	0/0	1/1	1/1	1/1	0/0
rs228996219	3	36451242	A	G	999			1/1	1/1	0/0	1/1	1/1	1/1	0/0	0/0	0/0	0/0	0/0	0/0	0/0	1/1	0/0	0/0	0/0	0/0	1/1	1/1	0/0	0/0	0/0	0/0	0/0	0/0	1/1	1/1	0/0	0/0	0/0	0/0	0/0	1/1	1/1	0/0	0/0	0/0	1/1	1/1	1/1	0/0
rs49436135	3	36451245	A	G	999			1/1	1/1	0/0	1/1	1/1	1/1	0/0	0/0	0/0	0/0	0/0	0/0	0/0	1/1	0/0	0/0	0/0	0/0	1/1	1/1	0/0	0/0	0/0	0/0	0/0	0/0	1/1	1/1	0/0	0/0	0/0	0/0	0/0	1/1	1/1	0/0	0/0	0/0	1/1	1/1	1/1	0/0
rs48526086	3	36451262	G	A	999			1/1	1/1	0/0	1/1	1/1	1/1	0/0	0/0	0/0	0/0	0/0	0/0	0/0	1/1	0/0	0/0	0/0	0/0	1/1	1/1	0/0	0/0	0/0	0/0	0/0	0/0	1/1	1/1	0/0	0/0	0/0	0/0	0/0	1/1	1/1	0/0	0/0	0/0	1/1	1/1	1/1	0/0
rs45723004	3	36451327	G	A	999			1/1	1/1	0/0	1/1	1/1	1/1	0/0	0/0	0/0	0/0	0/0	0/0	0/0	1/1	0/0	0/0	0/0	0/0	1/1	1/1	0/0	0/0	0/0	0/0	0/0	0/0	1/1	1/1	0/0	0/0	0/0	0/0	0/0	1/1	1/1	0/0	0/0	0/0	1/1	1/1	1/1	0/0
rs47823717	3	36451418	A	G	999			1/1	1/1	0/0	1/1	1/1	1/1	0/0	0/0	0/0	0/0	0/0	0/0	0/0	1/1	0/0	0/0	0/0	0/0	1/1	1/1	0/0	0/0	0/0	0/0	0/0	0/0	1/1	1/1	0/0	0/0	0/0	0/0	0/0	1/1	1/1	0/0	0/0	0/0	1/1	1/1	1/1	0/0
rs46101108	3	36451482	G	T	999			1/1	1/1	0/0	1/1	1/1	1/1	0/0	0/0	0/0	0/0	0/0	0/0	0/0	1/1	0/0	0/0	0/0	0/0	1/1	1/1	0/0	0/0	0/0	0/0	0/0	0/0	1/1	1/1	0/0	0/0	0/0	0/0	0/0	1/1	1/1	0/0	0/0	0/0	1/1	1/1	1/1	0/0
rs48613853	3	36451488	G	T	999			1/1	1/1	0/0	1/1	1/1	1/1	0/0	0/0	0/0	0/0	0/0	0/0	0/0	1/1	0/0	0/0	0/0	0/0	1/1	1/1	0/0	0/0	0/0	0/0	0/0	0/0	1/1	1/1	0/0	0/0	0/0	0/0	0/0	1/1	1/1	0/0	0/0	0/0	1/1	1/1	1/1	0/0
rs46727035	3	36451532	T	C	999			1/1	1/1	0/0	1/1	1/1	1/1	0/0	0/0	0/0	0/0	0/0	0/0	0/0	1/1	0/0	0/0	0/0	0/0	1/1	1/1	0/0	0/0	0/0	0/0	0/0	0/0	1/1	1/1	0/0	0/0	0/0	0/0	0/0	1/1	1/1	0/0	0/0	0/0	1/1	1/1	1/1	0/0
rs51577150	3	36451537	T	C	999			1/1	1/1	0/0	1/1	1/1	1/1	0/0	0/0	0/0	0/0	0/0	0/0	0/0	1/1	0/0	0/0	0/0	0/0	1/1	1/1	0/0	0/0	0/0	0/0	0/0	0/0	1/1	1/1	0/0	0/0	0/0	0/0	0/0	1/1	1/1	0/0	0/0	0/0	1/1	1/1	1/1	0/0
rs256603920	3	36451734	C	T	187			1/1	0/1	0/0		0/1	0/1	0/0	0/0	0/0	0/0	0/0	0/0	0/0		0/0	0/0	0/0	0/0		1/1	0/0	0/0	0/0	0/0	0/0	0/0	0/1		0/0	0/0	0/0	0/0	0/0	0/1	1/1	0/0	0/0	0/0	0/1	0/1	0/1	0/0
rs46787043	3	36451801	A	T,C	999			1/1	1/1	0/0	1/1	1/1	1/1	0/0	0/0	0/0	0/0	0/0	0/0	0/0	1/1	0/0	0/0	0/0	1/1	1/1	1/1	0/0	0/0	0/0	0/0	0/0	0/0	1/1	1/1	0/0	1/1	0/0	1/1	0/0	1/1	1/1	0/0	1/1	0/0	1/1	1/1	1/1	1/1
rs46724730	3	36451817	T	C	999			1/1	1/1	0/0	1/1	1/1	1/1	0/0	0/0	0/0	0/0	0/0	0/0	0/0	1/1	0/0	0/0	0/0	1/1	1/1	1/1	0/0	0/0	0/0	0/0	0/0	0/0	1/1	1/1	0/0	1/1	0/0	1/1	0/0	1/1	1/1	0/0	1/1	0/0	1/1	1/1	1/1	1/1
rs51968725	3	36451913	C	T	999			1/1	1/1	0/0	1/1	1/1	1/1	0/0	0/0	0/0	0/0	0/0	0/0	0/0	1/1	0/0	0/0	0/0	0/0	1/1	1/1	0/0	0/0	0/0	0/0	0/0	0/0	1/1	1/1	0/0	0/0	0/0	0/0	0/0	1/1	1/1	0/0	0/0	0/0	1/1	1/1	1/1	0/0
rs50478647	3	36451991	C	A	999			1/1	1/1	0/0	1/1	1/1	1/1	0/0	0/0	0/0	0/0	0/0	0/0	0/0	1/1	0/0	0/0	0/0	1/1	1/1	1/1	0/0	0/0	0/0	0/0	0/0	0/0	1/1	1/1	0/0	1/1	0/0	1/1	0/0	1/1	1/1	0/0	1/1	0/0	1/1	1/1	1/1	0/0
rs50181468	3	36452001	C	T	999			1/1	1/1	0/0	1/1	1/1	1/1	0/0	0/0	0/0	0/0	0/0	0/0	0/0	1/1	0/0	0/0	0/0	0/0	1/1	1/1	0/0	0/0	0/0	0/0	0/0	0/0	1/1	1/1	0/0	0/0	0/0	0/0	0/0	1/1	1/1	0/0	0/0	0/0	1/1	1/1	1/1	0/0
rs47263562	3	36452074	C	T	999			1/1	1/1	0/0	1/1	1/1	1/1	0/0	0/0	0/0	0/0	0/0	0/0	0/0	1/1	0/0	0/0	0/0	0/0	1/1	1/1	0/0	0/0	0/0	0/0	0/0	0/0	1/1	1/1	0/0	0/0	0/0	0/0	0/0	1/1	1/1	0/0	0/0	0/0	1/1	1/1	1/1	0/0
rs13472023	3	36452202	G	A	999	synonymous	Anxa5	1/1	1/1	0/0	1/1	1/1	1/1	0/0	0/0	0/0	0/0	0/0	0/0	0/0	1/1	0/0	0/0	0/0	0/0	1/1	1/1	0/0	0/0	0/0	0/0	0/0	0/0	1/1	1/1	0/0	0/0	0/0	0/0	0/0	1/1	1/1	0/0	0/0	0/0	1/1	1/1	1/1	0/0
rs50225376	3	36452634	T	C	999			1/1	1/1	0/0	1/1	1/1	1/1	0/0	0/0	0/0	0/0	0/0	0/0	0/0	1/1	0/0	0/0	0/0	1/1	1/1	1/1	0/0	0/0	0/0	0/0	0/0	1/1	1/1	1/1	0/0	1/1	0/0	1/1	0/0	1/1	1/1	0/0	1/1	0/0	1/1	1/1	1/1	0/0
rs233834174	3	36453234	T	C	999			0/0	0/0	0/0	1/1	1/1	1/1	0/0	0/0	0/0	0/0	0/0	0/0	0/0	0/0	0/0	0/0	0/0	0/0	0/0	0/0	0/0	0/0	0/0	0/0	0/0	1/1	0/0	0/0	0/0	0/0	0/0	0/0	0/0	0/0	1/1	0/0	0/0	0/0	0/0	0/0	0/0	0/0
	3	36453239	C	T	877			0/0	0/0	0/0	1/1	1/1	1/1	0/0	0/0	0/0	0/0	0/0	0/0	0/0	0/0	0/0	0/0	0/0	0/0	0/0	0/0	0/0	0/0	0/0	0/0	0/0	0/0	0/0	0/0	0/0	0/0	0/0	0/0	0/0	0/0	1/1	0/0	0/0	0/0	0/0	0/0	0/0	0/0
rs30720003	3	36453579	C	T	999			1/1	1/1	0/0	1/1	1/1	1/1	0/0	0/0	0/0	0/0	0/0	0/0	0/0	1/1	0/0	0/0	0/0	0/0	1/1	1/1	0/0	0/0	0/0	0/0	0/0	1/1	1/1	1/1	0/0	0/0	0/0	0/0	0/0	1/1	1/1	0/0	0/0	0/0	1/1	1/1	1/1	0/0
rs48832784	3	36454730	T	C	999			1/1	1/1	0/0	1/1	1/1	1/1	0/0	0/0	0/0	0/0	0/0	0/0	0/0	1/1	0/0	0/0	0/0	1/1	1/1	1/1	0/0	0/0	0/0	0/0	0/0	1/1	1/1	1/1	0/0	1/1	0/0	1/1	0/0	1/1	1/1	0/0	1/1	0/0	1/1	1/1	1/1	1/1
rs228078765	3	36454790	G	A	877			0/0	0/0	0/0	1/1	1/1	1/1	0/0	0/0	0/0	0/0	0/0	0/0	0/0	0/0	0/0	0/0	0/0	0/0	0/0	0/0	0/0	0/0	0/0	0/0	0/0	0/0	0/0	0/0	0/0	0/0	0/0	0/0	0/0	0/0	1/1	0/0	0/0	0/0	0/0	0/0	0/0	0/0
rs244934150	3	36454810	G	A	999			0/0	0/0	0/0	1/1	1/1	1/1	0/0	0/0	0/0	0/0	0/0	0/0	0/0	0/0	0/0	0/0	0/0	0/0	0/0	0/0	0/0	0/0	0/0	0/0	0/0	1/1	0/0	0/0	0/0	0/0	0/0	0/0	0/0	0/0	1/1	0/0	0/0	0/0	0/0	0/0	0/0	0/0
rs214380463	3	36455272	G	A	877			0/0	0/0	0/0	1/1	1/1	1/1	0/0	0/0	0/0	0/0	0/0	0/0	0/0	0/0	0/0	0/0	0/0	0/0	0/0	0/0	0/0	0/0	0/0	0/0	0/0	0/0	0/0	0/0	0/0	0/0	0/0	0/0	0/0	0/0	1/1	0/0	0/0	0/0	0/0	0/0	0/0	0/0
rs237036963	3	36455273	C	A	877			0/0	0/0	0/0	1/1	1/1	1/1	0/0	0/0	0/0	0/0	0/0	0/0	0/0	0/0	0/0	0/0	0/0	0/0	0/0	0/0	0/0	0/0	0/0	0/0	0/0	0/0	0/0	0/0	0/0	0/0	0/0	0/0	0/0	0/0	1/1	0/0	0/0	0/0	0/0	0/0	0/0	0/0
rs31333239	3	36455330	T	C	999			1/1	1/1	0/0	1/1	1/1	1/1	0/0	0/0	0/0	1/1	1/1	1/1	1/1	1/1	1/1	0/0	1/1	0/0	1/1	1/1	0/0	0/0	1/1	1/1	0/0	1/1	1/1	1/1	0/0	0/0	0/0	0/0	0/0	1/1	1/1	1/1	0/0	0/0	1/1	1/1	1/1	0/0
rs31136785	3	36455403	T	A	999			1/1	1/1	0/0	1/1	1/1	1/1	0/0	0/0	0/0	1/1	1/1	1/1	1/1	1/1	1/1	0/0	1/1	1/1	1/1	1/1	0/0	0/0	1/1	1/1	0/0	1/1	1/1	1/1	0/0	1/1	0/0	1/1	0/0	1/1	1/1	1/1	1/1	0/0	1/1	1/1	1/1	1/1
rs30654390	3	36455414	A	G	999			1/1	1/1	0/0	1/1	1/1	1/1	0/0	0/0	0/0	1/1	1/1	1/1	1/1	1/1	1/1	0/0	1/1	1/1	1/1	1/1	0/0	0/0	1/1	1/1	0/0	1/1	1/1	1/1	0/0	1/1	0/0	1/1	0/0	1/1	1/1	1/1	1/1	0/0	1/1	1/1	1/1	1/1
rs31234188	3	36455417	C	T	999			1/1	1/1	0/0	1/1	1/1	1/1	0/0	0/0	0/0	1/1	1/1	1/1	1/1	1/1	1/1	0/0	1/1	1/1	1/1	1/1	0/0	0/0	1/1	1/1	0/0	1/1	1/1	1/1	0/0	1/1	0/0	1/1	0/0	1/1	1/1	1/1	1/1	0/0	1/1	1/1	1/1	1/1
rs51546459	3	36455487	A	T,C	999			1/1	1/1	0/0	1/1	1/1	1/1	0/0	0/0	0/0	1/1	1/1	1/1	1/1	1/1	1/1	0/0	1/1	2/2	1/1	1/1	0/0	0/0	1/1	1/1	0/0	0/0	1/1	1/1	0/0	2/2	0/0	2/2	0/0	1/1	1/1	1/1	2/2	0/0	1/1	1/1	1/1	2/2
rs49380983	3	36455642	A	G	999			1/1	1/1	0/0	1/1	1/1	1/1	0/0	0/0	0/0	1/1	1/1	1/1	1/1	1/1	1/1	0/0	1/1	1/1	1/1	1/1	0/0	0/0	1/1	1/1	0/0	1/1	1/1	1/1	0/0	1/1	0/0	1/1	0/0	1/1	1/1	1/1	1/1	0/0	1/1	1/1	1/1	1/1
rs49943867	3	36455679	T	A	999			1/1	1/1	0/0	1/1	1/1	1/1	0/0	0/0	0/0	1/1	1/1	1/1	1/1	1/1	1/1	0/0	1/1	1/1	1/1	1/1	0/0	0/0	1/1	1/1	0/0	1/1	1/1	1/1	0/0	1/1	0/0	1/1	0/0	1/1	1/1	1/1	1/1	0/0	1/1	1/1	1/1	1/1
rs47286117	3	36455732	A	G	999	regulatory	ENSMUSR00000643704	1/1	1/1	0/0	1/1	1/1	1/1	0/0	0/0	0/0	1/1	1/1	1/1	1/1	1/1	1/1	0/0	1/1	1/1	1/1	1/1	0/0	0/0	1/1	1/1	0/0	1/1	1/1	1/1	0/0	1/1	0/0	1/1	0/0	0/0	1/1	1/1	1/1	0/0	1/1	1/1	1/1	1/1
rs46877414	3	36455746	C	T	999	regulatory	ENSMUSR00000643704	0/0	1/1	0/0	1/1	1/1	1/1	0/0	0/0	0/0	1/1	1/1	1/1	1/1	1/1	1/1	0/0	1/1	0/0	1/1	1/1	0/0	0/0	1/1	1/1	0/0	1/1	1/1	1/1	0/0	0/0	0/0	0/0	0/0	0/0	1/1	1/1	0/0	0/0	1/1	1/1	1/1	0/0
rs48370793	3	36456044	A	G	999			1/1	1/1	0/0	1/1	1/1	1/1	0/0	0/0	0/0	1/1	1/1	1/1	1/1	1/1	1/1	0/0	1/1	1/1	1/1	1/1	0/0	0/0	1/1	1/1	0/0	1/1	1/1	1/1	0/0	1/1	0/0	1/1	0/0	1/1	1/1	1/1	1/1	0/0	1/1	1/1	1/1	1/1
rs51885345	3	36456074	A	G	999			1/1	1/1	0/0	1/1	1/1	1/1	0/0	0/0	0/0	1/1	1/1	1/1	1/1	1/1	1/1	0/0	1/1	1/1	1/1	1/1	0/0	0/0	1/1	1/1	0/0	1/1	1/1	1/1	0/0	1/1	0/0	1/1	0/0	1/1	1/1	1/1	1/1	0/0	1/1	1/1	1/1	1/1
rs49148671	3	36456093	A	G	999			1/1	1/1	0/0	1/1	1/1	1/1	0/0	0/0	0/0	1/1	1/1	1/1		1/1	1/1	0/0	1/1	1/1	1/1	1/1	0/0	0/0	1/1	1/1	0/0	1/1	1/1	1/1	0/0	1/1	0/0	1/1	0/0	1/1	1/1	1/1	1/1	0/0	1/1	1/1	1/1	1/1
rs252203613	3	36456096	T	C	999			1/1	1/1	0/0	1/1	1/1	1/1	0/0	0/0	0/0	1/1	1/1	1/1		1/1	1/1	0/0	1/1	1/1	1/1	1/1	0/0	0/0	1/1	1/1	0/0	1/1	1/1	1/1	0/0	1/1	0/0	1/1	0/0	1/1	1/1	1/1	1/1	0/0	1/1	1/1	1/1	1/1
rs237945426	3	36456100	G	A	999			1/1	1/1	0/0	1/1	1/1	1/1	0/0	0/0	0/0	1/1	1/1	1/1	1/1	1/1	1/1	0/0	1/1	1/1	1/1	1/1	0/0	0/0	1/1	1/1	0/0	1/1	1/1	1/1	0/0	1/1	0/0	1/1	0/0	1/1	1/1	1/1	1/1	0/0	1/1	1/1	1/1	1/1
rs45931323	3	36456104	C	T	999			1/1	1/1	0/0	1/1	1/1	1/1	0/0	0/0	0/0	1/1	1/1	1/1	1/1	1/1	1/1	0/0	1/1	1/1	1/1	1/1	0/0	0/0	1/1	1/1	0/0	1/1	1/1	1/1	0/0	1/1	0/0	1/1	0/0	1/1	1/1	1/1	1/1	0/0	1/1	1/1	1/1	1/1
rs51510464	3	36456130	C	G	999			1/1	1/1	0/0	1/1	1/1	1/1	0/0	0/0	0/0	1/1	1/1	1/1	1/1	1/1	1/1	0/0	1/1	1/1	1/1	1/1	0/0	0/0	1/1	1/1	0/0	1/1	1/1	1/1	0/0	1/1	0/0	1/1	0/0	1/1	1/1	1/1	1/1	0/0	1/1	1/1	1/1	1/1
rs48954260	3	36456245	G	A	999			1/1	1/1	0/0	1/1	1/1	1/1	0/0	0/0	0/0	1/1	1/1	1/1	1/1	1/1	1/1	0/0	1/1	1/1	1/1	1/1	0/0	0/0	1/1	1/1	0/0	1/1	1/1	1/1	0/0	1/1	0/0	1/1	0/0	1/1	1/1	1/1	1/1	0/0	1/1	1/1	1/1	1/1
rs4138823	3	36456968	A	C	999			0/0	1/1	0/0	1/1	1/1	1/1	0/0	0/0	0/0	1/1	1/1	1/1	1/1	1/1	1/1	0/0	1/1	0/0	1/1	1/1	0/0	0/0	1/1	1/1	0/0	0/0	1/1	1/1	0/0	0/0	0/0	0/0	0/0	0/0	1/1	1/1	0/0	0/0	1/1	1/1	1/1	0/0
rs30858040	3	36457979	T	C	999			1/1	1/1	0/0	1/1	1/1	1/1	0/0	0/0	0/0	1/1	1/1	1/1	1/1	1/1	1/1	0/0	1/1	1/1	1/1	1/1	0/0	0/0	1/1	1/1	0/0	1/1	1/1	1/1	0/0	1/1	0/0	1/1	0/0	1/1	1/1	1/1	1/1	0/0	1/1	1/1	1/1	1/1
rs30063784	3	36458094	A	G	999			1/1	1/1	0/0	1/1	1/1	1/1	0/0	0/0	0/0	1/1	1/1	1/1	1/1	1/1	1/1	0/0	1/1	1/1	1/1	1/1	0/0	0/0	1/1	1/1	0/0	1/1	1/1	1/1	0/0	1/1	0/0	1/1	0/0	1/1	1/1	1/1	1/1	0/0	1/1	1/1	1/1	1/1
rs31217230	3	36458475	C	T	999			1/1	1/1	0/0	1/1	1/1	1/1	0/0	0/0	0/0	1/1	1/1	1/1	1/1	1/1	1/1	0/0	1/1	1/1	1/1	1/1	0/0	0/0	1/1	1/1	0/0	1/1	1/1	1/1	0/0	1/1	0/0	1/1	0/0	1/1	1/1	1/1	1/1	0/0	1/1	1/1	1/1	1/1
rs29939378	3	36458679	C	T	999			0/0	1/1	0/0	1/1	1/1	1/1	0/0	0/0	0/0	1/1	1/1	1/1	1/1	1/1	1/1	0/0	1/1	0/0	1/1	1/1	0/0	0/0	1/1	1/1	0/0	0/0	1/1	1/1	0/0	0/0	0/0	0/0	0/0	0/0	1/1	1/1	0/0	0/0	1/1	1/1	1/1	0/0
rs29932893	3	36460849	G	A	999			1/1	1/1	0/0	1/1	1/1	1/1	0/0	0/0	0/0	1/1	1/1	1/1	1/1	1/1	1/1	0/0	1/1	1/1	1/1	1/1	0/0	0/0	1/1	1/1	0/0	1/1	1/1	1/1	0/0	1/1	0/0	1/1	0/0	1/1	1/1	1/1	1/1	0/0	1/1	1/1	1/1	1/1
rs29933809	3	36460991	G	A	999			0/0	1/1	0/0	1/1	1/1	1/1	0/0	0/0	0/0	1/1	1/1	1/1	1/1	1/1	1/1	0/0	1/1	0/0	1/1	1/1	0/0	0/0	1/1	1/1	0/0	0/0	1/1	1/1	0/0	0/0	0/0	0/0	0/0	0/0	1/1	1/1	0/0	0/0	1/1	1/1	1/1	0/0
rs29939741	3	36463314	T	C	999			1/1	1/1	0/0	1/1	1/1	1/1	0/0	0/0	0/0	1/1	1/1	1/1	1/1	1/1	1/1	0/0	1/1	1/1	1/1	1/1	0/0	0/0	1/1	1/1	0/0	1/1	1/1	1/1	0/0	1/1	0/0	1/1	0/0	1/1	1/1	1/1	1/1	0/0	1/1	1/1	1/1	1/1
rs31597112	3	36464212	A	G	999			1/1	1/1	0/0	1/1	1/1	1/1	0/0	0/0	0/0	1/1	1/1	1/1	1/1	1/1	1/1	0/0	1/1	1/1	1/1	1/1	0/0	0/0	1/1	1/1	0/0	1/1	1/1	1/1	0/0	1/1	0/0	1/1	0/0	1/1	1/1	1/1	1/1	0/0	1/1	1/1	1/1	1/1
rs52428190	3	36464387	G	A	251					0/0	0/1	0/1	0/1	0/0	0/0	0/0							0/0	0/0			0/1	0/0	0/0	1/1	0/0	0/0	0/0				0/0	0/0		0/0	0/1							1/1
	3	36464389	G	A	148					0/0	0/1	0/0	0/0	0/0	0/0	0/0								1/1			0/0	0/0	0/0	0/0	0/1	0/0	0/1				0/1	0/0		0/0	0/0							0/0
rs52097761	3	36464432	C	T	999			0/1	1/1	0/1	1/1	1/1	1/1	0/0	0/0	0/0	0/1							1/1			1/1	0/0			1/1	0/0		1/1	1/1			0/0		0/0						1/1		1/1
rs52331691	3	36464437	A	G	591			0/0	1/1	0/0	1/1	0/1	1/1	0/0	0/0	0/0	0/0							0/0			0/1	0/0		0/0	0/0	0/0		0/1	0/1			0/0		0/0	0/0					0/1		1/1
rs29932447	3	36464839	G	A	999			0/0	1/1	0/0	1/1	1/1	1/1	0/0	0/0	0/0	1/1	1/1	1/1	1/1	1/1	1/1	0/0	1/1	0/0	1/1	1/1	0/0	0/0	1/1	1/1	0/0	0/0	1/1	1/1	0/0	0/0	0/0	0/0	0/0	0/0	1/1	1/1	0/0	0/0	1/1	1/1	1/1	0/0
rs29932453	3	36465385	C	T	999			0/0	1/1	0/0	1/1	1/1	1/1	0/0	0/0	0/0	1/1	1/1	1/1	1/1	1/1	1/1	0/0	1/1	0/0	1/1	1/1	0/0	0/0	1/1	1/1	0/0	0/0	1/1	1/1	0/0	0/0	0/0	0/0	0/0	0/0	1/1	1/1	0/0	0/0	1/1	1/1	1/1	0/0
rs29935167	3	36465947	G	A	999			0/0	1/1	0/0	1/1	1/1	1/1	0/0	0/0	0/0	1/1	1/1	1/1	1/1	1/1	1/1	0/0	1/1	0/0	1/1	1/1	0/0	0/0	1/1	1/1	0/0	0/0	1/1	1/1	0/0	0/0	0/0	0/0	0/0	0/0	1/1	1/1	0/0	0/0	1/1	1/1	1/1	0/0
rs29935909	3	36466499	G	A	999			0/0	1/1	0/0	1/1	1/1	1/1	0/0	0/0	0/0	1/1	1/1	1/1	1/1	1/1	1/1	0/0	1/1	0/0	1/1	1/1	0/0	0/0	1/1	1/1	0/0	0/0	1/1	1/1	0/0	0/0	0/0	0/0	0/0	0/0	1/1	1/1	0/0	0/0	1/1	1/1	1/1	0/0
rs29936741	3	36466791	C	T	999			0/0	1/1	0/0	1/1	1/1	1/1	0/0	0/0	0/0	1/1	1/1	1/1	1/1	1/1	1/1	0/0	1/1	0/0	1/1	1/1	0/0	0/0	1/1	1/1	0/0	0/0	1/1	1/1	0/0	0/0	0/0	0/0	0/0	0/0	1/1	1/1	0/0	0/0	1/1	1/1	1/1	0/0
rs30598970	3	36466870	A	G	999			1/1	1/1	0/0	1/1	1/1	1/1	0/0	0/0	0/0	1/1	1/1	1/1	1/1	1/1	1/1	0/0	1/1	1/1	1/1	1/1	0/0	0/0	1/1	1/1	0/0	1/1	1/1	1/1	0/0	1/1	0/0	1/1	0/0	1/1	1/1	1/1	1/1	0/0	1/1	1/1	1/1	1/1
rs30358316	3	36467295	T	C	999			1/1	1/1	0/0	1/1	1/1	1/1	0/0	0/0	0/0	1/1	1/1	1/1	1/1	1/1	1/1	0/0	1/1	1/1	1/1	1/1	0/0	0/0	1/1	1/1	0/0	1/1	1/1	1/1	0/0	1/1	0/0	1/1	0/0	1/1	1/1	1/1	1/1	0/0	1/1	1/1	1/1	1/1
rs29937433	3	36467627	G	A	999			0/0	1/1	0/0	1/1	1/1	1/1	0/0	0/0	0/0	1/1	1/1	1/1	1/1	1/1	1/1	0/0	1/1	0/0	1/1	1/1	0/0	0/0	1/1	1/1	0/0	0/0	1/1	1/1	0/0	0/0	0/0	0/0	0/0	0/0	1/1	1/1	0/0	0/0	1/1	1/1	1/1	0/0
rs387057993	3	36468446	G	A	999			1/1	1/1	0/0	1/1	1/1	1/1	0/0	0/0	0/0	1/1		1/1		1/1	1/1	0/0	1/1	1/1	0/1	1/1	0/0	0/0	1/1	1/1	0/0		1/1	1/1	0/0	1/1	0/0	1/1	0/0	1/1	1/1	1/1		0/0	1/1	1/1	1/1	1/1
rs579162559	3	36468501	G	A	999			0/1	0/1	0/0	1/1	1/1	1/1	0/0	0/0	0/0	1/1	1/1	1/1	1/1	1/1	0/1	0/0	1/1		1/1	1/1	0/0	0/0	1/1	1/1	0/0		0/1	0/1	0/0	1/1	0/0	1/1	0/0		1/1	1/1		0/0	0/1	0/1	0/1	1/1
	3	36468509	A	G	59			0/1	0/0	0/0	0/1	0/0	0/0	0/0	0/0	0/0	0/0	0/0	0/0	0/0	0/1	0/0	0/0	0/0		0/0	0/0	0/0	0/0	0/0	0/0	0/0		0/0	0/0	0/0	0/0	0/0	0/0	0/0		0/1	0/0		0/0	0/0	0/0	0/0	0/0
rs583333877	3	36468779	G	A	999			1/1	1/1	0/0	1/1	1/1	1/1	0/0	0/0	0/0	1/1	1/1	1/1	1/1	1/1	1/1	0/0	1/1	0/1	0/1	1/1	0/0	0/0	1/1	0/1	0/0		1/1	0/1	0/0	1/1	0/0	1/1	0/0		1/1	1/1	1/1	0/0	0/1	0/1	0/1	0/1
rs30654583	3	36469289	A	G	999			1/1	1/1	0/0	1/1	1/1	1/1	0/0	0/0	0/0	1/1	1/1	1/1	1/1	1/1	1/1	0/0	1/1	1/1	1/1	1/1	0/0	0/0	1/1	1/1	0/0	1/1	1/1	1/1	0/0	1/1	0/0	1/1	0/0	1/1	1/1	1/1	1/1	0/0	1/1	1/1	1/1	1/1
rs31738617	3	36469649	T	A	999			0/0	1/1	0/0	1/1	1/1	1/1	0/0	0/0	0/0	1/1	1/1	1/1	1/1	1/1	1/1	0/0	1/1	0/0	1/1	1/1	0/0	0/0	1/1	1/1	0/0	1/1	1/1	1/1	0/0	0/0	0/0	0/0	0/0	0/0	1/1	1/1	0/0	0/0	1/1	1/1	1/1	0/0
rs30498871	3	36469702	T	C	999			1/1	1/1	0/0	1/1	1/1	1/1	0/0	0/0	0/0	1/1	1/1	1/1	1/1	1/1	1/1	0/0	1/1	1/1	1/1	1/1	0/0	0/0	1/1	1/1	0/0	1/1	1/1	1/1	0/0	1/1	0/0	1/1	0/0	1/1	1/1	1/1	1/1	0/0	1/1	1/1	1/1	1/1
rs29935187	3	36470877	G	C	999			0/0	1/1	0/0	1/1	1/1	1/1	0/0	0/0	0/0	1/1	1/1	1/1	1/1	1/1	1/1	0/0	1/1	1/1	1/1	1/1	0/0	0/0	1/1	1/1	0/0	1/1	1/1	1/1	0/0	1/1	0/0	1/1	0/0	0/0	1/1	1/1	1/1	0/0	1/1	1/1	1/1	1/1
rs29935190	3	36470905	A	G	999			0/0	1/1	0/0	1/1	1/1	1/1	0/0	0/0	0/0	1/1	1/1	1/1	0/1	1/1	1/1	0/0	1/1	1/1	1/1	1/1	0/0	0/0	1/1	1/1	0/0	1/1	1/1	1/1	0/0	1/1	0/0	1/1	0/0	0/0	1/1	1/1	1/1	0/0	1/1	1/1	1/1	1/1
rs29935193	3	36470978	T	C	999			0/0	1/1	0/0	1/1	1/1	1/1	0/0	0/0	0/0	1/1	1/1	1/1	1/1	1/1	1/1	0/0	1/1	1/1	1/1	1/1	0/0	0/0	1/1	1/1	0/0	1/1	1/1	1/1	0/0	1/1	0/0	1/1	0/0	0/0	1/1	1/1	1/1	0/0	1/1	1/1	1/1	1/1
rs29936066	3	36471018	T	G	999			1/1	1/1	0/0	1/1	1/1	1/1	0/0	0/0	0/0	1/1	1/1	1/1	1/1	1/1	1/1	0/0	1/1	1/1	1/1	1/1	0/0	0/0	1/1	1/1	0/0	1/1	1/1	1/1	0/0	1/1	0/0	1/1	0/0	1/1	1/1	1/1	1/1	0/0	1/1	1/1	1/1	1/1
rs29936069	3	36471180	T	G	999			0/0	1/1	0/0	1/1	1/1	1/1	0/0	0/0	0/0	1/1	1/1	1/1	1/1	1/1	1/1	0/0	1/1	0/0	1/1	1/1	0/0	0/0	1/1	1/1	0/0	0/0	1/1	1/1	0/0	0/0	0/0	0/0	0/0	0/0	1/1	1/1	0/0	0/0	1/1	1/1	1/1	0/0
rs29936072	3	36471280	T	C	999			0/0	1/1	0/0	1/1	1/1	1/1	0/0	0/0	0/0	1/1	1/1	1/1	1/1	1/1	1/1	0/0	1/1	0/0	1/1	1/1	0/0	0/0	1/1	1/1	0/0	0/0	1/1	1/1	0/0	0/0	0/0	0/0	0/0	0/0	1/1	1/1	0/0	0/0	1/1	1/1	1/1	0/0
rs50658524	3	36471340	T	G	999			0/0	1/1	0/0	1/1	1/1	1/1	0/0	0/0	0/0	1/1	1/1	1/1	1/1	1/1	1/1	0/0	1/1	0/0	1/1	1/1	0/0	0/0	1/1	1/1	0/0	0/0	1/1	1/1	0/0	0/0	0/0	0/0	0/0	0/0	1/1	1/1	0/0	0/0	1/1	1/1	1/1	0/0
rs29936865	3	36471399	T	C	999			0/0	1/1	0/0	1/1	1/1	1/1	0/0	0/0	0/0	1/1	1/1	1/1	1/1	1/1	1/1	0/0	1/1	1/1	1/1	1/1	0/0	0/0	1/1	1/1	0/0	1/1	1/1	1/1	0/0	1/1	0/0	1/1	0/0	0/0	1/1	1/1	1/1	0/0	1/1	1/1	1/1	1/1
rs29936871	3	36471491	G	A	999			0/0	1/1	0/0	1/1	1/1	1/1	0/0	0/0	0/0	1/1	1/1	1/1	1/1	1/1	1/1	0/0	1/1	0/0	1/1	1/1	0/0	0/0	1/1	1/1	0/0	0/0	1/1	1/1	0/0	0/0	0/0	0/0	0/0	0/0	1/1	1/1	0/0	0/0	1/1	1/1	1/1	0/0
rs244078625	3	36471538	C	G	504			0/0		0/0	1/1	0/1	1/1	0/0	0/0	0/0		0/1		0/1			0/0					0/0	0/0			0/0				0/0		0/0		0/0	0/0			1/1	0/0			1/1
rs46079180	3	36471595	C	A	999			0/0	1/1	0/0	1/1	1/1	1/1	0/0	0/0	0/0	1/1	1/1	1/1	1/1	1/1	1/1	0/0	1/1	1/1	1/1	1/1	0/0	0/0	1/1	1/1	0/0	1/1	1/1	1/1	0/0	1/1	0/0	1/1	0/0	0/0	1/1	1/1	1/1	0/0	1/1	1/1	1/1	1/1
rs48848095	3	36471597	G	A	999			0/0	1/1	0/0	1/1	1/1	1/1	0/0	0/0	0/0	1/1	1/1	1/1	1/1	1/1	1/1	0/0	1/1	1/1	1/1	1/1	0/0	0/0	1/1	1/1	0/0	1/1	1/1	1/1	0/0	1/1	0/0	1/1	0/0	0/0	1/1	1/1	1/1	0/0	1/1	1/1	1/1	1/1
rs51922835	3	36471615	T	C	999			0/0	1/1	0/0	1/1	1/1	1/1	0/0	0/0	0/0	1/1	1/1	1/1	1/1	1/1	1/1	0/0	1/1	1/1	1/1	1/1	0/0	0/0	1/1	1/1	0/0	1/1	1/1	1/1	0/0	1/1	0/0	1/1	0/0	0/0	1/1	1/1	1/1	0/0	1/1	1/1	1/1	1/1
rs46806669	3	36471646	T	C	999			0/0	1/1	0/0	1/1	1/1	1/1	0/0	0/0	0/0	1/1	1/1	1/1	1/1	1/1	1/1	0/0	1/1	0/0	1/1	1/1	0/0	0/0	1/1	1/1	0/0	0/0	1/1	1/1	0/0	0/0	0/0	0/0	0/0	0/0	1/1	1/1	0/0	0/0	1/1	1/1	1/1	0/0
rs48913751	3	36471648	A	G	999			1/1	1/1	0/0	1/1	1/1	1/1	0/0	0/0	0/0	1/1	1/1	1/1	1/1	1/1	1/1	0/0	1/1	1/1	1/1	1/1	0/0	0/0	1/1	1/1	0/0	1/1	1/1	1/1	0/0	1/1	0/0	1/1	0/0	1/1	1/1	1/1	1/1	0/0	1/1	1/1	1/1	1/1
rs108078357	3	36471685	A	C	999			0/0	1/1	0/0	1/1	1/1	1/1	0/0	0/0	0/0	1/1	1/1	1/1	1/1	1/1	1/1	0/0	1/1	1/1	1/1	1/1	0/0	0/0	1/1	1/1	0/0	1/1	1/1	1/1	0/0	1/1	0/0	1/1	0/0	0/0	1/1	1/1	1/1	0/0	1/1	1/1	1/1	1/1
rs108169847	3	36471688	C	A	999			0/0	1/1	0/0	1/1	1/1	1/1	0/0	0/0	0/0	1/1	1/1	1/1	1/1	1/1	1/1	0/0	1/1	1/1	1/1	1/1	0/0	0/0	1/1	1/1	0/0	1/1	1/1	1/1	0/0	1/1	0/0	1/1	0/0	0/0	1/1	1/1	1/1	0/0	1/1	1/1	1/1	1/1
rs29937754	3	36471741	A	G	999			0/0	1/1	0/0	1/1	1/1	1/1	0/0	0/0	0/0	1/1	1/1	1/1	1/1	1/1	1/1	0/0	1/1	1/1	1/1	1/1	0/0	0/0	1/1	1/1	0/0	1/1	1/1	1/1	0/0	1/1	0/0	1/1	0/0	0/0	1/1	1/1	1/1	0/0	1/1	1/1	1/1	1/1
rs29937760	3	36471853	A	G	999			0/0	1/1	0/0	1/1	1/1	1/1	0/0	0/0	0/0	1/1	1/1	1/1	1/1	1/1	1/1	0/0	1/1	1/1	1/1	1/1	0/0	0/0	1/1	1/1	0/0	1/1	1/1	1/1	0/0	1/1	0/0	1/1	0/0	0/0	1/1	1/1	1/1	0/0	1/1	1/1	1/1	1/1
rs29938616	3	36471929	G	A	999			0/0	1/1	0/0	1/1	1/1	1/1	0/0	0/0	0/0	1/1	1/1	1/1	1/1	1/1	1/1	0/0	1/1	0/0	1/1	1/1	0/0	0/0	1/1	1/1	0/0	0/0	1/1	1/1	0/0	0/0	0/0	0/0	0/0	0/0	1/1	1/1	0/0	0/0	1/1	1/1	1/1	0/0
rs29938619	3	36471943	C	T	999			0/0	1/1	0/0	1/1	1/1	1/1	0/0	0/0	0/0	1/1	1/1	1/1	1/1	1/1	1/1	0/0	1/1	0/0	1/1	1/1	0/0	0/0	1/1	1/1	0/0	0/0	1/1	1/1	0/0	0/0	0/0	0/0	0/0	0/0	1/1	1/1	0/0	0/0	1/1	1/1	1/1	0/0
rs50652552	3	36471971	G	T	999			0/0	1/1	0/0	1/1	1/1	1/1	0/0	0/0	0/0	1/1	1/1	1/1	1/1	1/1	1/1	0/0	1/1	1/1	1/1	1/1	0/0	0/0	1/1	1/1	0/0	1/1	1/1	1/1	0/0	1/1	0/0	1/1	0/0	0/0	1/1	1/1	1/1	0/0	1/1	1/1	1/1	1/1
rs45647545	3	36471996	G	A	999			0/0	1/1	0/0	1/1	1/1	1/1	0/0	0/0	0/0	1/1	1/1	1/1	1/1	1/1	1/1	0/0	1/1	1/1	1/1	1/1	0/0	0/0	1/1	1/1	0/0	1/1	1/1	1/1	0/0	1/1	0/0	1/1	0/0	0/0	1/1	1/1	1/1	0/0	1/1	1/1	1/1	1/1
rs49936105	3	36472015	G	A	999			0/0	1/1	0/0	1/1	1/1	1/1	0/0	0/0	0/0	1/1	1/1	1/1	1/1	1/1	1/1	0/0	1/1	1/1	1/1	1/1	0/0	0/0	1/1	1/1	0/0	1/1	1/1	1/1	0/0	1/1	0/0	1/1	0/0	0/0	1/1	1/1	1/1	0/0	1/1	1/1	1/1	1/1
rs29938622	3	36472105	G	A,T	999			0/0	1/1	0/0	1/1	1/1	1/1	0/0	0/0	0/0	1/1	1/1	1/1	1/1	1/1	1/1	0/0	1/1	2/2	1/1	1/1	0/0	0/0	1/1	1/1	0/0	2/2	1/1	1/1	0/0	2/2	0/0	2/2	0/0	0/0	1/1	1/1	2/2	0/0	1/1	1/1	1/1	2/2
rs29939548	3	36472181	C	T	999			0/0	1/1	0/0	1/1	1/1	1/1	0/0	0/0	0/0	1/1	1/1	1/1	1/1	1/1	1/1	0/0	1/1	0/0	1/1	1/1	0/0	0/0	1/1	1/1	0/0	0/0	1/1	1/1	0/0	0/0	0/0	0/0	0/0	0/0	1/1	1/1	0/0	0/0	1/1	1/1	1/1	0/0
rs51931070	3	36472198	T	C	999			1/1	1/1	0/0	1/1	1/1	1/1	0/0	0/0	0/0	1/1	1/1	1/1	1/1	1/1	1/1	0/0	1/1	1/1	1/1	1/1	0/0	0/0	1/1	1/1	0/0	1/1	1/1	1/1	0/0	1/1	0/0	1/1	0/0	0/0	1/1	1/1	1/1	0/0	1/1	1/1	1/1	1/1
rs29940444	3	36472301	G	C	999			1/1	1/1	0/0	1/1	1/1	1/1	0/0	0/0	0/0	1/1	1/1	1/1	1/1	1/1	1/1	0/0	1/1	1/1	1/1	1/1	0/0	0/0	1/1	1/1	0/0	1/1	1/1	1/1	0/0	1/1	0/0	1/1	0/0	0/0	1/1	1/1	1/1	0/0	1/1	1/1	1/1	1/1
rs48078657	3	36472377	A	G	999			1/1	1/1	0/0	1/1	1/1	1/1	0/0	0/0	0/0	1/1	1/1	1/1	1/1	1/1	1/1	0/0	1/1	1/1	1/1	1/1	0/0	0/0	1/1	1/1	0/0	1/1	1/1	1/1	0/0	1/1	0/0	1/1	0/0	0/0	1/1	1/1	1/1	0/0	1/1	1/1	1/1	1/1
rs51652959	3	36472398	G	A	999			0/0	1/1	0/0	1/1	1/1	1/1	0/0	0/0	0/0	1/1	1/1	1/1	1/1	1/1	1/1	0/0	1/1	0/0	1/1	1/1	0/0	0/0	1/1	1/1	0/0	0/0	1/1	1/1	0/0	0/0	0/0	0/0	0/0	0/0	1/1	1/1	0/0	0/0	1/1	1/1	1/1	0/0
rs236548897	3	36472472	C	G	999			1/1	1/1	0/0	1/1	1/1	1/1	0/0	0/0	0/0	1/1	1/1	1/1	1/1	1/1	1/1	0/0	1/1	1/1	1/1	1/1	0/0	0/0	1/1	1/1	0/0	1/1	1/1	1/1	0/0	1/1	0/0	1/1	0/0	0/0	1/1	1/1	1/1	0/0	1/1	1/1	1/1	1/1
rs52118728	3	36472487	T	C	999			1/1	1/1	0/0	1/1	1/1	1/1	0/0	0/0	0/0	1/1	1/1	1/1	1/1	1/1	1/1	0/0	1/1	1/1	1/1	1/1	0/0	0/0	1/1	1/1	0/0	1/1	1/1	1/1	0/0	1/1	0/0	1/1	0/0	0/0	1/1	1/1	1/1	0/0	1/1	1/1	1/1	1/1
rs218542078	3	36472666	T	C	999			0/0	1/1	0/0	1/1	1/1	1/1	0/0	0/0	0/0	1/1	1/1	1/1	1/1	1/1	1/1	0/0	1/1	0/0	1/1	1/1	0/0	0/0	1/1	1/1	0/0	0/0	1/1	1/1	0/0	0/0	0/0	0/0	0/0	0/0	1/1	1/1	0/0	0/0	1/1	1/1	1/1	0/0
rs236802428	3	36472736	A	G	999			0/0	1/1	0/0	1/1	1/1	1/1	0/0	0/0	0/0	1/1	1/1	1/1	1/1	1/1	1/1	0/0	1/1	0/0	1/1	1/1	0/0	0/0	1/1	1/1	0/0	0/0	1/1	1/1	0/0	0/0	0/0	0/0	0/0	0/0	1/1	1/1	0/0	0/0	1/1	1/1	1/1	0/0
rs46298039	3	36472811	T	G	999			0/0	1/1	0/0	1/1	1/1	1/1	0/0	0/0	0/0	1/1	1/1	1/1	1/1	1/1	1/1	0/0	1/1	0/0	1/1	1/1	0/0	0/0	1/1	1/1	0/0	0/0	1/1	1/1	0/0	0/0	0/0	0/0	0/0	0/0	1/1	1/1	0/0	0/0	1/1	1/1	1/1	0/0
rs51007008	3	36472879	T	G	999			1/1	1/1	0/0	1/1	1/1	1/1	0/0	0/0	0/0	1/1	1/1	1/1	1/1	1/1	1/1	0/0	1/1	1/1	1/1	1/1	0/0	0/0	1/1	1/1	0/0	1/1	1/1	1/1	0/0	1/1	0/0	1/1	0/0	0/1	1/1	1/1	1/1	0/0	1/1	1/1	1/1	1/1
rs49655901	3	36473104	C	T	999			0/0	1/1	0/0	1/1	1/1	1/1	0/0	0/0	0/0	1/1	1/1	1/1	1/1	1/1	1/1	0/0	1/1	0/0	1/1	1/1	0/0	0/0	1/1	1/1	0/0	0/0	1/1	1/1	0/0	0/0	0/0	0/0	0/0	0/0	1/1	1/1	0/0	0/0	1/1	1/1	1/1	0/0
rs45757242	3	36473105	C	A	999			0/0	1/1	0/0	1/1	1/1	1/1	0/0	0/0	0/0	1/1	1/1	1/1	1/1	1/1	1/1	0/0	1/1	0/0	1/1	1/1	0/0	0/0	1/1	1/1	0/0	0/0	1/1	1/1	0/0	0/0	0/0	0/0	0/0	0/0	1/1	1/1	0/0	0/0	1/1	1/1	1/1	0/0
rs45756157	3	36473156	A	G	999			0/0	1/1	0/0	1/1	1/1	1/1	0/0	0/0	0/0	1/1	1/1	1/1	1/1	1/1	1/1	0/0	1/1	0/0	1/1	1/1	0/0	0/0	1/1	1/1	0/0	0/0	1/1	1/1	0/0	0/0	0/0	0/0	0/0	0/0	1/1	1/1	0/0	0/0	1/1	1/1	1/1	0/0
rs50278056	3	36473190	C	T	999			0/0	1/1	0/0	1/1	1/1	1/1	0/0	0/0	0/0	1/1	1/1	1/1	1/1	1/1	1/1	0/0	1/1	0/0	1/1	1/1	0/0	0/0	1/1	1/1	0/0	0/0	1/1	1/1	0/0	0/0	0/0	0/0	0/0	0/0	1/1	1/1	0/0	0/0	1/1	1/1	1/1	0/0
rs50428340	3	36473238	A	T	999			1/1	1/1	0/0	1/1	1/1	1/1	0/0	0/0	0/0	1/1	1/1	1/1	1/1	1/1	1/1	0/0	1/1	1/1	1/1	1/1	0/0	0/0	1/1	1/1	0/0	1/1	1/1	1/1	0/0	1/1	0/0	1/1	0/0	0/0	1/1	1/1	1/1	0/0	1/1	1/1	1/1	1/1
rs50075866	3	36473258	A	C	999			0/0	1/1	0/0	1/1	1/1	1/1	0/0	0/0	0/0	1/1	1/1	1/1	1/1	1/1	1/1	0/0	1/1	0/0	1/1	1/1	0/0	0/0	1/1	1/1	0/0	0/0	1/1	1/1	0/0	0/0	0/0	0/0	0/0	0/0	1/1	1/1	0/0	0/0	1/1	1/1	1/1	0/0
rs51992633	3	36473393	G	A	999			1/1	1/1	0/0	1/1	1/1	1/1	0/0	0/0	0/0	1/1	1/1	1/1	1/1	1/1	1/1	0/0	1/1	1/1	1/1	1/1	0/0	0/0	1/1	1/1	0/0	1/1	1/1	1/1	0/0	1/1	0/0	1/1	0/0	0/0	1/1	1/1	1/1	0/0	1/1	1/1	1/1	1/1
rs51679010	3	36473395	A	G	999			1/1	1/1	0/0	1/1	1/1	1/1	0/0	0/0	0/0	1/1	1/1	1/1	1/1	1/1	1/1	0/0	1/1	1/1	1/1	1/1	0/0	0/0	1/1	1/1	0/0	1/1	1/1	1/1	0/0	1/1	0/0	1/1	0/0	0/0	1/1	1/1	1/1	0/0	1/1	1/1	1/1	1/1
rs47878045	3	36473650	G	A	999			0/0	1/1	0/0	1/1	1/1	1/1	0/0	0/0	0/0	1/1	1/1	1/1	1/1	1/1	1/1	0/0	1/1	0/0	1/1	1/1	0/0	0/0	1/1	1/1	0/0	0/0	1/1	1/1	0/0	0/0	0/0	0/0	0/0	0/0	1/1	1/1	0/0	0/0	1/1	1/1	1/1	0/0
rs259397596	3	36473672	T	C	999			1/1	1/1	0/0	1/1	1/1	1/1	0/0	0/0	0/0	1/1	1/1	1/1	1/1	1/1	1/1	0/0	1/1	1/1	1/1	1/1	0/0	0/0	1/1	1/1	0/0	1/1	1/1	1/1	0/0	1/1	0/0	1/1	0/0	0/0	1/1	1/1	1/1	0/0	1/1	1/1	1/1	1/1
rs219027115	3	36473685	C	A	999			0/0	1/1	0/0	1/1	1/1	1/1	0/0	0/0	0/0	1/1	1/1	1/1	1/1	1/1	1/1	0/0	1/1	0/0	1/1	1/1	0/0	0/0	1/1	1/1	0/0	0/0	1/1	1/1	0/0	0/0	0/0	0/0	0/0	0/0	1/1	1/1	0/0	0/0	1/1	1/1	1/1	0/0
rs236309833	3	36473691	G	A	999			0/0	1/1	0/0	1/1	1/1	1/1	0/0	0/0	0/0	1/1	1/1	1/1	1/1	1/1	1/1	0/0	1/1	0/0	1/1	1/1	0/0	0/0	1/1	1/1	0/0	0/0	1/1	1/1	0/0	0/0	0/0	0/0	0/0	0/0	1/1	1/1	0/0	0/0	1/1	1/1	1/1	0/0
rs253625610	3	36473692	G	A	999			0/0	1/1	0/0	1/1	1/1	1/1	0/0	0/0	0/0	1/1	1/1	1/1	1/1	1/1	1/1	0/0	1/1	0/0	1/1	1/1	0/0	0/0	1/1	1/1	0/0	0/0	1/1	1/1	0/0	0/0	0/0	0/0	0/0	0/0	1/1	1/1	0/0	0/0	1/1	1/1	1/1	0/0
rs45767748	3	36473791	G	A	999			0/0	1/1	0/0	1/1	1/1	1/1	0/0	0/0	0/0	1/1	1/1	1/1	1/1	1/1	1/1	0/0	1/1	0/0	1/1	1/1	0/0	0/0	1/1	1/1	0/0	0/0	1/1	1/1	0/0	0/0	0/0	0/0	0/0	0/0	1/1	1/1	0/0	0/0	1/1	1/1	1/1	0/0
rs48593123	3	36473845	A	G	999			1/1	1/1	0/0	1/1	1/1	1/1	0/0	0/0	0/0	1/1	1/1	1/1	1/1	1/1	1/1	0/0	1/1	1/1	1/1	1/1	0/0	0/0	1/1	1/1	0/0	1/1	1/1	1/1	0/0	1/1	0/0	1/1	0/0	0/0	1/1	1/1	1/1	0/0	1/1	1/1	1/1	1/1
rs227923361	3	36473914	A	G	999			0/0	1/1	0/0	1/1	1/1	1/1	0/0	0/0	0/0	1/1	1/1	1/1	1/1	1/1	1/1	0/0	1/1	0/0	1/1	1/1	0/0	0/0	1/1	1/1	0/0	0/0	1/1	1/1	0/0	0/0	0/0	0/0	0/0	0/0	1/1	1/1	0/0	0/0	1/1	1/1	1/1	0/0
rs254512693	3	36473948	C	T	999			0/0	1/1	0/0	1/1	1/1	1/1	0/0	0/0	0/0	1/1	1/1	1/1	1/1	1/1	1/1	0/0	1/1	0/0	1/1	1/1	0/0	0/0	1/1	1/1	0/0	0/0	1/1	1/1	0/0	0/0	0/0	0/0	0/0	0/0	1/1	1/1	0/0	0/0	1/1	1/1	1/1	0/0
rs218491733	3	36473949	A	G	999			1/1	1/1	0/0	1/1	1/1	1/1	0/0	0/0	0/0	1/1	1/1	1/1	1/1	1/1	1/1	0/0	1/1	1/1	1/1	1/1	0/0	0/0	1/1	1/1	0/0	1/1	1/1	1/1	0/0	1/1	0/0	1/1	0/0	0/0	1/1	1/1	1/1	0/0	1/1	1/1	1/1	1/1
rs586443431	3	36474158	G	A	999			0/0	1/1	0/0	1/1	1/1	1/1	0/0	0/0	0/0	1/1		1/1	1/1	1/1	0/1	0/0	0/1	0/0	0/1	1/1	0/0	0/0	1/1	1/1	0/0	0/0	1/1		0/0	0/0	0/0	0/0	0/0		1/1	1/1	0/0	0/0	1/1	1/1	1/1	0/0
rs387440398	3	36474175	G	A	534				0/1	0/0	0/1	0/1	0/1	0/0	0/0	0/0	0/0		0/1		0/1	0/1	0/0	0/1	0/1		0/0	0/0	0/0	0/0	0/0		1/1	0/1		0/0	1/1			0/0			0/1		0/0	0/0	0/0	0/0	0/1
rs585466588	3	36474204	A	G	999				1/1	0/0	1/1	1/1	1/1	0/0	0/0	0/0	1/1		0/1		1/1	1/1	0/1	1/1	1/1	1/1	1/1		0/0	1/1			1/1	1/1		0/0	1/1	0/1		0/1		1/1	1/1		0/0		1/1	1/1	1/1
rs229559591	3	36474212	A	G	999				1/1	0/0	1/1	1/1	1/1	0/0	0/0	0/0	1/1		1/1		1/1	1/1	0/1	1/1		1/1	1/1		0/0	1/1				1/1		0/0		0/1		0/0		1/1	1/1		0/0		1/1	1/1	0/1
	3	36474278	G	A	151				0/0	0/0	0/1	0/1	0/1	0/0	0/0	0/0	0/0	0/0	0/0		0/0	0/0	0/0	0/0		0/0	0/0		0/0				0/1	0/0	0/0	0/0			0/0			0/1	0/0		0/0	0/0	0/0	0/0
	3	36474287	G	A	278			0/0	0/0	0/0	0/1	0/1	0/1	0/0	0/0	0/0		0/0	0/0	0/0	0/0	0/0	0/0	0/0		0/0	0/0		0/0		0/0		0/1	0/0	0/0		0/0		0/0	0/0		0/1	0/0		0/0	0/0	0/0	0/0
rs30755037	3	36474653	A	G	999	regulatory	ENSMUSR00000172821	0/0	1/1	0/0	1/1	1/1	1/1	0/0	0/0	0/0	1/1	1/1	1/1	1/1	1/1	1/1	0/0	1/1	0/0	1/1	1/1	0/0	0/0	1/1	1/1	0/0	0/0	1/1	1/1	0/0	0/0	0/0	0/0	0/0	1/1	1/1	1/1	0/0	0/0	1/1	1/1	1/1	0/0
rs30960669	3	36474977	T	C	999	regulatory	ENSMUSR00000172821	0/0	1/1	0/0	1/1	1/1	1/1	0/0	0/0	0/0	1/1	1/1	1/1	1/1	1/1	1/1	0/0	1/1	0/0	1/1	1/1	0/0	0/0	1/1	1/1	0/0	0/0	1/1	1/1	0/0	0/0	0/0	0/0	0/0	0/0	1/1	1/1	0/0	0/0	1/1	1/1	1/1	0/0
rs31479279	3	36475007	G	C	999	regulatory	ENSMUSR00000172821	0/0	1/1	0/0	1/1	1/1	1/1	0/0	0/0	0/0	1/1	1/1	1/1	1/1	1/1	1/1	0/0	1/1	0/0	1/1	1/1	0/0	0/0	1/1	1/1	0/0	0/0	1/1	1/1	0/0	0/0	0/0	0/0	0/0	0/0	1/1	1/1	0/0	0/0	1/1	1/1	1/1	0/0
rs30054501	3	36478710	A	G	999			1/1	1/1	0/0	1/1	1/1	1/1	0/0	0/0	0/0	1/1	1/1	1/1	1/1	1/1	1/1	0/0	1/1	1/1	1/1	1/1	0/0	0/0	1/1	1/1	0/0	1/1	1/1	1/1	0/0	1/1	0/0	1/1	0/0	1/1	1/1	1/1	1/1	0/0	1/1	1/1	1/1	1/1
rs31233477	3	36478926	C	G,A	999	regulatory	ENSMUSR00000172823	0/0	1/1	0/0	1/1	1/1	1/1	0/0	0/0	0/0	1/1	1/1	1/1	1/1	1/1	1/1	0/0	1/1	2/2	1/1	1/1	0/0	0/0	1/1	1/1	0/0	1/1	1/1	1/1	0/0	2/2	0/0	2/2	0/0	1/1	1/1	1/1	2/2	0/0	1/1	1/1	1/1	2/2
rs31047724	3	36479101	G	C	999	regulatory	ENSMUSR00000172823	1/1	1/1	0/0	1/1	1/1	1/1	0/0	0/0	0/0	1/1	1/1	1/1	1/1	1/1	1/1	0/0	1/1	1/1	1/1	1/1	0/0	0/0	1/1	1/1	0/0	1/1	1/1	1/1	0/0	1/1	0/0	1/1	0/0	1/1	1/1	1/1	1/1	0/0	1/1	1/1	1/1	1/1
rs30205915	3	36479112	G	A	999	regulatory	ENSMUSR00000172823	0/0	1/1	0/0	1/1	1/1	1/1	0/0	0/0	0/0	1/1	1/1	1/1	1/1	1/1	1/1	0/0	1/1	0/0	1/1	1/1	0/0	0/0	1/1	1/1	0/0	1/1	1/1	1/1	0/0	0/0	0/0	0/0	0/0	1/1	1/1	1/1	0/0	0/0	1/1	1/1	1/1	0/0
rs30744066	3	36479255	C	A	999	regulatory	ENSMUSR00000172823	0/0	1/1	0/0	1/1	1/1	1/1	0/0	0/0	0/0	1/1	1/1	1/1	1/1	1/1	1/1	0/0	1/1	0/0	1/1	1/1	0/0	0/0	1/1	1/1	0/0	0/0	1/1	1/1	0/0	0/0	0/0	0/0	0/0	1/1	1/1	1/1	0/0	0/0	1/1	1/1	1/1	0/0
rs31339204	3	36479755	A	G	999	regulatory	ENSMUSR00000172823	1/1	1/1	0/0	1/1	1/1	1/1	0/0	0/0	0/0	1/1	1/1	1/1	1/1	1/1	1/1	0/0	1/1	1/1	1/1	1/1	0/0	0/0	1/1	1/1	0/0	1/1	1/1	1/1	0/0	1/1	0/0	1/1	0/0	1/1	1/1	1/1	1/1	0/0	1/1	1/1	1/1	1/1
rs47539338	3	36480027	G	T	999	regulatory	ENSMUSR00000172823	0/0	2020-01-01	0/0	2020-01-01	2020-01-01	2020-01-01	0/0	0/0	0/0	2020-01-01	2020-01-01	2020-01-01	2020-01-01	2020-01-01	2020-01-01	0/0	2020-01-01	0/0	2020-01-01	2020-01-01	0/0	0/0	2020-01-01	2020-01-01	0/0	0/0	2020-01-01	2020-01-01	0/0	0/0	0/0	0/0	0/0	2020-01-01	2020-01-01	2020-01-01	0/0	0/0	2020-01-01	2020-01-01	2020-01-01	0/0
rs30403959	3	36480409	A	G	999	regulatory	ENSMUSR00000172823	1/1	1/1	0/0	1/1	1/1	1/1	0/0	0/0	0/0	1/1	1/1	1/1	1/1	1/1	1/1	0/0	1/1	1/1	1/1	1/1	0/0	0/0	1/1	1/1	0/0	1/1	1/1	1/1	0/0	1/1	0/0	1/1	0/0	1/1	1/1	1/1	1/1	0/0	1/1	1/1	1/1	1/1
rs30308262	3	36480410	A	G	999	regulatory	ENSMUSR00000172823	1/1	1/1	0/0	1/1	1/1	1/1	0/0	0/0	0/0	1/1	1/1	1/1	1/1	1/1	1/1	0/0	1/1	1/1	1/1	1/1	0/0	0/0	1/1	1/1	0/0	1/1	1/1	1/1	0/0	1/1	0/0	1/1	0/0	1/1	1/1	1/1	1/1	0/0	1/1	1/1	1/1	1/1
rs31028395	3	36480690	T	G	999	regulatory	ENSMUSR00000172823	0/0	1/1	0/0	1/1	1/1	1/1	0/0	0/0	0/0	1/1	1/1	1/1	1/1	1/1	1/1	0/0	1/1	0/0	1/1	1/1	0/0	0/0	1/1	1/1	0/0	1/1	1/1	1/1	0/0	0/0	0/0	0/0	0/0	0/0	1/1	1/1	0/0	0/0	1/1	1/1	1/1	0/0
rs30842600	3	36480960	C	T	999	regulatory	ENSMUSR00000172823	0/0	1/1	0/0	1/1	1/1	1/1	0/0	0/0	0/0	1/1	1/1	1/1	1/1	1/1	1/1	0/0	1/1	0/0	1/1	1/1	0/0	0/0	1/1	1/1	0/0	0/1	1/1	1/1	0/0	0/0	0/0	0/0	0/0	0/0	1/1	1/1	0/0	0/0	1/1	1/1	1/1	0/1
rs30998292	3	36480962	C	G	999	regulatory	ENSMUSR00000172823	0/0	1/1	0/0	1/1	1/1	1/1	0/0	0/0	0/0	1/1	1/1	1/1	1/1	1/1	1/1	0/0	1/1	0/0	1/1	1/1	0/0	0/0	1/1	1/1	0/0	0/1	1/1	1/1	0/0	0/0	0/0	0/0	0/0	0/0	1/1	1/1	0/0	0/0	1/1	1/1	1/1	0/1
rs242927559	3	36480967	A	G	999	regulatory	ENSMUSR00000172823	0/0	1/1	0/0	1/1	1/1	1/1	0/0	0/0	0/0	1/1	1/1	1/1	1/1	1/1	1/1	0/0	1/1	0/0	1/1	1/1	0/0	0/0	1/1	1/1	0/0	0/0	1/1	1/1	0/0	0/0	0/0	0/0	0/0	0/0	1/1	1/1	0/0	0/0	1/1	1/1	1/1	0/1
rs47655924	3	36480969	C	T	999	regulatory	ENSMUSR00000172823	0/0	1/1	0/0	1/1	1/1	1/1	0/0	0/0	0/0	1/1	1/1	1/1		1/1	1/1	0/0	1/1	0/0	1/1	1/1	0/0	0/0	1/1	1/1	0/0	0/0	1/1	1/1	0/0	0/0	0/0	0/0	0/0	0/0	1/1	1/1	0/0	0/0	1/1	1/1	1/1	0/0
rs30203406	3	36480983	G	T	999	regulatory	ENSMUSR00000172823	0/0	0/1	0/0	0/1	0/1	0/1	0/0	0/0	0/0	0/1	1/1	0/1		0/1	0/1	0/0	0/1	0/0	0/1	0/1	0/0	0/0	1/1	0/1	0/0	0/1	0/1	0/1	0/0	0/0	0/0	0/0	0/0	0/0	0/1	0/1	0/0	0/0	0/1	0/1	0/1	0/0
	3	36480985	T	C	999	regulatory	ENSMUSR00000172823	0/0	0/1	0/0	0/1	0/1	0/1	0/0	0/0	0/0	0/1	0/0	0/1	0/0	0/1	0/1	0/0	0/1	0/0	0/1	0/1	0/0	0/0	0/0	0/1	0/0	0/0	0/1	0/1	0/0	0/0	0/0	0/0	0/0	0/0	0/1	0/1	0/0	0/0	0/1	0/1	0/1	0/0
rs30548755	3	36481158	A	G,C	999	regulatory	ENSMUSR00000172823	1/1	1/1	0/0	1/1	1/1	1/1	0/0	0/0	0/0	1/1	1/1	1/1	1/1	1/1	1/1	0/0	1/1	0/0	1/1	1/1	0/0	0/0	1/1	1/1	0/0	0/0	1/1	1/1	0/0	0/0	0/0	0/0	0/0	0/0	1/1	1/1	0/0	0/0	1/1	1/1	1/1	0/0
rs46766569	3	36481201	G	A	999	regulatory	ENSMUSR00000172823	0/0	1/1	0/0	1/1	1/1	1/1	0/0	0/0	0/0	1/1	1/1	1/1	1/1	1/1	1/1	0/0	1/1	0/0	1/1	1/1	0/0	0/0	1/1	1/1	0/0	0/0	1/1	1/1	0/0	0/0	0/0	0/0	0/0	0/0	1/1	1/1	0/0	0/0	1/1	1/1	1/1	0/0
rs29940450	3	36482441	G	T	999	regulatory	ENSMUSR00000172823	1/1	1/1	0/0	1/1	1/1	1/1	0/0	0/0	0/0	1/1	1/1	1/1	1/1	1/1	1/1	0/0	1/1	1/1	1/1	1/1	0/0	0/0	1/1	1/1	0/0	1/1	1/1	1/1	0/0	1/1	0/0	1/1	0/0	1/1	1/1	1/1	1/1	0/0	1/1	1/1	1/1	1/1
rs47451101	3	36482665	T	C	999	regulatory	ENSMUSR00000172823	1/1	1/1	0/0	1/1	1/1	1/1	0/0	0/0	0/0	1/1	1/1	1/1	1/1	1/1	1/1	0/0	1/1	0/0	1/1	1/1	0/0	0/0	1/1	1/1	0/0	1/1	1/1	1/1	0/0	0/0	0/0	0/0	0/0	0/0	1/1	1/1	0/0	0/0	1/1	1/1	1/1	0/0
rs49190912	3	36482732	A	T	999	regulatory	ENSMUSR00000172823	0/0	1/1	0/0	1/1	1/1	1/1	0/0	0/0	0/0	1/1	1/1	1/1	1/1	1/1	1/1	0/0	1/1	0/0	1/1	1/1	0/0	0/0	1/1	1/1	0/0	0/0	1/1	1/1	0/0	0/0	0/0	0/0	0/0	0/0	1/1	1/1	0/0	0/0	1/1	1/1	1/1	0/0
rs241035373	3	36482871	A	C	999	regulatory	ENSMUSR00000172823		1/1	0/0	1/1	1/1	1/1	0/0	0/0	0/1	1/1	1/1	1/1	0/1	1/1	1/1	0/0	1/1	0/0	0/1	1/1	0/0	0/0	1/1	1/1	0/1	0/0	1/1	1/1	0/0	0/0	0/1	0/0	0/1		0/1	0/1	0/0	0/0	1/1	1/1	1/1	0/0
rs47338702	3	36482872	C	A	999	regulatory	ENSMUSR00000172823	0/0	1/1	0/0	1/1	1/1	1/1	0/0	0/0	0/0	1/1	1/1	1/1	0/1	1/1	1/1	0/0	1/1	0/0	0/1	1/1	0/0	0/0	1/1	1/1	0/0	0/0	1/1	1/1	0/0	0/0	0/0	0/0	0/0	0/0	0/1	1/1	0/0	0/0	1/1	1/1	1/1	0/0
rs49226202	3	36482880	T	C	999	regulatory	ENSMUSR00000172823		1/1	0/0	1/1	1/1	1/1	0/0	0/0		1/1	1/1	1/1	1/1	1/1	1/1	0/0	1/1	0/0	1/1	1/1	0/0	0/0	1/1	1/1	0/0	0/0	1/1	1/1	0/0	0/0	0/0	0/0	0/0	0/0	1/1	1/1	0/0	0/0	1/1	1/1	1/1	0/0
rs48147963	3	36483023	A	T	999	regulatory	ENSMUSR00000172823	1/1	1/1	0/0	1/1	1/1	1/1	0/0	0/0	0/0	1/1	1/1	1/1	1/1	1/1	1/1	0/0	1/1	0/0	1/1	1/1	0/0	0/0	1/1	1/1	0/0	0/0	1/1	1/1	0/0	0/0	0/0	0/0	0/0	1/1	1/1	1/1	0/0	0/0	1/1	1/1	1/1	0/0
rs50188107	3	36483025	C	A	999	regulatory	ENSMUSR00000172823	1/1	1/1	0/0	1/1	1/1	1/1	0/0	0/0	0/0	1/1	1/1	1/1	1/1	1/1	1/1	0/0	1/1	0/0	1/1	1/1	0/0	0/0	1/1	1/1	0/0	0/0	1/1	1/1	0/0	0/0	0/0	0/0	0/0	1/1	1/1	1/1	0/0	0/0	1/1	1/1	1/1	0/0
rs47022190	3	36483047	G	A	999	regulatory	ENSMUSR00000172823	1/1	1/1	0/0	1/1	1/1	1/1	0/0	0/0	0/0	1/1	1/1	1/1		1/1	1/1	0/0	1/1	0/0	1/1	1/1	0/0	0/0	1/1	1/1	0/0	0/0	1/1	1/1	0/0	0/0	0/0	0/0	0/0	1/1	1/1	1/1	0/0	0/0	1/1	1/1	1/1	0/0
rs46924631	3	36483053	A	G	999	regulatory	ENSMUSR00000172823	0/0	1/1	0/0	1/1	1/1	1/1	0/0	0/0	0/0	1/1	1/1	1/1		1/1	1/1	0/0	1/1	1/1	1/1	1/1	0/0	0/0	1/1	1/1	0/0	0/0	1/1	1/1	0/0	1/1	0/0	1/1	0/0	0/0	1/1	1/1	1/1	0/0	1/1	1/1	1/1	0/0
rs48893153	3	36483055	C	T	999	regulatory	ENSMUSR00000172823	1/1	1/1	0/0	1/1	1/1	1/1	0/0	0/0	0/0	1/1	1/1	1/1		1/1	1/1	0/0	1/1	1/1	1/1	1/1	0/0	0/0	1/1	1/1	0/0	0/0	1/1	1/1	0/0	1/1	0/0	1/1	0/0	1/1	1/1	1/1	1/1	0/0	1/1	1/1	1/1	0/0
rs29940453	3	36483127	T	C	999	regulatory	ENSMUSR00000172823	0/0	1/1	0/0	1/1	1/1	1/1	0/0	0/0	0/0	1/1	1/1	1/1	1/1	1/1	1/1	0/0	1/1	0/0	1/1	1/1	0/0	0/0	1/1	1/1	0/0	0/0	1/1	1/1	0/0	0/0	0/0	0/0	0/0	0/0	1/1	1/1	0/0	0/0	1/1	1/1	1/1	0/0
rs50213686	3	36483201	A	G	999	regulatory	ENSMUSR00000172823	1/1	1/1	0/0	1/1	1/1	1/1	0/0	0/0	0/0	1/1	1/1	1/1	1/1	1/1	1/1	0/0	1/1	0/0	1/1	1/1	0/0	0/0	1/1	1/1	0/0	1/1	1/1	1/1	0/0	0/0	0/0	0/0	0/0	1/1	1/1	1/1	0/0	0/0	1/1	1/1	1/1	0/0
rs46326050	3	36483208	G	A	999	regulatory	ENSMUSR00000172823	0/0	1/1	0/0	1/1	1/1	1/1	0/0	0/0	0/0	1/1	1/1	1/1	1/1	1/1	1/1	0/0	1/1	0/0	1/1	1/1	0/0	0/0	1/1	1/1	0/0	0/0	1/1	1/1	0/0	0/0	0/0	0/0	0/0	0/0	1/1	1/1	0/0	0/0	1/1	1/1	1/1	0/0
rs46800538	3	36483209	G	T	999	regulatory	ENSMUSR00000172823	1/1	1/1	0/0	1/1	1/1	1/1	0/0	0/0	0/0	1/1	1/1	1/1	1/1	1/1	1/1	0/0	1/1	1/1	1/1	1/1	0/0	0/0	1/1	1/1	0/0	1/1	1/1	1/1	0/0	1/1	0/0	1/1	0/0	1/1	1/1	1/1	1/1	0/0	1/1	1/1	1/1	0/0
rs108864919	3	36483220	G	A	999	regulatory	ENSMUSR00000172823	0/0	1/1	0/0	1/1	1/1	1/1	0/0	0/0	0/0	1/1	1/1	1/1	0/1	1/1	1/1	0/0	1/1	0/0	1/1	1/1	0/0	0/0	1/1	1/1	0/0	0/0	1/1	1/1	0/0	0/0	0/0	0/0	0/0	0/0	1/1	1/1	0/0	0/0	1/1	1/1	1/1	0/0
rs46639478	3	36483225	A	G	999	regulatory	ENSMUSR00000172823	1/1	1/1	0/0	1/1	1/1	1/1	0/0	0/0	0/0	1/1	1/1	1/1		1/1	1/1	0/0	1/1	0/0	1/1	1/1	0/0	0/0	1/1	1/1	0/0	1/1	1/1	1/1	0/0	0/0	0/0	0/0	0/0	1/1	1/1	1/1	0/0	0/0	1/1	1/1	1/1	0/0
rs51290691	3	36483243	C	T	999	regulatory	ENSMUSR00000172823	0/0	1/1	0/0	1/1	1/1	1/1	0/0	0/0	0/0	1/1	1/1	1/1	1/1	1/1	1/1	0/0	1/1	0/0	1/1	1/1	0/0	0/0	1/1	1/1	0/0	0/0	1/1	1/1	0/0	0/0	0/0	0/0	0/0	0/0	1/1	1/1	0/0	0/0	1/1	1/1	1/1	0/0
rs50812584	3	36483381	G	A	999	regulatory	ENSMUSR00000172823	0/0	1/1	0/0	1/1	1/1	1/1	0/0	0/0	0/0	1/1	1/1	1/1	1/1	1/1	1/1	0/0	1/1	0/0	1/1	1/1	0/0	0/0	1/1	1/1	0/0	0/0	1/1	1/1	0/0	0/0	0/0	0/0	0/0	0/0	1/1	1/1	0/0	0/0	1/1	1/1	1/1	0/0
rs50524597	3	36483498	A	T	999	regulatory	ENSMUSR00000172823	1/1	1/1	0/0	1/1	1/1	1/1	0/0	0/0	0/0	1/1	1/1	1/1	1/1	1/1	1/1	0/0	1/1	1/1	1/1	1/1	0/0	0/0	1/1	1/1	0/0	0/0	1/1	1/1	0/0	1/1	0/0	1/1	0/0	1/1	1/1	1/1	1/1	0/0	1/1	1/1	1/1	0/0
rs29934826	3	36483576	C	T	999	regulatory	ENSMUSR00000172823	0/0	1/1	0/0	1/1	1/1	1/1	0/0	0/0	0/0	1/1	1/1	1/1	1/1	1/1	1/1	0/0	1/1	0/0	1/1	1/1	0/0	0/0	1/1	1/1	0/0	0/0	1/1	1/1	0/0	0/0	0/0	0/0	0/0	0/0	1/1	1/1	0/0	0/0	1/1	1/1	1/1	0/0
rs29934829	3	36483592	C	T	999	regulatory	ENSMUSR00000172823	0/0	1/1	0/0	1/1	1/1	1/1	0/0	0/0	0/0	1/1	1/1	1/1	1/1	1/1	1/1	0/0	1/1	0/0	1/1	1/1	0/0	0/0	1/1	1/1	0/0	0/0	1/1	1/1	0/0	0/0	0/0	0/0	0/0	0/0	1/1	1/1	0/0	0/0	1/1	1/1	1/1	0/0
rs262488614	3	36483657	G	A	999			1/1	1/1	0/0	1/1	1/1	1/1	0/0	0/0	0/0		1/1	1/1	1/1	1/1	1/1	0/0	0/1	1/1	1/1	1/1	0/0	0/0	1/1	1/1	0/0	0/0	0/1	1/1	0/0	1/1	0/0	1/1	0/0	1/1		1/1	1/1	0/0	1/1	1/1	1/1	1/1
rs222685027	3	36483714	A	T	127					0/0		0/1	1/1	0/0	0/0	0/0		1/1	0/1				0/0		0/1		1/1	0/0	0/0	1/1	0/1	0/0	1/1			0/0		0/0	0/1	0/0					0/0			1/1	0/1
rs46775981	3	36484202	G	A	999			1/1	1/1	0/0	1/1	1/1	1/1	0/0	0/0	0/0	1/1	1/1	1/1	1/1	1/1	1/1	0/0	1/1	0/0	1/1	1/1	0/0	0/0	1/1	1/1	0/0	1/1	1/1	1/1	0/0	0/0	0/0	0/0	0/0	1/1	1/1	1/1	0/0	0/0	1/1	1/1	1/1	0/0
rs29934832	3	36484213	C	A	999			0/0	1/1	0/0	1/1	1/1	1/1	0/0	0/0	0/0	1/1	1/1	1/1	1/1	1/1	1/1	0/0	1/1	0/0	1/1	1/1	0/0	0/0	1/1	1/1	0/0	0/0	1/1	1/1	0/0	0/0	0/0	0/0	0/0	0/0	1/1	1/1	0/0	0/0	1/1	1/1	1/1	0/0
rs49397966	3	36484242	A	G	999			0/0	1/1	0/0	1/1	1/1	1/1	0/0	0/0	0/0	1/1	1/1	1/1	1/1	1/1	1/1	0/0	1/1	0/0	1/1	1/1	0/0	0/0	1/1	1/1	0/0	0/0	1/1	1/1	0/0	0/0	0/0	0/0	0/0	0/0	1/1	1/1	0/0	0/0	1/1	1/1	1/1	0/0
rs51369234	3	36484247	A	G	999			0/0	1/1	0/0	1/1	1/1	1/1	0/0	0/0	0/0	1/1	1/1	1/1	1/1	1/1	1/1	0/0	1/1	1/1	1/1	1/1	0/0	0/0	1/1	1/1	0/0	0/0	1/1	1/1	0/0	1/1	0/0	1/1	0/0	0/0	1/1	1/1	1/1	0/0	1/1	1/1	1/1	0/0
rs29935745	3	36484283	A	G	999			1/1	1/1	0/0	1/1	1/1	1/1	0/0	0/0	0/0	1/1	1/1	1/1	1/1	1/1	1/1	0/0	1/1	1/1	1/1	1/1	0/0	0/0	1/1	1/1	0/0	1/1	1/1	1/1	0/0	1/1	0/0	1/1	0/0	1/1	1/1	1/1	1/1	0/0	1/1	1/1	1/1	1/1
rs29935748	3	36484337	C	A	999			0/0	1/1	0/0	1/1	1/1	1/1	0/0	0/0	0/0	1/1	1/1	1/1	1/1	1/1	1/1	0/0	1/1	0/0	1/1	1/1	0/0	0/0	1/1	1/1	0/0	1/1	1/1	1/1	0/0	0/0	0/0	0/0	0/0	0/0	1/1	1/1	0/0	0/0	1/1	1/1	1/1	1/1
rs29935751	3	36484564	T	C	999			1/1	1/1	0/0	1/1	1/1	1/1	0/0	0/0	0/0	1/1	1/1	1/1	1/1	1/1	1/1	0/0	1/1	0/0	1/1	1/1	0/0	0/0	1/1	1/1	0/0	0/0	1/1	1/1	0/0	0/0	0/0	0/0	0/0	0/0	1/1	1/1	0/0	0/0	1/1	1/1	1/1	0/0
rs30263129	3	36484927	A	C,G	999			2/2	0/0	0/0	2/2	2/2	2/2	0/0	0/0	0/0	1/1	1/1	1/1	1/1	2/2	1/1	0/0	1/1	1/1	2/2	2/2	0/0	0/0	1/1	1/1	0/0	1/1	2/2	0/0	0/0	1/1	0/0	1/1	0/0	1/1	2/2	1/1	1/1	0/0	0/0	0/0	0/0	1/1
rs30315369	3	36485543	C	T	999			0/0	0/0	0/0	1/1	1/1	1/1	0/0	0/0	0/0	1/1	1/1	1/1	1/1	0/0	1/1	0/0	1/1	0/0	0/0	0/0	0/0	0/0	1/1	1/1	0/0	0/0	0/0	0/0	0/0	0/0	0/0	0/0	0/0	0/0	1/1	1/1	0/0	0/0	0/0	0/0	0/0	0/0
rs31039179	3	36485559	G	A	999			0/0	0/0	0/0	1/1	1/1	1/1	0/0	0/0	0/0	1/1	1/1	1/1	1/1	0/0	1/1	0/0	1/1	0/0	0/0	0/0	0/0	0/0	1/1	1/1	0/0	0/0	0/0	0/0	0/0	0/0	0/0	0/0	0/0	0/0	1/1	1/1	0/0	0/0	0/0	0/0	0/0	0/0
rs31183844	3	36485668	G	A	999			0/0	0/0	0/0	1/1	1/1	1/1	0/0	0/0	0/0	1/1	1/1	1/1	1/1	0/0	1/1	0/0	1/1	0/0	0/0	0/0	0/0	0/0	1/1	1/1	0/0	0/0	0/0	0/0	0/0	0/0	0/0	0/0	0/0	0/0	1/1	1/1	0/0	0/0	0/0	0/0	0/0	0/0
rs30006096	3	36485747	C	T	999			1/1	0/0	0/0	1/1	1/1	1/1	0/0	0/0	0/0	1/1	1/1	1/1	1/1	0/0	1/1	0/0	1/1	1/1	0/0	0/0	0/0	0/0	1/1	1/1	0/0	0/0	0/0	0/0	0/0	1/1	0/0	1/1	0/0	0/0	1/1	1/1	1/1	0/0	0/0	0/0	0/0	1/1
rs31195456	3	36485761	T	C	999			1/1	0/0	0/0	1/1	1/1	1/1	0/0	0/0	0/0	1/1	1/1	1/1	1/1	0/0	1/1	0/0	1/1	1/1	0/0	0/0	0/0	0/0	1/1	1/1	0/0	0/0	0/0	0/0	0/0	1/1	0/0	1/1	0/0	0/0	1/1	1/1	1/1	0/0	0/0	0/0	0/0	1/1
rs49324685	3	36486149	T	C	999			1/1	0/0	0/0	1/1	1/1	1/1	0/0	0/0	0/0	1/1	1/1	1/1	1/1	0/0	1/1	0/0	1/1	1/1	0/0	0/0	0/0	0/0	1/1	1/1	0/0	1/1	0/0	0/0	0/0	1/1	0/0	1/1	0/0	1/1	1/1	1/1	1/1	0/0	0/0	0/0	0/0	1/1
rs238917576	3	36486160	C	T	999			1/1	0/0	0/0	1/1	1/1	1/1	0/0	0/0	0/0	1/1	1/1	1/1	1/1	0/0	1/1	0/0	1/1	0/0	0/0	0/0	0/0	0/0	1/1	1/1	0/0	0/0	0/0	0/0	0/0	0/0	0/0	0/0	0/0	0/0	1/1	1/1	0/0	0/0	0/0	0/0	0/0	0/0
rs255436745	3	36486237	C	T	999			1/1	0/0	0/0	1/1	1/1	1/1	0/0	0/0	0/1	1/1	1/1	1/1	1/1	0/0	1/1	0/0	1/1	0/0	0/0	0/0	0/0	0/0	1/1	1/1	0/0	0/0	0/0	0/0	0/0	0/0	0/0	0/0	0/0	0/0	1/1	1/1	0/0	0/0	0/0	0/0	0/0	0/0
rs48945216	3	36486423	G	T,C	999			1/1	0/0	0/0	1/1	1/1	1/1	0/0	0/0	0/0	1/1	1/1	1/1	1/1	0/0	1/1	0/0	1/1	1/1	0/0	0/0	0/0	0/0	1/1	1/1	0/0	1/1	0/0	0/0	0/0	1/1	0/0	1/1	0/0	1/1	1/1	1/1	1/1	0/0	0/0	0/0	0/0	1/1
rs46752195	3	36486453	A	G	999			1/1	0/0	0/0	1/1	1/1	1/1	0/0	0/0	0/0	1/1	1/1	1/1	1/1	0/0	1/1	0/0	1/1	1/1	0/0	0/0	0/0	0/0	1/1	1/1	0/0	1/1	0/0	0/0	0/0	1/1	0/0	1/1	0/0	1/1	1/1	1/1	1/1	0/0	0/0	0/0	0/0	1/1
rs50570053	3	36486466	C	T	999			1/1	0/0	0/0	1/1	1/1	1/1	0/0	0/0	0/0	1/1	1/1	1/1	1/1	0/0	1/1	0/0	1/1	1/1	0/0	0/0	0/0	0/0	1/1	1/1	0/0	0/0	0/0	0/0	0/0	1/1	0/0	1/1	0/0	0/0	1/1	1/1	1/1	0/0	0/0	0/0	0/0	0/0
rs45638542	3	36486507	C	T	999			1/1	0/0	0/0	1/1	1/1	1/1	0/0	0/0	0/0	1/1	1/1	1/1	1/1	0/0	1/1	0/0	1/1	1/1	0/0	0/0	0/0	0/0	1/1	1/1	0/0	1/1	0/0	0/0	0/0	1/1	0/0	1/1	0/0	0/0	1/1	1/1	1/1	0/0	0/0	0/0	0/0	1/1
rs49409533	3	36486544	T	C	999			1/1	0/0	0/0	1/1	1/1	1/1	0/0	0/0	0/0	1/1	1/1	1/1	1/1	0/0	1/1	0/0	1/1	1/1	0/0	0/0	0/0	0/0	1/1	1/1	0/0	1/1	0/0	0/0	0/0	1/1	0/0	1/1	0/0	1/1	1/1	1/1	1/1	0/0	0/0	0/0	0/0	1/1
rs51082433	3	36486593	G	A	999			1/1	0/0	0/0	1/1	1/1	1/1	0/0	0/0	0/0	1/1	1/1	1/1	1/1	0/0	1/1	0/0	1/1	0/0	0/0	0/0	0/0	0/0	1/1	1/1	0/0	1/1	0/0	0/0	0/0	0/0	0/0	0/0	0/0	1/1	1/1	1/1	0/0	0/0	0/0	0/0	0/0	1/1
rs46946409	3	36486611	A	C	999			1/1	0/0	0/0	1/1	1/1	1/1	0/0	0/0	0/0	1/1	1/1	1/1	1/1	0/0	1/1	0/0	1/1	0/0	0/0	0/0	0/0	0/0	1/1	1/1	0/0	0/0	0/0	0/0	0/0	0/0	0/0	0/0	0/0	0/0	1/1	1/1	0/0	0/0	0/0	0/0	0/0	1/1
rs578530136	3	36486636	C	T	471			1/1	0/0	0/0	1/1	1/1	1/1	0/0	0/0	0/0	0/1		0/1		0/0		0/0	0/1		0/0	0/0	0/0	0/0	1/1	0/1	0/0	0/1	0/0	0/0	0/0		0/0	0/1	0/0	0/1				0/0	0/0	0/0	0/0	1/1
rs47601699	3	36486639	A	T	915			1/1	0/0	0/0	1/1	1/1	1/1	0/0	0/0	0/0	0/1		1/1		0/0	1/1	0/0	1/1	1/1	0/0	0/0	0/0	0/0	1/1	1/1	0/0	1/1	0/0	0/0	0/0	1/1	0/0	1/1	0/0		0/1	0/1		0/0	0/0	0/0	0/0	1/1
rs50048572	3	36486649	A	T	999			1/1	0/0	0/0	1/1	1/1	1/1	0/0	0/0	0/0	1/1	1/1	1/1	0/1	0/0	1/1	0/0	1/1	0/0	0/0	0/0	0/0	0/0	1/1	1/1	0/0	1/1	0/0	0/0	0/0	0/0	0/0	0/0	0/0	1/1	1/1	1/1	0/0	0/0	0/0	0/0	0/0	1/1
rs49843862	3	36486718	T	G	999			1/1	0/0	0/0	1/1	1/1	1/1	0/0	0/0	0/0	1/1	1/1	1/1	1/1	0/0	1/1	0/0	1/1	1/1	0/0	0/0	0/0	0/0	1/1	1/1	0/0	1/1	0/0	0/0	0/0	1/1	0/0	1/1	0/0	1/1	1/1	1/1	1/1	0/0	0/0	0/0	0/0	1/1
rs50392375	3	36486886	A	G	999			1/1	0/0	0/0	1/1	1/1	1/1	0/0	0/0	0/0	1/1	1/1	1/1	1/1	0/0	1/1	0/0	1/1	0/0	0/0	0/0	0/0	0/0	1/1	1/1	0/0	1/1	0/0	0/0	0/0	0/0	0/0	0/0	0/0	1/1	1/1	1/1	0/0	0/0	0/0	0/0	0/0	1/1
rs47635948	3	36486913	C	A	999			1/1	0/0	0/0	1/1	1/1	1/1	0/0	0/0	0/0	1/1	1/1	1/1	1/1	0/0	1/1	0/0	1/1	1/1	0/0	0/0	0/0	0/0	1/1	1/1	0/0	1/1	0/0	0/0	0/0	1/1	0/0	1/1	0/0	1/1	1/1	1/1	1/1	0/0	0/0	0/0	0/0	1/1
rs240492672	3	36486918	A	G	999			1/1	0/0	0/0	1/1	1/1	1/1	0/0	0/0	0/0	1/1	1/1	1/1	1/1	0/0	1/1	0/0	1/1	1/1	0/0	0/0	0/0	0/0	1/1	1/1	0/0	1/1	0/0	0/0	0/0	1/1	0/0	1/1	0/0	1/1	1/1	1/1	1/1	0/0	0/0	0/0	0/0	1/1
rs45706728	3	36487150	G	A	999			1/1	0/0	0/0	1/1	1/1	1/1	0/0	0/0	0/0	1/1	1/1	1/1	1/1	0/0	1/1	0/0	1/1	0/0	0/0	0/0	0/0	0/0	1/1	1/1	0/0	0/0	0/0	0/0	0/0	0/0	0/0	0/0	0/0	0/0	1/1	1/1	0/0	0/0	0/0	0/0	0/0	0/0
rs30745903	3	36487500	A	C	999			1/1	0/0	0/0	1/1	1/1	1/1	0/0	0/0	0/0	1/1	1/1	1/1	1/1	0/0	1/1	0/0	1/1	1/1	0/0	0/0	0/0	0/0	1/1	1/1	0/0	1/1	0/0	0/0	0/0	1/1	0/0	1/1	0/0	1/1	1/1	1/1	1/1	0/0	0/0	0/0	0/0	1/1
rs30408700	3	36487527	G	A	999			1/1	0/0	0/0	1/1	1/1	1/1	0/0	0/0	0/0	1/1	1/1	1/1	1/1	0/0	1/1	0/0	1/1	0/0	0/0	0/0	0/0	0/0	1/1	1/1	0/0	0/0	0/0	0/0	0/0	0/0	0/0	0/0	0/0	0/0	1/1	1/1	0/0	0/0	0/0	0/0	0/0	0/0
rs31570856	3	36487537	G	A	999			1/1	0/0	0/0	1/1	1/1	1/1	0/0	0/0	0/0	1/1	1/1	1/1	1/1	0/0	1/1	0/0	1/1	0/0	0/0	0/0	0/0	0/0	1/1	1/1	0/0	0/0	0/0	0/0	0/0	0/0	0/0	0/0	0/0	0/0	1/1	1/1	0/0	0/0	0/0	0/0	0/0	0/0
rs230750012	3	36487818	C	T	999			1/1	0/0	0/0	1/1	1/1	1/1	0/0	0/0	0/0	1/1	1/1	1/1	1/1	0/0	1/1	0/0	1/1	1/1	0/0	0/0	0/0	0/0	1/1	1/1	0/0	0/0	0/0	0/0	0/0	1/1	0/0	1/1	0/0	0/0	1/1	1/1	1/1	0/0	0/0	0/0	0/0	0/0
rs252398509	3	36487981	G	A	999			1/1	0/0	0/0	1/1	1/1	1/1	0/0	0/0	0/0	1/1	1/1	1/1	1/1	0/0	1/1	0/0	1/1	1/1	0/0	0/0	0/0	0/0	1/1	1/1	0/0	0/0	0/0	0/0	0/0	1/1	0/0	1/1	0/0	0/0	1/1	1/1	1/1	0/0	0/0	0/0	0/0	1/1
rs50969422	3	36488267	A	G	999			1/1	0/0	0/0	1/1	1/1	1/1	0/0	0/0	0/0	1/1	1/1	1/1	1/1	0/0	1/1	0/0	1/1	1/1	0/0	0/0	0/0	0/0	1/1	1/1	0/0	1/1	0/0	0/0	0/0	1/1	0/0	1/1	0/0	1/1	1/1	1/1	1/1	0/0	0/0	0/0	0/0	1/1
	3	36488386	G	A	52				0/0	0/0			0/1	0/0	0/0	0/0	0/0		0/1		0/0	0/0	0/0	0/0	0/0	0/0	0/0	0/0	0/0	0/1	0/0	0/0	0/0	0/0	0/0	0/0		0/0		0/0		0/1	0/0		0/0	0/0	0/0	0/0	0/0
	3	36488394	G	A	87				0/0	0/0		0/1	1/1	0/0	0/0	0/0		0/1	0/1		0/0		0/0	0/1		0/0	0/0	0/0	0/0	0/1	0/1	0/0	0/0	0/0	0/0	0/0		0/0		0/0		0/1	0/1		0/0	0/0	0/0	0/0	0/0
rs48166202	3	36488639	C	T	999			1/1	0/0	0/0	1/1	1/1	1/1	0/0	0/0	0/0	1/1	1/1	1/1	0/1	0/0	1/1	0/0	1/1	0/0	0/0	0/0	0/0	0/0	1/1	1/1	0/0	0/0	0/0	0/0	0/0	0/0	0/0	0/0	0/0	1/1	1/1	1/1	0/0	0/0	0/0	0/0	0/0	1/1
rs48450953	3	36488756	C	T	999			1/1	0/0	0/0	1/1	1/1	1/1	0/0	0/0	0/0	1/1	1/1	1/1	1/1	0/0	1/1	0/0	1/1		0/0	0/0	0/0	0/0	1/1	1/1	0/0	0/0	0/0	0/0	0/0		0/0		0/0	1/1	1/1	1/1		0/0	0/0	0/0	0/0	0/0
rs47589827	3	36488829	A	T	999			1/1	0/0	0/0	1/1	1/1	1/1	0/0	0/0	0/0	1/1	1/1	1/1	1/1	0/0	1/1	0/0	1/1		0/0	0/0	0/0	0/0	1/1	1/1	0/0	1/1	0/0	0/0	0/0		0/0		0/0	1/1	1/1	1/1		0/0	0/0	0/0	0/0	0/0
rs49091934	3	36488863	C	A	999			1/1	0/0	0/0	1/1	1/1	1/1	0/0	0/0	0/0	1/1	1/1	1/1	1/1	0/0	1/1	0/0	1/1		0/0	0/0	0/0	0/0	1/1	1/1	0/0	0/0	0/0	0/0	0/0		0/0		0/0	0/1	1/1	1/1		0/0	0/0	0/0	0/0	1/1
rs45681494	3	36489004	T	C	999			1/1	0/0	0/0	1/1	1/1	1/1	0/0	0/0	0/0	1/1	1/1	1/1	1/1	0/0	1/1	0/0	1/1		0/0	0/0	0/0	0/0	1/1	1/1	0/0	1/1	0/0	0/0	0/0		0/0		0/0	1/1	1/1	1/1		0/0	0/0	0/0	0/0	0/0
rs48182121	3	36489010	T	C	999			1/1	0/0	0/0	1/1	1/1	1/1	0/0	0/0	0/0	1/1	1/1	1/1	1/1	0/0	1/1	0/0	1/1		0/0	0/0	0/0	0/0	1/1	1/1	0/0	0/0	0/0	0/0	0/0		0/0		0/0	1/1	1/1	1/1		0/0	0/0	0/0	0/0	0/0
rs46969333	3	36489055	A	G	999			1/1	0/0	0/0	1/1	1/1	1/1	0/0	0/0	0/0	1/1	1/1	1/1	1/1	0/0	1/1	0/0	1/1		0/0	0/0	0/0	0/0	1/1	1/1	0/0	1/1	0/0	0/0	0/0		0/0		0/0	1/1	1/1	1/1		0/0	0/0	0/0	0/0	1/1
rs47708144	3	36489232	T	C	999			1/1	0/0	0/0	1/1	1/1	1/1	0/0	0/0	0/0	1/1	1/1	1/1	1/1	0/0	1/1	0/0	1/1		0/0	0/0	0/0	0/0	1/1	1/1	0/0	1/1	0/0	0/0	0/0		0/0		0/0	1/1	1/1	1/1		0/0	0/0	0/0	0/0	0/0
rs48358169	3	36489304	C	A	999			1/1	0/0	0/0	1/1	1/1	1/1	0/0	0/0	0/0	1/1	1/1	1/1	1/1	0/0	1/1	0/0	1/1		0/0	0/0	0/0	0/0	1/1	1/1	0/0	1/1	0/0	0/0	0/0		0/0		0/0	1/1	1/1	1/1		0/0	0/0	0/0	0/0	0/0
rs50419615	3	36489352	A	C	999			1/1	0/0	0/0	1/1	1/1	1/1	0/0	0/0	0/0	1/1	1/1	1/1	1/1	0/0	1/1	0/0	1/1		0/0	0/0	0/0	0/0	1/1	1/1	0/0	1/1	0/0	0/0	0/0		0/0		0/0	1/1	1/1	1/1		0/0	0/0	0/0	0/0	0/0
rs579177470	3	36489428	C	A	999			1/1	0/0	0/0	1/1	1/1	1/1	0/0	0/0	0/0	1/1	1/1	1/1	1/1	0/0	1/1	0/0	1/1		0/0	0/0	0/0	0/0	1/1	1/1	0/0	1/1	0/0	0/0	0/0		0/0		0/0	1/1	1/1	1/1		0/0	0/0	0/0	0/0	0/0
rs47051737	3	36489440	G	A	999			1/1	0/0	0/0	1/1	1/1	1/1	0/0	0/0	0/0	1/1	1/1	1/1	1/1	0/0	1/1	0/0	1/1		0/0	0/0	0/0	0/0	1/1	1/1	0/0	1/1	0/0	0/0	0/0		0/0		0/0	1/1	1/1	1/1		0/0	0/0	0/0	0/0	0/0
rs46127164	3	36489443	A	G	999			1/1	0/0	0/0	1/1	1/1	1/1	0/0	0/0	0/0	1/1	1/1	1/1	1/1	0/0	1/1	0/0	1/1		0/0	0/0	0/0	0/0	1/1	1/1	0/0	1/1	0/0	0/0	0/0		0/0		0/0	1/1	1/1	1/1		0/0	0/0	0/0	0/0	0/0
rs50538055	3	36489597	C	T	999			1/1	0/0	0/0	1/1	1/1	1/1	0/0	0/0	0/0	1/1	1/1	1/1	1/1	0/0	1/1	0/0	1/1		0/0	0/0	0/0	0/0	1/1	1/1	0/0	1/1	0/0	0/0	0/0		0/0		0/0	1/1	1/1	1/1		0/0	0/0	0/0	0/0	0/0
rs46264539	3	36489598	A	G	999			1/1	0/0	0/0	1/1	1/1	1/1	0/0	0/0	0/0	1/1	1/1	1/1	1/1	0/0	1/1	0/0	1/1		0/0	0/0	0/0	0/0	1/1	1/1	0/0	1/1	0/0	0/0	0/0		0/0		0/0	1/1	1/1	1/1		0/0	0/0	0/0	0/0	0/0
rs50734009	3	36489703	T	G	999			1/1	0/0	0/0	1/1	1/1	1/1	0/0	0/0	0/0	1/1	1/1	1/1	1/1	0/0	1/1	0/0	1/1		0/0	0/0	0/0	0/0	1/1	1/1	0/0	1/1	0/0	0/0	0/0		0/0		0/0	1/1	1/1	1/1		0/0	0/0	0/0	0/0	1/1
rs48428546	3	36489714	A	G	999			1/1	0/0	0/0	1/1	1/1	1/1	0/0	0/0	0/0	1/1	1/1	1/1	1/1	0/0	1/1	0/0	1/1		0/0	0/0	0/0	0/0	1/1	1/1	0/0	1/1	0/0	0/0	0/0		0/0		0/0	1/1	1/1	1/1		0/0	0/0	0/0	0/0	0/0
rs49867296	3	36489752	T	C	999			1/1	0/0	0/0	1/1	1/1	1/1	0/0	0/0	0/0	1/1	1/1	1/1	1/1	0/0	1/1	0/0	1/1		0/0	0/0	0/0	0/0	1/1	1/1	0/0	1/1	0/0	0/0	0/0		0/0		0/0	1/1	1/1	1/1		0/0	0/0	0/0	0/0	1/1
rs51213856	3	36489789	A	G	999			1/1	0/0	0/0	1/1	1/1	1/1	0/0	0/0	0/0	1/1	1/1	1/1	1/1	0/0	1/1	0/0	1/1		0/0	0/0	0/0	0/0	1/1	1/1	0/0	1/1	0/0	0/0	0/0		0/0		0/0	1/1	1/1	1/1		0/0	0/0	0/0	0/0	1/1
rs48182245	3	36489825	C	G	999			1/1	0/0	0/0	1/1	1/1	1/1	0/0	0/0	0/0	1/1	1/1	1/1	1/1	0/0	1/1	0/0	1/1		0/0	0/0	0/0	0/0	1/1	1/1	0/0	1/1	0/0	0/0	0/0		0/0		0/0	1/1	1/1	1/1		0/0	0/0	0/0	0/0	1/1
rs248739728	3	36490005	A	G	999			1/1	0/0	0/0	1/1	1/1	1/1	0/0	0/0	0/0	1/1	1/1	1/1	1/1	0/0	1/1	0/0	1/1		0/0	0/0	0/0	0/0	1/1	1/1	0/0	1/1	0/0	0/0	0/0		0/0		0/0	1/1	1/1	1/1		0/0	0/0	0/0	0/0	0/0
rs46587807	3	36490012	G	A	999			1/1	0/0	0/0	1/1	1/1	1/1	0/0	0/0	0/0	1/1	1/1	1/1	1/1	0/0	1/1	0/0	1/1		0/0	0/0	0/0	0/0	1/1	1/1	0/0	1/1	0/0	0/0	0/0		0/0		0/0	1/1	1/1	1/1		0/0	0/0	0/0	0/0	0/0
rs49979404	3	36490020	C	T	999			1/1	0/0	0/0	1/1	1/1	1/1	0/0	0/0	0/0	1/1	1/1	1/1	1/1	0/0	1/1	0/0	1/1		0/0	0/0	0/0	0/0	1/1	1/1	0/0	1/1	0/0	0/0	0/0		0/0		0/0	1/1	1/1	1/1		0/0	0/0	0/0	0/0	0/0
rs45916218	3	36490157	C	T	999			1/1	0/0	0/0	1/1	1/1	1/1	0/0	0/0	0/0	1/1	1/1	1/1	1/1	0/0	1/1	0/0	1/1		0/0	0/0	0/0	0/0	1/1	1/1	0/0	1/1	0/0	0/0	0/0		0/0		0/0	1/1	1/1	1/1		0/0	0/0	0/0	0/0	1/1
rs213986689	3	36490208	C	T	999			1/1	0/0	0/0	1/1	1/1	1/1	0/0	0/0	0/0	1/1	1/1	1/1	1/1	0/0	1/1	0/0	1/1		0/0	0/0	0/0	0/0	1/1	1/1	0/0	1/1	0/0	0/0	0/0		0/0		0/0	1/1	1/1	1/1		0/0	0/0	0/0	0/0	0/0
rs50835435	3	36490226	G	A	999			1/1	0/0	0/0	1/1	1/1	1/1	0/0	0/0	0/0	1/1	1/1	1/1	1/1	0/0	1/1	0/0	1/1		0/0	0/0	0/0	0/0	1/1	1/1	0/0	1/1	0/0	0/0	0/0		0/0		0/0	1/1	1/1	1/1		0/0	0/0	0/0	0/0	0/0
rs47806665	3	36490437	T	G	999			1/1	0/0	0/0	1/1	1/1	1/1	0/0	0/0	0/0	1/1	1/1	1/1	1/1	0/0	1/1	0/0	1/1		0/0	0/0	0/0	0/0	1/1	1/1	0/0	1/1	0/0	0/0	0/0		0/0		0/0	1/1	1/1	1/1		0/0	0/0	0/0	0/0	0/0
rs48433834	3	36491066	G	A	999			1/1	0/0	0/0	1/1	1/1	1/1	0/0	0/0	0/0	1/1	1/1	1/1	1/1	0/0	1/1	0/0	1/1		0/0	0/0	0/0	0/0	1/1	1/1	0/0	1/1	0/0	0/0	0/0		0/0		0/0	1/1	1/1	1/1		0/0	0/0	0/0	0/0	0/0
rs51450931	3	36491067	T	C	999			1/1	0/0	0/0	1/1	1/1	1/1	0/0	0/0	0/0	1/1	1/1	1/1	1/1	0/0	1/1	0/0	1/1		0/0	0/0	0/0	0/0	1/1	1/1	0/0	1/1	0/0	0/0	0/0		0/0		0/0	1/1	1/1	1/1		0/0	0/0	0/0	0/0	0/0
rs51623391	3	36491095	G	T	999			1/1	0/0	0/0	1/1	1/1	1/1	0/0	0/0	0/0	1/1	1/1	1/1	1/1	0/0	1/1	0/0	1/1		0/0	0/0	0/0	0/0	1/1	1/1	0/0	0/0	0/0	0/0	0/0		0/0		0/0	1/1	1/1	1/1		0/0	0/0	0/0	0/0	0/0
rs51758314	3	36491102	C	T	999			1/1	0/0	0/0	1/1	1/1	1/1	0/0	0/0	0/0	1/1	1/1	1/1	1/1	0/0	1/1	0/0	1/1		0/0	0/0	0/0	0/0	1/1	1/1	0/0	0/0	0/0	0/0	0/0		0/0		0/0	1/1	1/1	1/1		0/0	0/0	0/0	0/0	0/0
rs51632427	3	36491223	A	G	999			1/1	0/0	0/0	1/1	1/1	1/1	0/0	0/0	0/0	1/1	1/1	1/1	1/1	0/0	1/1	0/0	1/1		0/0	0/0	0/0	0/0	1/1	1/1	0/0	0/0	0/0	0/0	0/0		0/0		0/0	1/1	1/1	1/1		0/0	0/0	0/0	0/0	0/0
rs50956134	3	36491245	G	A,C	999			1/1	0/0	0/0	1/1	1/1	1/1	0/0	0/0	0/0	1/1	1/1	1/1	1/1	0/0	1/1	0/0	1/1		0/0	0/0	0/0	0/0	1/1	1/1	0/0	0/0	0/0	0/0	0/0		0/0		0/0	1/1	1/1	1/1		0/0	0/0	0/0	0/0	2/2
rs49012742	3	36491250	G	A	999			1/1	0/0	0/0	1/1	1/1	1/1	0/0	0/0	0/0	1/1	1/1	1/1	1/1	0/0	1/1	0/0	1/1		0/0	0/0	0/0	0/0	1/1	1/1	0/0	0/0	0/0	0/0	0/0		0/0		0/0	1/1	1/1	1/1		0/0	0/0	0/0	0/0	0/0
rs48631151	3	36491270	G	A	999			1/1	0/0	0/0	1/1	1/1	1/1	0/0	0/0	0/0	1/1	1/1	1/1	1/1	0/0	1/1	0/0	1/1		0/0	0/0	0/0	0/0	1/1	1/1	0/0	0/0	0/0	0/0	0/0		0/0		0/0	1/1	1/1	1/1		0/0	0/0	0/0	0/0	0/0
rs46738904	3	36491412	G	A	999			1/1	0/0	0/0	1/1	1/1	1/1	0/0	0/0	0/0	1/1	1/1	1/1	1/1	0/0	1/1	0/0	1/1		0/0	0/0	0/0	0/0	1/1	1/1	0/0	0/0	0/0	0/0	0/0		0/0		0/0	1/1	1/1	1/1		0/0	0/0	0/0	0/0	0/0
rs48690311	3	36491440	T	C	999			1/1	0/0	0/0	1/1	1/1	1/1	0/0	0/0	0/0	1/1	1/1	1/1	1/1	0/0	1/1	0/0	1/1		0/0	0/0	0/0	0/0	1/1	1/1	0/0	1/1	0/0	0/0	0/0		0/0		0/0	1/1	1/1	1/1		0/0	0/0	0/0	0/0	1/1
rs51893852	3	36491513	G	A	999			1/1	0/0	0/0	1/1	1/1	1/1	0/0	0/0	0/0	1/1	1/1	1/1	1/1	0/0	1/1	0/0	1/1		0/0	0/0	0/0	0/0	1/1	1/1	0/0	0/0	0/0	0/0	0/0		0/0		0/0	1/1	1/1	1/1		0/0	0/0	0/0	0/0	0/0
rs49580189	3	36491544	C	A	999			1/1	0/0	0/0	1/1	1/1	1/1	0/0	0/0	0/0	1/1	1/1	1/1	1/1	0/0	1/1	0/0	1/1		0/0	0/0	0/0	0/0	1/1	1/1	0/0	1/1	0/0	0/0	0/0		0/0		0/0	1/1	1/1	1/1		0/0	0/0	0/0	0/0	0/0
rs46964777	3	36491559	C	G	999			1/1	0/0	0/0	1/1	1/1	1/1	0/0	0/0	0/0	1/1	1/1	1/1	1/1	0/0	1/1	0/0	1/1		0/0	0/0	0/0	0/0	1/1	1/1	0/0	1/1	0/0	0/0	0/0		0/0		0/0	1/1	1/1	1/1		0/0	0/0	0/0	0/0	1/1
rs51298054	3	36491560	C	G,A	999			1/1	0/0	0/0	1/1	1/1	1/1	0/0	0/0	0/0	1/1	1/1	1/1	1/1	0/0	1/1	0/0	1/1		0/0	0/0	0/0	0/0	1/1	1/1	0/0	1/1	0/0	0/0	0/0		0/0		0/0	1/1	1/1	1/1		0/0	0/0	0/0	0/0	1/1
rs46187055	3	36491581	C	T	999			1/1	0/0	0/0	1/1	1/1	1/1	0/0	0/0	0/0	1/1	0/1	1/1	1/1	0/0	1/1	0/0	1/1		0/0	0/0	0/0	0/0	1/1	1/1	0/0	1/1	0/0	0/0	0/0		0/0		0/0	1/1	1/1	1/1		0/0	0/0	0/0	0/0	0/0
rs47098749	3	36491587	C	G	999			1/1	0/0	0/0	1/1	1/1	1/1	0/0	0/0	0/0	1/1	1/1	1/1	1/1	0/0	1/1	0/0	1/1		0/0	0/0	0/0	0/0	1/1	1/1	0/0	0/0	0/0	0/0	0/0		0/0		0/0	1/1	1/1	1/1		0/0	0/0	0/0	0/0	0/0
rs52036565	3	36491601	G	A	999			1/1	0/0	0/0	1/1	1/1	1/1	0/0	0/0	0/0	1/1	1/1	1/1	1/1	0/0	1/1	0/0	1/1		0/0	0/0	0/0	0/0	1/1	1/1	0/0	1/1	0/0	0/0	0/0		0/0		0/0	1/1	1/1	1/1		0/0	0/0	0/0	0/0	1/1
rs46769265	3	36491708	G	A	999			1/1	0/0	0/0	1/1	1/1	1/1	0/0	0/0	0/0	1/1	1/1	1/1	1/1	0/0	1/1	0/0	1/1		0/0	0/0	0/0	0/0	1/1	1/1	0/0	0/0	0/0	0/0	0/0		0/0		0/0	1/1	1/1	1/1		0/0	0/0	0/0	0/0	0/0
rs48477959	3	36491710	G	T	999			1/1	0/0	0/0	1/1	1/1	1/1	0/0	0/0	0/0	1/1	1/1	1/1	1/1	0/0	1/1	0/0	1/1		0/0	0/0	0/0	0/0	1/1	1/1	0/0	0/0	0/0	0/0	0/0		0/0		0/0	1/1	1/1	1/1		0/0	0/0	0/0	0/0	0/0
rs50019330	3	36491716	G	C	999			1/1	0/0	0/0	1/1	1/1	1/1	0/0	0/0	0/0	1/1	1/1	1/1	1/1	0/0	1/1	0/0	1/1		0/0	0/0	0/0	0/0	1/1	1/1	0/0	0/0	0/0	0/0	0/0		0/0		0/0	1/1	1/1	1/1		0/0	0/0	0/0	0/0	0/0
rs214336824	3	36491838	C	A	999			1/1	0/0	0/0	1/1	1/1	1/1	0/0	0/0	0/0	1/1	1/1	1/1	1/1	0/0	1/1	0/0	1/1		0/0	0/0	0/0	0/0	1/1	1/1	0/0	0/0	0/0	0/0	0/0		0/0		0/0	1/1	1/1	1/1		0/0	0/0	0/0	0/0	0/0
rs237074067	3	36491850	G	A	999			1/1	0/0	0/0	1/1	1/1	1/1	0/0	0/0	0/0	1/1	1/1	1/1	1/1	0/0	1/1	0/0	1/1		0/0	0/0	0/0	0/0	1/1	1/1	0/0	1/1	0/0	0/0	0/0		0/0		0/0	1/1	1/1	1/1		0/0	0/0	0/0	0/0	1/1
rs252868776	3	36491959	T	C	999			1/1	0/0	0/0	1/1	1/1	1/1	0/0	0/0	0/0	1/1	1/1	1/1	1/1	0/0	1/1	0/0	1/1		0/0	0/0	0/0	0/0	1/1	1/1	0/0	1/1	0/0	0/0	0/0		0/0		0/0	1/1	1/1	1/1		0/0	0/0	0/0	0/0	0/0
rs213084846	3	36492039	T	G	999			1/1	0/0	0/0	1/1	1/1	1/1	0/0	0/0	0/0	1/1	1/1	1/1	1/1	0/0	1/1	0/0	1/1		0/0	0/0	0/0	0/0	1/1	1/1	0/0	1/1	0/0	0/0	0/0		0/0		0/0	1/1	1/1	1/1		0/0	0/0	0/0	0/0	1/1
rs234612866	3	36492051	T	A	999			1/1	0/0	0/0	1/1	1/1	1/1	0/0	0/0	0/0	1/1	1/1	1/1	1/1	0/0	1/1	0/0	1/1		0/0	0/0	0/0	0/0	1/1	1/1	0/0	1/1	0/0	0/0	0/0		0/0		0/0	1/1	1/1	1/1		0/0	0/0	0/0	0/0	1/1
rs253458240	3	36492106	T	C	999			1/1	0/0	0/0	1/1	1/1	1/1	0/0	0/0	0/0	1/1	1/1	1/1	1/1	0/0	1/1	0/0	1/1		0/0	0/0	0/0	0/0	1/1	1/1	0/0	0/0	0/0	0/0	0/0		0/0		0/0	1/1	1/1	1/1		0/0	0/0	0/0	0/0	0/0
rs48668014	3	36492206	T	A	999			1/1	0/0	0/0	1/1	1/1	1/1	0/0	0/0	0/0	1/1	1/1	1/1	1/1	0/0	1/1	0/0	1/1	1/1	0/0	0/0	0/0	0/0	1/1	1/1	0/0	1/1	0/0	0/0	0/0	1/1	0/0	1/1	0/0	1/1	1/1	1/1	1/1	0/0	0/0	0/0	0/0	1/1
rs47134180	3	36492243	G	C	999			1/1	0/0	0/0	1/1	1/1	1/1	0/0	0/0	0/0	1/1	1/1	1/1	1/1	0/0	1/1	0/0	1/1	1/1	0/0	0/0	0/0	0/0	1/1	1/1	0/0	1/1	0/0	0/0	0/0	1/1	0/0	1/1	0/0	1/1	1/1	1/1	1/1	0/0	0/0	0/0	0/0	1/1
rs49126921	3	36492303	T	C	999			1/1	0/0	0/0	1/1	1/1	1/1	0/0	0/0	0/0	1/1	1/1	1/1	1/1	0/0	1/1	0/0	1/1	1/1	0/0	0/0	0/0	0/0	1/1	1/1	0/0	1/1	0/0	0/0	0/0	1/1	0/0	1/1	0/0	1/1	1/1	1/1	1/1	0/0	0/0	0/0	0/0	1/1
rs107784134	3	36492515	T	C	999			1/1	0/0	0/0	1/1	1/1	1/1	0/0	0/0	0/0	1/1	1/1	1/1	1/1	0/0	1/1	0/0	1/1	1/1	0/0	0/0	0/0	0/0	1/1	1/1	0/0	1/1	0/0	0/0	0/0	1/1	0/0	1/1	0/0	1/1	1/1	1/1	1/1	0/0	0/0	0/0	0/0	1/1
rs51843407	3	36492543	C	T	999			1/1	0/0	0/0	1/1	1/1	1/1	0/0	0/0	0/0	1/1	1/1	1/1	1/1	0/0	1/1	0/0	1/1	1/1	0/0	0/0	0/0	0/0	1/1	1/1	0/0	1/1	0/0	0/0	0/0	1/1	0/0	1/1	0/0	1/1	1/1	1/1	1/1	0/0	0/0	0/0	0/0	1/1
rs50838543	3	36492611	G	A	999			1/1	0/0	0/0	1/1	1/1	1/1	0/0	0/0	0/0	1/1	1/1	1/1	1/1	0/0	1/1	0/0	1/1	1/1	0/0	0/0	0/0	0/0	1/1	1/1	0/0	1/1	0/0	0/0	0/0	1/1	0/0	1/1	0/0	1/1	1/1	1/1	1/1	0/0	0/0	0/0	0/0	1/1
rs49551658	3	36492646	C	T	999			1/1	0/0	0/0	1/1	1/1	1/1	0/0	0/0	0/0	1/1	1/1	1/1	1/1	0/0	1/1	0/0	1/1	1/1	0/0	0/0	0/0	0/0	1/1	1/1	0/0	1/1	0/0	0/0	0/0	1/1	0/0	1/1	0/0	1/1	1/1	1/1	1/1	0/0	0/0	0/0	0/0	1/1
rs50149912	3	36492656	A	T	999			1/1	0/0	0/0	1/1	1/1	1/1	0/0	0/0	0/0	1/1	1/1	1/1	1/1	0/0	1/1	0/0	1/1	0/0	0/0	0/0	0/0	0/0	1/1	1/1	0/0	0/0	0/0	0/0	0/0	0/0	0/0	0/0	0/0	1/1	1/1	1/1	0/0	0/0	0/0	0/0	0/0	1/1
rs49735241	3	36492691	A	G	999			1/1	0/0	0/0	1/1	1/1	1/1	0/0	0/0	0/0	1/1	1/1	1/1	1/1	0/0	1/1	0/0	1/1	1/1	0/0	0/0	0/0	0/0	1/1	1/1	0/0	1/1	0/0	0/0	0/0	1/1	0/0	1/1	0/0	1/1	1/1	1/1	1/1	0/0	0/0	0/0	0/0	1/1
rs50209956	3	36492698	G	T	999			1/1	0/0	0/0	1/1	1/1	1/1	0/0	0/0	0/0	1/1	1/1	1/1	1/1	0/0	1/1	0/0	1/1	1/1	0/0	0/0	0/0	0/0	1/1	1/1	0/0	1/1	0/0	0/0	0/0	1/1	0/0	1/1	0/0	1/1	1/1	1/1	1/1	0/0	0/0	0/0	0/0	1/1
rs51010394	3	36492816	T	C	999			1/1	0/0	0/0	1/1	1/1	1/1	0/0	0/0	0/0	1/1	1/1	1/1	1/1	0/0	1/1	0/0	1/1	1/1	0/0	0/0	0/0	0/0	1/1	1/1	0/0	1/1	0/0	0/0	0/0	1/1	0/0	1/1	0/0	1/1	1/1	1/1	1/1	0/0	0/0	0/0	0/0	1/1
rs49620582	3	36492848	T	C	999			1/1	0/0	0/0	1/1	1/1	1/1	0/0	0/0	0/0	1/1	1/1	1/1	1/1	0/0	1/1	0/0	1/1	1/1	0/0	0/0	0/0	0/0	1/1	1/1	0/0	1/1	0/0	0/0	0/0	1/1	0/0	1/1	0/0	1/1	1/1	1/1	1/1	0/0	0/0	0/0	0/0	1/1
rs47128548	3	36492878	A	C	999			1/1	0/0	0/0	1/1	1/1	1/1	0/0	0/0	0/0	1/1	1/1	1/1	1/1	0/0	1/1	0/0	1/1	1/1	0/0	0/0	0/0	0/0	1/1	1/1	0/0	1/1	0/0	0/0	0/0	1/1	0/0	1/1	0/0	1/1	1/1	1/1	1/1	0/0	0/0	0/0	0/0	1/1
rs46454174	3	36492964	A	G	999	regulatory	ENSMUSR00000643705	1/1	0/0	0/0	1/1	1/1	1/1	0/0	0/0	0/0	1/1	1/1	1/1	1/1	0/0	1/1	0/0	1/1	1/1	0/0	0/0	0/0	0/0	1/1	1/1	0/0	1/1	0/0	0/0	0/0	1/1	0/0	1/1	0/0	1/1	1/1	1/1	1/1	0/0	0/0	0/0	0/0	1/1
rs29936637	3	36493339	A	G	999	regulatory	ENSMUSR00000643705	1/1	0/0	0/0	1/1	1/1	1/1	0/0	0/0	0/0	1/1	1/1	1/1	1/1	0/0	1/1	0/0	1/1	1/1	0/0	0/0	0/0	0/0	1/1	1/1	0/0	1/1	0/0	0/0	0/0	1/1	0/0	1/1	0/0	1/1	1/1	1/1	1/1	0/0	0/0	0/0	0/0	1/1
rs51695720	3	36493386	G	T	999	regulatory	ENSMUSR00000643705	1/1	0/0	0/0	1/1	1/1	1/1	0/0	0/0	0/0	1/1	1/1	1/1	1/1	0/0	1/1	0/0	1/1	1/1	0/0	0/0	0/0	0/0	1/1	1/1	0/0	1/1	0/0	0/0	0/0	1/1	0/0	1/1	0/0	1/1	1/1	1/1	1/1	0/0	0/0	0/0	0/0	1/1
rs50952659	3	36493403	G	A	999	regulatory	ENSMUSR00000643705	1/1	0/0	0/0	1/1	1/1	1/1	0/0	0/0	0/0	1/1	1/1	1/1	1/1	0/0	1/1	0/0	1/1	1/1	0/0	0/0	0/0	0/0	1/1	1/1	0/0	1/1	0/0	0/0	0/0	1/1	0/0	1/1	0/0	1/1	1/1	1/1	1/1	0/0	0/0	0/0	0/0	1/1
rs47103323	3	36493409	G	A	999	regulatory	ENSMUSR00000643705	1/1	0/0	0/0	1/1	1/1	1/1	0/0	0/0	0/0	1/1	1/1	1/1	1/1	0/0	1/1	0/0	1/1	1/1	0/0	0/0	0/0	0/0	1/1	1/1	0/0	1/1	0/0	0/0	0/0	1/1	0/0	1/1	0/0	1/1	1/1	1/1	1/1	0/0	0/0	0/0	0/0	1/1
rs45702178	3	36493541	T	C	999	regulatory	ENSMUSR00000643705	1/1	0/0	0/0	1/1	1/1	1/1	0/0	0/0	0/0	1/1	1/1	1/1	1/1	0/0	1/1	0/0	1/1	1/1	0/0	0/0	0/0	0/0	1/1	1/1	0/0	1/1	0/0	0/0	0/0	1/1	0/0	1/1	0/0	1/1	1/1	1/1	1/1	0/0	0/0	0/0	0/0	1/1
rs46496328	3	36493547	T	C	999	regulatory	ENSMUSR00000643705	1/1	0/0	0/0	1/1	1/1	1/1	0/0	0/0	0/0	1/1	1/1	1/1	1/1	0/0	1/1	0/0	1/1	1/1	0/0	0/0	0/0	0/0	1/1	1/1	0/0	1/1	0/0	0/0	0/0	1/1	0/0	1/1	0/0	1/1	1/1	1/1	1/1	0/0	0/0	0/0	0/0	1/1
rs29936640	3	36493596	A	T	999			1/1	0/0	0/0	1/1	1/1	1/1	0/0	0/0	0/0	1/1	1/1	1/1	1/1	0/0	1/1	0/0	1/1	1/1	0/0	0/0	0/0	0/0	1/1	1/1	0/0	1/1	0/0	0/0	0/0	1/1	0/0	1/1	0/0	1/1	1/1	1/1	1/1	0/0	0/0	0/0	0/0	1/1
rs50915454	3	36493621	T	C	999			1/1	0/0	0/0	1/1	1/1	1/1	0/0	0/0	0/0	1/1	1/1	1/1	1/1	0/0	1/1	0/0	1/1	1/1	0/0	0/0	0/0	0/0	1/1	1/1	0/0	1/1	0/0	0/0	0/0	1/1	0/0	1/1	0/0	1/1	1/1	1/1	1/1	0/0	0/0	0/0	0/0	1/1
rs29936643	3	36493635	A	G	999			1/1	0/0	0/0	1/1	1/1	1/1	0/0	0/0	0/0	1/1	1/1	1/1	1/1	0/0	1/1	0/0	1/1	1/1	0/0	0/0	0/0	0/0	1/1	1/1	0/0	1/1	0/0	0/0	0/0	1/1	0/0	1/1	0/0	1/1	1/1	1/1	1/1	0/0	0/0	0/0	0/0	1/1
rs252594075	3	36493869	G	A	999			1/1	0/0	0/0	1/1	1/1	1/1	0/0	0/0	0/0	1/1	1/1	1/1	1/1	0/0	1/1	0/0	1/1	1/1	0/0	0/0	0/0	0/0	1/1	1/1	0/0	1/1	0/0	0/0	0/0	1/1	0/0	1/1	0/0	1/1	1/1	1/1	1/1	0/0	0/0	0/0	0/0	1/1
rs29937356	3	36494068	G	A	999			1/1	0/0	0/0	1/1	1/1	1/1	0/0	0/0	0/0	1/1	1/1	1/1	1/1	0/0	1/1	0/0	1/1	0/0	0/0	0/0	0/0	0/0	1/1	1/1	0/0	0/0	0/0	0/0	0/0	0/0	0/0	0/0	0/0	1/1	1/1	1/1	0/0	0/0	0/0	0/0	0/0	0/0
rs243006557	3	36494319	C	T	999			1/1	0/0	0/0	1/1	1/1	1/1	0/0	0/0	0/0	1/1	1/1	1/1	1/1	0/0	1/1	0/0	1/1	0/0	0/0	0/0	0/0	0/0	1/1	1/1	0/0	0/0	0/0	0/0	0/0	0/0	0/0	0/0	0/0	1/1	1/1	1/1	0/0	0/0	0/0	0/0	0/0	0/0
rs265271451	3	36494335	C	A,T	999			1/1	0/0	0/0	1/1	1/1	1/1	0/0	0/0	0/0	1/1	1/1	1/1	1/1	0/0	1/1	0/0	1/1	2/2	0/0	0/0	0/0	0/0	1/1	1/1	0/0	2/2	0/0	0/0	0/0	2/2	0/0	2/2	0/0	0/0	1/1	1/1	2/2	0/0	0/0	0/0	0/0	0/0
rs227634993	3	36494365	T	C	999			1/1	0/0	0/0	1/1	1/1	1/1	0/0	0/0	0/0	1/1	1/1	1/1	1/1	0/0	1/1	0/0	1/1	1/1	0/0	0/0	0/0	0/0	1/1	1/1	0/0	1/1	0/0	0/0	0/0	1/1	0/0	1/1	0/0	1/1	1/1	1/1	1/1	0/0	0/0	0/0	0/0	1/1
rs244092744	3	36494377	G	C	220			0/1	0/0	0/0	0/1		0/1	0/0	0/0	0/0		0/1	0/1	0/1	0/0	1/1	0/0		0/0	0/0	0/0	0/0	0/0	0/1		0/0	0/0	0/0	0/0	0/0	0/0	0/0	0/0	0/0		0/1	1/1	0/0	0/0	0/0	0/0	0/0	0/0
rs580627978	3	36494407	G	C	170			0/1	0/0	0/0	0/1		0/1	0/0	0/0	0/0		1/1	0/1	0/1	0/0	1/1	0/0	0/1	0/0		0/0	0/0	0/0	1/1	0/1	0/0	0/1	0/0	0/0	0/0	0/0	0/0	0/0	0/0		0/1	0/0	0/0	0/0	0/0	0/0	0/0	0/0
rs254730574	3	36494421	G	A	999			1/1	0/0	0/0	1/1	1/1	1/1	0/0	0/0	0/0	0/1	1/1	1/1	1/1	0/0	1/1	0/0	1/1	0/1	0/0	0/0	0/0	0/0	1/1	1/1	0/0	0/1	0/0	0/0	0/0	0/1	0/0	0/1	0/0	1/1	1/1	1/1	0/1	0/0	0/0	0/0	0/0	0/0
rs228532967	3	36494498	T	C	999			1/1	0/0	0/0	1/1	1/1	1/1	0/0	0/0	0/0	1/1	1/1	1/1	1/1	0/0	1/1	0/0	1/1	0/0	0/0	0/0	0/0	0/0	1/1	1/1	0/0	0/0	0/0	0/0	0/0	0/0	0/0	0/0	0/0	0/1	1/1	1/1	0/0	0/0	0/0	0/0	0/0	1/1
rs218701471	3	36494507	A	G	999			1/1	0/0	0/0	1/1	1/1	1/1	0/0	0/0	0/0	1/1	1/1	1/1	1/1	0/0	1/1	0/0	1/1	1/1	0/0	0/0	0/0	0/0	1/1	1/1	0/0	1/1	0/0	0/0	0/0	1/1	0/0	1/1	0/0	1/1	1/1	1/1	1/1	0/0	0/0	0/0	0/0	1/1
rs235971137	3	36494511	C	G	999			1/1	0/0	0/0	1/1	1/1	1/1	0/0	0/0	0/0	1/1	1/1	1/1	1/1	0/0	1/1	0/0	1/1	1/1	0/0	0/0	0/0	0/0	1/1	1/1	0/0	1/1	0/0	0/0	0/0	1/1	0/0	1/1	0/0	1/1	1/1	1/1	1/1	0/0	0/0	0/0	0/0	0/0
rs256458621	3	36494512	C	T	999			1/1	0/0	0/0	1/1	1/1	1/1	0/0	0/0	0/0	1/1	1/1	1/1	1/1	0/0	1/1	0/0	1/1	0/0	0/0	0/0	0/0	0/0	1/1	1/1	0/0	0/0	0/0	0/0	0/0	0/0	0/0	0/0	0/0	0/1	1/1	1/1	0/0	0/0	0/0	0/0	0/0	0/0
rs247580397	3	36494606	G	A	999			1/1	0/0	0/0	1/1	1/1	1/1	0/0	0/0	0/0	1/1	1/1	1/1	1/1	0/0	1/1	0/0	1/1	1/1	0/0	0/0	0/0	0/0	1/1	1/1	0/0	1/1	0/0	0/0	0/0	1/1	0/0	1/1	0/0	1/1	1/1	1/1	1/1	0/0	0/0	0/0	0/0	1/1
rs215375883	3	36494617	G	A	999			1/1	0/0	0/0	1/1	1/1	1/1	0/0	0/0	0/0	1/1	1/1	1/1	1/1	0/0	1/1	0/0	1/1	0/0	0/0	0/0	0/0	0/0	1/1	1/1	0/0	0/0	0/0	0/0	0/0	0/0	0/0	0/0	0/0	1/1	1/1	1/1	0/0	0/0	0/0	0/0	0/0	1/1
rs233407772	3	36494678	G	A	999			1/1	0/0	0/0	1/1	1/1	1/1	0/0	0/0	0/0	1/1	1/1	1/1	1/1	0/0	1/1	0/0	1/1	1/1	0/0	0/0	0/0	0/0	1/1	1/1	0/0	1/1	0/0	0/0	0/0	1/1	0/0	1/1	0/0	1/1	1/1	1/1	1/1	0/0	0/0	0/0	0/0	0/0
rs251008060	3	36494719	T	A	999			1/1	0/0	0/0	1/1	1/1	1/1	0/0	0/0	0/0	1/1	1/1	1/1	1/1	0/0	1/1	0/0	1/1	1/1	0/0	0/0	0/0	0/0	1/1	1/1	0/0	1/1	0/0	0/0	0/0	1/1	0/0	1/1	0/0	1/1	1/1	1/1	1/1	0/0	0/0	0/0	0/0	1/1
rs215618951	3	36494758	G	A	999			1/1	0/0	0/0	1/1	1/1	1/1	0/0	0/0	0/0	1/1	1/1	1/1	0/1	0/0	1/1	0/0	1/1	0/0	0/0	0/0	0/0	0/0	1/1	1/1	0/0	0/0	0/0	0/0	0/0	0/0	0/0	0/0	0/0	1/1	1/1	1/1	0/0	0/0	0/0	0/0	0/0	0/0
rs29938185	3	36494838	C	T	999			1/1	0/0	0/0	1/1	1/1	1/1	0/0	0/0	0/0	1/1	1/1	1/1	1/1	0/0	1/1	0/0	1/1	0/0	0/0	0/0	0/0	0/0	1/1	1/1	0/0	0/0	0/0	0/0	0/0	0/0	0/0	0/0	0/0	1/1	1/1	1/1	0/0	0/0	0/0	0/0	0/0	0/0
rs29938188	3	36494858	T	C	999			1/1	0/0	0/0	1/1	1/1	1/1	0/0	0/0	0/0	1/1	1/1	1/1	1/1	0/0	1/1	0/0	1/1	1/1	0/0	0/0	0/0	0/0	1/1	1/1	0/0	1/1	0/0	0/0	0/0	1/1	0/0	1/1	0/0	1/1	1/1	1/1	1/1	0/0	0/0	0/0	0/0	1/1
rs236066476	3	36494941	C	T	999			1/1	0/0	0/0	1/1	1/1	1/1	0/0	0/0	0/0	1/1	1/1	1/1	1/1	0/0	1/1	0/0	1/1	0/0	0/0	0/0	0/0	0/0	1/1	1/1	0/0	0/0	0/0	0/0	0/0	0/0	0/0	0/0	0/0	1/1	1/1	1/1	0/0	0/0	0/0	0/0	0/0	1/1
rs252565486	3	36495005	A	C	999	regulatory	ENSMUSR00000172826	1/1	0/0	0/0	1/1	1/1	1/1	0/0	0/0	0/0	1/1	1/1	1/1	1/1	0/0	1/1	0/0	1/1	0/0	0/0	0/0	0/0	0/0	1/1	1/1	0/0	0/0	0/0	0/0	0/0	0/0	0/0	0/0	0/0	1/1	1/1	1/1	0/0	0/0	0/0	0/0	0/0	1/1
rs224777396	3	36495029	C	T	999	regulatory	ENSMUSR00000172826	1/1	0/0	0/0	1/1	1/1	1/1	0/0	0/0	0/0	1/1	1/1	1/1		0/0	1/1	0/0	1/1		0/0	0/0	0/0	0/0	1/1	1/1	0/0	0/0	0/0	0/0	0/0	0/0	0/0		0/0	1/1	1/1	1/1		0/0	0/0	0/0	0/0	1/1
rs245788975	3	36495130	A	G	999	regulatory	ENSMUSR00000172826	1/1	0/0	0/0	1/1	1/1	1/1	0/0	0/0	0/0	1/1	1/1	1/1	1/1	0/0	1/1	0/0	1/1	1/1	0/0	0/0	0/0	0/0	1/1	1/1	0/0	0/0	0/0	0/0	0/0	1/1	0/0	1/1	0/0	1/1	1/1	1/1	1/1	0/0	0/0	0/0	0/0	1/1
rs29938191	3	36495155	A	G	999	regulatory	ENSMUSR00000172826	1/1	0/0	0/0	1/1	1/1	1/1	0/0	0/0	0/0	1/1	1/1	1/1	1/1	0/0	1/1	0/0	1/1	1/1	0/0	0/0	0/0	0/0	1/1	1/1	0/0	1/1	0/0	0/0	0/0	1/1	0/0	1/1	0/0	1/1	1/1	1/1	1/1	0/0	0/0	0/0	0/0	1/1
rs220071389	3	36495174	C	T	999	regulatory	ENSMUSR00000172826	1/1	0/0	0/0	1/1	1/1	1/1	0/0	0/0	0/0	1/1	1/1	1/1	1/1	0/0	1/1	0/0	1/1	0/0	0/0	0/0	0/0	0/0	1/1	1/1	0/0	0/0	0/0	0/0	0/0	0/0	0/0	0/0	0/0	1/1	1/1	1/1	0/0	0/0	0/0	0/0	0/0	0/0
rs29939084	3	36495210	T	C	999	regulatory	ENSMUSR00000172826	1/1	0/0	0/0	1/1	1/1	1/1	0/0	0/0	0/0	1/1	1/1	1/1	1/1	0/0	1/1	0/0	1/1	1/1	0/0	0/0	0/0	0/0	1/1	1/1	0/0	0/0	0/0	0/0	0/0	1/1	0/0	1/1	0/0	1/1	1/1	1/1	1/1	0/0	0/0	0/0	0/0	1/1
	3	36495244	T	C	73	regulatory	ENSMUSR00000172826	0/1	0/0	0/0	0/1	0/1		0/0	0/0	0/0		0/1	0/1		0/0		0/0	0/1	0/0	0/0	0/0	0/0	0/0			0/0	0/0	0/0	0/0	0/0	0/0	0/0	0/0	0/0			0/0	0/0	0/0	0/0	0/0	0/0	0/0
rs29939087	3	36495248	T	C	999	regulatory	ENSMUSR00000172826	0/1	0/0	0/0		0/1	0/1	0/0	0/0	0/0				0/1	0/0	0/1	0/0	0/1	1/1	0/0	0/0	0/0	0/0	1/1	0/1	0/0	0/0	0/0	0/0	0/0	1/1	0/0	1/1	0/0			1/1	1/1	0/0	0/0	0/0	0/0	1/1
rs29939090	3	36495279	T	C	999	regulatory	ENSMUSR00000172826	1/1	0/0	0/0	1/1	1/1	1/1	0/0	0/0	0/0	1/1	1/1	1/1	1/1	0/0	1/1	0/0	1/1	0/0	0/0	0/0	0/0	0/0	1/1	1/1	0/0	0/0	0/0	0/0	0/0	0/0	0/0	0/0	0/0	1/1	1/1	1/1	0/0	0/0	0/0	0/0	0/0	0/0
rs29939926	3	36495291	T	A	999	regulatory	ENSMUSR00000172826	1/1	0/0	0/0	1/1	1/1	1/1	0/0	0/0	0/0	1/1	1/1	1/1	1/1	0/0	1/1	0/0	1/1	0/0	0/0	0/0	0/0	0/0	1/1	1/1	0/0	0/0	0/0	0/0	0/0	0/0	0/0	0/0	0/0	1/1	1/1	1/1	0/0	0/0	0/0	0/0	0/0	0/0
rs29939929	3	36495314	G	C	999	regulatory	ENSMUSR00000172826	1/1	0/0	0/0	1/1	1/1	1/1	0/0	0/0	0/0	1/1	1/1	1/1	1/1	0/0	1/1	0/0	1/1	0/0	0/0	0/0	0/0	0/0	1/1	1/1	0/0	0/0	0/0	0/0	0/0	0/0	0/0	0/0	0/0	1/1	1/1	1/1	0/0	0/0	0/0	0/0	0/0	0/0
rs51750189	3	36495379	A	G	999	regulatory	ENSMUSR00000172826	1/1	0/0	0/0	1/1	1/1	1/1	0/0	0/0	0/0	1/1	1/1	1/1	1/1	0/0	1/1	0/0	1/1	1/1	0/0	0/0	0/0	0/0	1/1	1/1	0/0	0/0	0/0	0/0	0/0	1/1	0/0	1/1	0/0	1/1	1/1	1/1	1/1	0/0	0/0	0/0	0/0	1/1
rs29940628	3	36495400	T	A	999	regulatory	ENSMUSR00000172826	1/1	0/0	0/0	1/1	1/1	1/1	0/0	0/0	0/0	1/1	1/1	1/1	1/1	0/0	1/1	0/0	1/1	1/1	0/0	0/0	0/0	0/0	1/1	1/1	0/0	0/0	0/0	0/0	0/0	1/1	0/0	1/1	0/0	1/1	1/1	1/1	1/1	0/0	0/0	0/0	0/0	1/1
rs29941484	3	36495424	T	A	999	regulatory	ENSMUSR00000172826	1/1	0/0	0/0	1/1	1/1	1/1	0/0	0/0	0/0	1/1	1/1	1/1	1/1	0/0	1/1	0/0	1/1	0/0	0/0	0/0	0/0	0/0	1/1	1/1	0/0	0/0	0/0	0/0	0/0	0/0	0/0	0/0	0/0	1/1	1/1	1/1	0/0	0/0	0/0	0/0	0/0	0/0
rs29941493	3	36495550	A	G	999	regulatory	ENSMUSR00000172826	1/1	0/0	0/0	1/1	1/1	1/1	0/0	0/0	0/0	1/1	1/1	1/1	1/1	0/0	1/1	0/0	1/1	0/0	0/0	0/0	0/0	0/0	1/1	1/1	0/0	0/0	0/0	0/0	0/0	0/0	0/0	0/0	0/0	1/1	1/1	1/1	0/0	0/0	0/0	0/0	0/0	0/0
rs29942309	3	36495747	A	G	999	regulatory	ENSMUSR00000172826	1/1	0/0	0/0	1/1	1/1	1/1	0/0	0/0	0/0	1/1	1/1	1/1	1/1	0/0	1/1	0/0	1/1	1/1	0/0	0/0	0/0	0/0	1/1	1/1	0/0	1/1	0/0	0/0	0/0	1/1	0/0	1/1	0/0	1/1	1/1	1/1	1/1	0/0	0/0	0/0	0/0	0/0
rs244582863	3	36495855	A	G	999	regulatory	ENSMUSR00000172826	1/1	0/0	0/0	1/1	1/1	1/1	0/0	0/0	0/0	1/1	1/1	1/1	1/1	0/0	1/1	0/0	1/1	1/1	0/0	0/0	0/0	0/0	1/1	1/1	0/0	0/0	0/0	0/0	0/0	1/1	0/0	1/1	0/0	1/1	1/1	1/1	1/1	0/0	0/0	0/0	0/0	0/0
rs217026087	3	36495859	T	C	999	regulatory	ENSMUSR00000172826	1/1	0/0	0/0	1/1	1/1	1/1	0/0	0/0	0/0	1/1	1/1	1/1	1/1	0/0	1/1	0/0	1/1	1/1	0/0	0/0	0/0	0/0	1/1	1/1	0/0	1/1	0/0	0/0	0/0	1/1	0/0	1/1	0/0	1/1	1/1	1/1	1/1	0/0	0/0	0/0	0/0	0/0
rs236044376	3	36495866	C	T	999	regulatory	ENSMUSR00000172826	1/1	0/0	0/0	1/1	1/1	1/1	0/0	0/0	0/0	1/1	1/1	1/1	1/1	0/0	1/1	0/0	1/1	0/0	0/0	0/0	0/0	0/0	1/1	1/1	0/0	0/0	0/0	0/0	0/0	0/0	0/0	0/0	0/0	1/1	1/1	1/1	0/0	0/0	0/0	0/0	0/0	0/0
rs252532120	3	36495899	T	C	999	regulatory	ENSMUSR00000172826	1/1	0/0	0/0	1/1	1/1	1/1	0/0	0/0	0/0	1/1	1/1	1/1	1/1	0/0	1/1	0/0	1/1	0/0	0/0	0/0	0/0	0/0	1/1	1/1	0/0	1/1	0/0	0/0	0/0	0/0	0/0	0/0	0/0	1/1	1/1	1/1	0/0	0/0	0/0	0/0	0/0	0/0
rs216883048	3	36495907	G	A	999	regulatory	ENSMUSR00000172826	1/1	0/0	0/0	1/1	1/1	1/1	0/0	0/0	0/0	1/1	1/1	1/1	1/1	0/0	1/1	0/0	1/1	0/0	0/0	0/0	0/0	0/0	1/1	1/1	0/0	1/1	0/0	0/0	0/0	0/0	0/0	0/0	0/0	1/1	1/1	1/1	0/0	0/0	0/0	0/0	0/0	0/0
rs236004833	3	36495931	G	A	999	regulatory	ENSMUSR00000172826	1/1	0/0	0/0	1/1	1/1	1/1	0/0	0/0	0/0	1/1	1/1	1/1	1/1	0/0	1/1	0/0	1/1	0/0	0/0	0/0	0/0	0/0	1/1	1/1	0/0	0/0	0/0	0/0	0/0	0/0	0/0	0/0	0/0	1/1	1/1	1/1	0/0	0/0	0/0	0/0	0/0	0/0
rs262326344	3	36495948	T	C	999	regulatory	ENSMUSR00000172826	1/1	0/0	0/0	1/1	1/1	1/1	0/0	0/0	0/0	0/1	1/1	1/1	1/1	0/0	1/1	0/0	1/1	1/1	0/0	0/0	0/0	0/0	1/1	1/1	0/0	1/1	0/0	0/0	0/0	1/1	0/0	1/1	0/0	1/1	1/1	1/1	1/1	0/0	0/0	0/0	0/0	0/0
rs220169550	3	36495998	A	C	999	regulatory	ENSMUSR00000172826	1/1	0/0	0/0	1/1	1/1	1/1	0/0	0/0	0/0	1/1	1/1	1/1	1/1	0/0	1/1	0/0	1/1	0/0	0/0	0/0	0/0	0/0	1/1	1/1	0/0	0/0	0/0	0/0	0/0	0/0	0/0	0/0	0/0	1/1	1/1	1/1	0/0	0/0	0/0	0/0	0/0	0/0
rs230612428	3	36496206	G	T	999	regulatory	ENSMUSR00000172826	1/1	0/0	0/0	1/1	1/1	1/1	0/0	0/0	0/0	1/1	1/1	1/1	1/1	0/0	1/1	0/0	1/1	1/1	0/0	0/0	0/0	0/0	1/1	1/1	0/0	1/1	0/0	0/0	0/0	1/1	0/0	1/1	0/0	1/1	1/1	1/1	1/1	0/0	0/0	0/0	0/0	1/1
rs252597273	3	36496255	T	G	999	regulatory	ENSMUSR00000172826	1/1	0/0	0/0	1/1	1/1	1/1	0/0	0/0	0/0	1/1	1/1	1/1	1/1	0/0	1/1	0/0	1/1	0/0	0/0	0/0	0/0	0/0	1/1	1/1	0/0	0/0	0/0	0/0	0/0	0/0	0/0	0/0	0/0	0/0	1/1	1/1	0/0	0/0	0/0	0/0	0/0	0/0
rs222695773	3	36496284	C	T	999	regulatory	ENSMUSR00000172826	1/1	0/0	0/0	1/1	1/1	1/1	0/0	0/0	0/0	1/1	1/1	1/1	1/1	0/0	1/1	0/0	1/1	1/1	0/0	0/0	0/0	0/0	1/1	1/1	0/0	1/1	0/0	0/0	0/0	1/1	0/0	1/1	0/0	1/1	1/1	1/1	1/1	0/0	0/0	0/0	0/0	1/1
rs29942312	3	36496312	G	A	999	regulatory	ENSMUSR00000172826	1/1	0/0	0/0	1/1	1/1	1/1	0/0	0/0	0/0	1/1	1/1	1/1	1/1	0/0	1/1	0/0	1/1	0/0	0/0	0/0	0/0	0/0	1/1	1/1	0/0	0/0	0/0	0/0	0/0	0/0	0/0	0/0	0/0	1/1	1/1	1/1	0/0	0/0	0/0	0/0	0/0	0/0
rs263239968	3	36496381	G	A	999	regulatory	ENSMUSR00000172826	1/1	0/0	0/0	1/1	1/1	1/1	0/0	0/0	0/0	1/1	1/1	1/1	1/1	0/0	1/1	0/0	1/1	0/0	0/0	0/0	0/0	0/0	1/1	1/1	0/0	0/0	0/0	0/0	0/0	0/0	0/0	0/0	0/0	1/1	1/1	1/1	0/0	0/0	0/0	0/0	0/0	0/0
rs29935325	3	36496389	A	G	999	regulatory	ENSMUSR00000172826	1/1	0/0	0/0	1/1	1/1	1/1	0/0	0/0	0/0	1/1	1/1	1/1	1/1	0/0	1/1	0/0	1/1	1/1	0/0	0/0	0/0	0/0	1/1	1/1	0/0	1/1	0/0	0/0	0/0	1/1	0/0	1/1	0/0	1/1	1/1	1/1	1/1	0/0	0/0	0/0	0/0	0/0
rs29936187	3	36496600	A	T	999	regulatory	ENSMUSR00000172826	1/1	0/0	0/0	1/1	1/1	1/1	0/0	0/0	0/0	1/1	1/1	1/1	1/1	0/0	1/1	0/0	1/1	0/1	0/0	0/0	0/0	0/0	1/1	1/1	0/0	1/1	0/0	0/0	0/0	0/1	0/0		0/0	1/1	1/1	1/1		0/0	0/0	0/0	0/0	1/1
rs265336350	3	36496645	A	G	999	regulatory	ENSMUSR00000172826	1/1	0/0	0/0	1/1	1/1	1/1	0/0	0/0	0/0	1/1	1/1	1/1	1/1	0/0	1/1	0/0	1/1	1/1	0/0	0/0	0/0	0/0	1/1	1/1	0/0	1/1	0/0	0/0	0/0	1/1	0/0	1/1	0/0	1/1	1/1	1/1	1/1	0/0	0/0	0/0	0/0	1/1
rs227968598	3	36496650	T	C	999	regulatory	ENSMUSR00000172826	1/1	0/0	0/0	1/1	1/1	1/1	0/0	0/0	0/0	1/1	1/1	1/1	1/1	0/0	1/1	0/0	1/1	1/1	0/0	0/0	0/0	0/0	1/1	1/1	0/0	1/1	0/0	0/0	0/0	1/1	0/0	1/1	0/0	1/1	1/1	1/1	1/1	0/0	0/0	0/0	0/0	1/1
rs45887074	3	36496669	C	T	999	regulatory	ENSMUSR00000172826	1/1	0/0	0/0	1/1	1/1	1/1	0/0	0/0	0/0	1/1	1/1	1/1	1/1	0/0	1/1	0/0	1/1	0/0	0/0	0/0	0/0	0/0	1/1	1/1	0/0	0/0	0/0	0/0	0/0	0/0	0/0	0/0	0/0	1/1	1/1	1/1	0/0	0/0	0/0	0/0	0/0	0/0
rs260915575	3	36496691	G	C	999	regulatory	ENSMUSR00000172826	1/1	0/0	0/0	1/1	1/1	1/1	0/0	0/0	0/0	1/1	1/1	1/1	1/1	0/0	1/1	0/0	1/1	0/0	0/0	0/0	0/0	0/0	1/1	1/1	0/0	0/0	0/0	0/0	0/0	0/0	0/0	0/0	0/0	1/1	1/1	1/1	0/0	0/0	0/0	0/0	0/0	0/0
rs29936966	3	36496728	G	A	999	regulatory	ENSMUSR00000172826	1/1	0/0	0/0	1/1	1/1	1/1	0/0	0/0	0/0	1/1	1/1	1/1	1/1	0/0	1/1	0/0	1/1	0/0	0/0	0/0	0/0	0/0	1/1	1/1	0/0	0/0	0/0	0/0	0/0	0/0	0/0	0/0	0/0	1/1	1/1	1/1	0/0	0/0	0/0	0/0	0/0	0/0
rs29936969	3	36496775	T	A	999	regulatory	ENSMUSR00000172826	1/1	0/0	0/0	1/1	1/1	1/1	0/0	0/0	0/0	1/1	1/1	1/1	1/1	0/0	1/1	0/0	1/1	0/0	0/0	0/0	0/0	0/0	1/1	1/1	0/0	1/1	0/0	0/0	0/0	0/0	0/0	0/0	0/0	1/1	1/1	1/1	0/0	0/0	0/0	0/0	0/0	1/1
rs29936972	3	36496820	C	T	999	regulatory	ENSMUSR00000172826	0/0	0/0	0/0	1/1	1/1	1/1	0/0	0/0	0/0	1/1	1/1	1/1	1/1	0/0	1/1	0/0	1/1	0/0	0/0	0/0	0/0	0/0	1/1	1/1	0/0	0/0	0/0	0/0	0/0	0/0	0/0	0/0	0/0	0/0	1/1	1/1	0/0	0/0	0/0	0/0	0/0	0/0
rs52393823	3	36497085	T	C	999	regulatory	ENSMUSR00000172826	1/1	0/0	0/0	1/1	1/1	0/1	0/0	0/0	0/0	1/1	1/1	1/1	0/1	0/0	1/1	0/0	1/1	1/1	0/0	0/0	0/0	0/0	1/1	1/1	0/0		0/0	0/0	0/0	1/1	0/0	1/1	0/0		1/1	1/1	1/1	0/0	0/0	0/0	0/0	1/1
rs251263198	3	36497125	C	G	996	regulatory	ENSMUSR00000172826	1/1	0/0	0/0	1/1	1/1	1/1	0/0	0/0	0/0	0/1	0/1	0/1	1/1	0/0	0/1	0/0	0/1	0/0	0/0	0/0	0/0	0/0	0/1	0/1	0/0	0/0	0/0	0/0	0/0	0/0	0/0	1/1	0/0	0/1	0/0	0/1	0/1	0/0	0/0	0/0	0/0	0/1
rs211947821	3	36497128	C	T	999	regulatory	ENSMUSR00000172826	1/1	0/0	0/0	1/1	1/1	1/1	0/0	0/0	0/0	1/1	1/1	1/1	1/1	0/0	1/1	0/0	1/1	1/1	0/0	0/0	0/0	0/0	1/1	1/1	0/0	0/0	0/0	0/0	0/0	1/1	0/0	1/1	0/0	1/1	1/1	1/1	1/1	0/0	0/0	0/0	0/0	1/1
rs46192476	3	36497149	G	A	999	regulatory	ENSMUSR00000172826	1/1	0/0	0/0	1/1	1/1	1/1	0/0	0/0	0/0	1/1	1/1	1/1	1/1	0/0	1/1	0/0	1/1	0/0	0/0	0/0	0/0	0/0	1/1	1/1	0/0	0/0	0/0	0/0	0/0	0/0	0/0	0/0	0/0	1/1	1/1	1/1	0/0	0/0	0/0	0/0	0/0	1/1
rs48249480	3	36497151	A	G	999	regulatory	ENSMUSR00000172826	1/1	0/0	0/0	1/1	1/1	1/1	0/0	0/0	0/0	1/1	1/1	1/1	1/1	0/0	1/1	0/0	1/1	1/1	0/0	0/0	0/0	0/0	1/1	1/1	0/0	0/0	0/0	0/0	0/0	1/1	0/0	1/1	0/0	1/1	1/1	1/1	1/1	0/0	0/0	0/0	0/0	1/1
rs29938784	3	36497246	G	T	999			1/1	0/0	0/0	1/1	1/1	1/1	0/0	0/0	0/0	1/1	1/1	1/1	1/1	0/0	1/1	0/0	1/1	1/1	0/0	0/0	0/0	0/0	1/1	1/1	0/0	0/0	0/0	0/0	0/0	1/1	0/0	1/1	0/0	1/1	1/1	1/1	1/1	0/0	0/0	0/0	0/0	1/1
rs232873687	3	36497328	A	T	999			1/1	0/0	0/0	1/1	1/1	1/1	0/0	0/0	0/0	1/1	1/1	1/1	1/1	0/0	1/1	0/0	1/1	1/1	0/0	0/0	0/0	0/0	1/1	1/1	0/0	0/0	0/0	0/0	0/0	1/1	0/0	1/1	0/0	1/1	1/1	1/1	1/1	0/0	0/0	0/0	0/0	1/1
rs263339322	3	36497442	G	C	999			1/1	0/0	0/0	1/1	1/1	1/1	0/0	0/0	0/0	1/1	1/1	1/1	1/1	0/0	1/1	0/0	1/1	1/1	0/0	0/0	0/0	0/0	1/1	1/1	0/0	0/0	0/0	0/0	0/0	1/1	0/0	1/1	0/0	1/1	1/1	1/1	1/1	0/0	0/0	0/0	0/0	0/0
rs225007645	3	36497457	A	G	999			1/1	0/0	0/0	1/1	1/1	1/1	0/0	0/0	0/0	1/1	1/1	1/1	1/1	0/0	1/1	0/0	1/1		0/0	0/0	0/0	0/0	1/1	1/1	0/0	0/0	0/0	0/0	0/0	0/0	0/0	0/0	0/0	1/1	1/1	1/1	0/0	0/0	0/0	0/0	0/0	1/1
rs246059219	3	36497548	A	G	999			1/1	0/0	0/0	1/1	1/1	1/1	0/0	0/0	0/0	1/1	1/1	1/1	1/1	0/0	1/1	0/0	1/1	1/1	0/0	0/0	0/0	0/0	1/1	1/1	0/0	1/1	0/0	0/0	0/0	1/1	0/0	1/1	0/0	1/1	1/1	1/1	1/1	0/0	0/0	0/0	0/0	1/1
rs262847392	3	36497659	C	T	999			1/1	0/0	0/0	1/1	1/1	1/1	0/0	0/0	0/0	1/1	1/1	1/1	1/1	0/0	1/1	0/0	1/1	0/0	0/0	0/0	0/0	0/0	1/1	1/1	0/0	0/0	0/0	0/0	0/0	0/0	0/0	0/0	0/0	0/0	1/1	1/1	0/0	0/0	0/0	0/0	0/0	0/0
rs30989005	3	36497779	A	G	999			1/1	0/0	0/0	1/1	1/1	1/1	0/0	0/0	0/0	1/1	1/1	1/1	1/1	0/0	1/1	0/0	1/1	0/0	0/0	0/0	0/0	0/0	1/1	1/1	0/0	0/0	0/0	0/0	0/0	0/0	0/0	0/0	0/0	0/0	1/1	1/1	0/0	0/0	0/0	0/0	0/0	0/0
rs31462094	3	36497810	C	G	999			1/1	0/0	0/0	1/1	1/1	1/1	0/0	0/0	0/0	1/1	1/1	1/1	1/1	0/0	1/1	0/0	1/1	0/0	0/0	0/0	0/0	0/0	1/1	1/1	0/0	0/0	0/0	0/0	0/0	0/0	0/0	0/0	0/0	0/0	1/1	1/1	0/0	0/0	0/0	0/0	0/0	0/0
rs29938793	3	36498406	G	C	999			1/1	0/0	0/0	1/1	1/1	1/1	0/0	0/0	0/0	1/1	1/1	1/1	1/1	0/0	1/1	0/0	1/1	1/1	0/0	0/0	0/0	0/0	1/1	1/1	0/0	1/1	0/0	0/0	0/0	1/1	0/0	1/1	0/0	0/0	1/1	1/1	1/1	0/0	0/0	0/0	0/0	1/1
rs47441524	3	36498737	C	T	999			1/1	0/0	0/0	1/1	1/1	1/1	0/0	0/0	0/0	1/1	1/1	1/1	1/1	0/0	1/1	0/0	1/1	0/0	0/0	0/0	0/0	0/0	1/1	1/1	0/0	0/0	0/0	0/0	0/0	0/0	0/0	0/0	0/0	1/1	1/1	1/1	0/0	0/0	0/0	0/0	0/0	0/0
rs29939706	3	36498795	A	G	999			1/1	0/0	0/0	1/1	1/1	1/1	0/0	0/0	0/0	1/1	1/1	1/1	1/1	0/0	1/1	0/0	1/1	1/1	0/0	0/0	0/0	0/0	1/1	1/1	0/0	1/1	0/0	0/0	0/0	1/1	0/0	1/1	0/0	1/1	1/1	1/1	1/1	0/0	0/0	0/0	0/0	1/1
rs47125326	3	36498871	G	A	999			0/0	0/0	0/0	1/1	1/1	1/1	0/0	0/0	0/0	1/1	1/1	1/1	1/1	0/0	1/1	0/0	1/1	0/0	0/0	0/0	0/0	0/0	1/1	1/1	0/0	0/0	0/0	0/0	0/0	0/0	0/0	0/0	0/0	0/0	1/1	1/1	0/0	0/0	0/0	0/0	0/0	0/0
rs49918635	3	36498872	C	T	999			0/0	0/0	0/0	1/1	1/1	1/1	0/0	0/0	0/0	1/1	1/1	1/1	1/1	0/0	1/1	0/0	1/1	0/0	0/0	0/0	0/0	0/0	1/1	1/1	0/0	0/0	0/0	0/0	0/0	0/0	0/0	0/0	0/0	0/0	1/1	1/1	0/0	0/0	0/0	0/0	0/0	0/0
rs47227283	3	36498932	G	A	999			1/1	0/0	0/0	1/1	1/1	1/1	0/0	0/0	0/0	1/1	1/1	1/1	1/1	0/0	1/1	0/0	1/1	0/0	0/0	0/0	0/0	0/0	1/1	1/1	0/0	0/0	0/0	0/0	0/0	0/0	0/0	0/0	0/0	0/0	1/1	1/1	0/0	0/0	0/0	0/0	0/0	0/0
rs29939712	3	36499013	A	G	999			1/1	0/0	0/0	1/1	1/1	1/1	0/0	0/0	0/0	1/1	1/1	1/1	1/1	0/0	1/1	0/0	1/1	1/1	0/0	0/0	0/0	0/0	1/1	1/1	0/0	1/1	0/0	0/0	0/0	1/1	0/0	1/1	0/0	1/1	1/1	1/1	1/1	0/0	0/0	0/0	0/0	1/1
rs29940515	3	36499075	T	G	999			1/1	0/0	0/0	1/1	1/1	1/1	0/0	0/0	0/0	1/1	1/1	1/1	1/1	0/0	1/1	0/0	1/1	1/1	0/0	0/0	0/0	0/0	1/1	1/1	0/0	1/1	0/0	0/0	0/0	1/1	0/0	1/1	0/0	1/1	1/1	1/1	1/1	0/0	0/0	0/0	0/0	1/1
rs29940518	3	36499130	A	G	999			1/1	0/0	0/0	1/1	1/1	1/1	0/0	0/0	0/0	1/1	1/1	1/1	1/1	0/0	1/1	0/0	1/1	1/1	0/0	0/0	0/0	0/0	1/1	1/1	0/0	1/1	0/0	0/0	0/0	1/1	0/0	1/1	0/0	1/1	1/1	1/1	1/1	0/0	0/0	0/0	0/0	1/1
rs49548129	3	36499194	C	T	999			1/1	0/0	0/0	1/1	1/1	1/1	0/0	0/0	0/0	1/1	1/1	1/1	1/1	0/0	1/1	0/0	1/1	0/0	0/0	0/0	0/0	0/0	1/1	1/1	0/0	0/0	0/0	0/0	0/0	0/0	0/0	0/0	0/0	1/1	1/1	1/1	0/0	0/0	0/0	0/0	0/0	0/0
rs232754790	3	36499306	A	C	999			1/1	0/0	0/0	1/1	1/1	1/1	0/0	0/0	0/0	1/1	1/1	1/1	1/1	0/0	1/1	0/0	1/1	0/0	0/0	0/0	0/0	0/0	1/1	1/1	0/0	0/0	0/0	0/0	0/0	0/0	0/0	0/0	0/0	1/1	1/1	1/1	0/0	0/0	0/0	0/0	0/0	0/0
rs52388614	3	36499311	C	T	999			1/1	0/0	0/0	1/1	1/1	1/1	0/0	0/0	0/0	1/1	1/1	1/1	1/1	0/0	1/1	0/0	1/1	0/0	0/0	0/0	0/0	0/0	1/1	1/1	0/0	0/0	0/0	0/0	0/0	0/0	0/0	0/0	0/0	1/1	1/1	1/1	0/0	0/0	0/0	0/0	0/0	0/0
rs52572582	3	36499341	C	T	999			1/1	0/0	0/0	1/1	1/1	1/1	0/0	0/0	0/0	1/1	1/1	1/1	1/1	0/0	1/1	0/0	1/1	0/0	0/0	0/0	0/0	0/0	1/1	1/1	0/0	0/0	0/0	0/0	0/0	0/0	0/0	0/0	0/0	1/1	1/1	1/1	0/0	0/0	0/0	0/0	0/0	0/0
rs52235788	3	36499398	T	A	999			1/1	0/0	0/0	1/1	1/1	1/1	0/0	0/0	0/0	1/1	1/1	1/1	1/1	0/0	1/1	0/0	1/1	0/0	0/0	0/0	0/0	0/0	1/1	1/1	0/0	0/0	0/0	0/0	0/0	0/0	0/0	0/0	0/0	1/1	1/1	1/1	0/0	0/0	0/0	0/0	0/0	0/0
rs52146910	3	36499399	T	A	999			1/1	0/0	0/0	1/1	1/1	1/1	0/0	0/0	0/0	1/1	1/1	1/1	1/1	0/0	1/1	0/0	1/1	0/0	0/0	0/0	0/0	0/0	1/1	1/1	0/0	0/0	0/0	0/0	0/0	0/0	0/0	0/0	0/0	1/1	1/1	1/1	0/0	0/0	0/0	0/0	0/0	0/0
rs29941514	3	36499644	C	T	999			1/1	0/0	0/0	1/1	1/1	1/1	0/0	0/0	0/0	1/1	1/1	1/1	1/1	0/0	1/1	0/0	1/1	1/1	0/0	0/0	0/0	0/0	1/1	1/1	0/0	1/1	0/0	0/0	0/0	1/1	0/0	1/1	0/0	1/1	1/1	1/1	1/1	0/0	0/0	0/0	0/0	1/1
rs29941517	3	36499659	G	A	999			1/1	0/0	0/0	1/1	1/1	1/1	0/0	0/0	0/0	1/1	1/1	1/1	1/1	0/0	1/1	0/0	1/1	1/1	0/0	0/0	0/0	0/0	1/1	1/1	0/0	1/1	0/0	0/0	0/0	1/1	0/0	1/1	0/0	0/0	1/1	1/1	1/1	0/0	0/0	0/0	0/0	1/1
rs254605450	3	36499688	C	T	999			1/1	0/0	0/0	1/1	1/1	1/1	0/0	0/0	0/0	1/1	1/1	1/1	1/1	0/0	1/1	0/0	1/1	1/1	0/0	0/0	0/0	0/0	1/1	1/1	0/0	1/1	0/0	0/0	0/0	1/1	0/0	1/1	0/0	0/0	1/1	1/1	1/1	0/0	0/0	0/0	0/0	1/1
rs223681721	3	36499692	T	G,A	999			1/1	0/0	0/0	1/1	1/1	1/1	0/0	0/0	0/0	1/1	1/1	1/1	1/1	0/0	1/1	0/0	1/1	2/2	0/0	0/0	0/0	0/0	1/1	1/1	0/0	2/2	0/0	0/0	0/0	2/2	0/0	2/2	0/0	0/0	1/1	1/1	2/2	0/0	0/0	0/0	0/0	2/2
rs248290626	3	36499710	C	T	999			1/1	0/0	0/0	1/1	1/1	1/1	0/0	0/0	0/0	1/1	1/1	1/1	1/1	0/0	1/1	0/0	1/1	0/0	0/0	0/0	0/0	0/0	1/1	1/1	0/0	0/0	0/0	0/0	0/0	0/0	0/0	0/0	0/0	0/0	1/1	1/1	0/0	0/0	0/0	0/0	0/0	0/0
rs263810020	3	36499737	T	A	999			1/1	0/0	0/0	1/1	1/1	1/1	0/0	0/0	0/0	1/1	1/1	1/1	1/1	0/0	1/1	0/0	1/1	0/0	0/0	0/0	0/0	0/0	1/1	1/1	0/0	0/0	0/0	0/0	0/0	0/0	0/0	0/0	0/0	1/1	1/1	1/1	0/0	0/0	0/0	0/0	0/0	0/0
rs29941520	3	36499739	C	T	999			1/1	0/0	0/0	1/1	1/1	1/1	0/0	0/0	0/0	1/1	1/1	1/1	1/1	0/0	1/1	0/0	1/1	1/1	0/0	0/0	0/0	0/0	1/1	1/1	0/0	1/1	0/0	0/0	0/0	1/1	0/0	1/1	0/0	1/1	1/1	1/1	1/1	0/0	0/0	0/0	0/0	1/1
rs29941523	3	36499815	C	G	999			1/1	0/0	0/0	1/1	1/1	1/1	0/0	0/0	0/0	1/1	1/1	1/1	1/1	0/0	1/1	0/0	1/1	0/0	0/0	0/0	0/0	0/0	1/1	1/1	0/0	0/0	0/0	0/0	0/0	0/0	0/0	0/0	0/0	1/1	1/1	1/1	0/0	0/0	0/0	0/0	0/0	0/0
rs49654221	3	36499821	G	A	999			1/1	0/0	0/0	1/1	1/1	1/1	0/0	0/0	0/0	1/1	1/1	1/1	1/1	0/0	1/1	0/0	1/1	0/0	0/0	0/0	0/0	0/0	1/1	1/1	0/0	0/0	0/0	0/0	0/0	0/0	0/0	0/0	0/0	1/1	1/1	1/1	0/0	0/0	0/0	0/0	0/0	0/0
rs29942446	3	36499894	G	A	999			1/1	0/0	0/0	1/1	1/1	1/1	0/0	0/0	0/0	1/1	1/1	1/1	1/1	0/0	1/1	0/0	1/1	0/0	0/0	0/0	0/0	0/0	1/1	1/1	0/0	0/0	0/0	0/0	0/0	0/0	0/0	0/0	0/0	0/0	1/1	1/1	0/0	0/0	0/0	0/0	0/0	0/0
rs46554182	3	36499922	T	C	999			1/1	0/0	0/0	1/1	1/1	1/1	0/0	0/0	0/0	1/1	1/1	1/1	1/1	0/0	1/1	0/0	1/1	1/1	0/0	0/0	0/0	0/0	1/1	1/1	0/0	1/1	0/0	0/0	0/0	1/1	0/0	1/1	0/0	1/1	1/1	1/1	1/1	0/0	0/0	0/0	0/0	1/1
rs46533137	3	36499933	C	G	999			1/1	0/0	0/0	1/1	1/1	1/1	0/0	0/0	0/0	1/1	1/1	1/1	1/1	0/0	1/1	0/0	1/1	1/1	0/0	0/0	0/0	0/0	1/1	1/1	0/0	1/1	0/0	0/0	0/0	1/1	0/0	1/1	0/0	1/1	1/1	1/1	1/1	0/0	0/0	0/0	0/0	1/1
rs46476788	3	36499943	G	A	999			1/1	0/0	0/0	1/1	1/1	1/1	0/0	0/0	0/0	1/1	1/1	1/1	1/1	0/0	1/1	0/0	1/1	1/1	0/0	0/0	0/0	0/0	1/1	1/1	0/0	1/1	0/0	0/0	0/0	1/1	0/0	1/1	0/0	1/1	1/1	1/1	1/1	0/0	0/0	0/0	0/0	1/1
rs45915490	3	36500067	G	A	999			1/1	0/0	0/0	1/1	1/1	1/1	0/0	0/0	0/0	1/1	1/1	1/1	1/1	0/0	1/1	0/0	1/1	0/0	0/0	0/0	0/0	0/0	1/1	1/1	0/0	0/0	0/0	0/0	0/0	0/0	0/0	0/0	0/0	1/1	1/1	1/1	0/0	0/0	0/0	0/0	0/0	0/0
rs213715164	3	36500209	G	A	999			1/1	0/0	0/0	1/1	1/1	1/1	0/0	0/0	0/0	1/1	1/1	1/1	1/1	0/0	1/1	0/0	1/1	0/0	0/0	0/0	0/0	0/0	1/1	1/1	0/0	0/0	0/0	0/0	0/0	0/0	0/0	0/0	0/0	1/1	1/1	1/1	0/0	0/0	0/0	0/0	0/0	0/0
rs29942449	3	36500368	A	G	999			1/1	0/0	0/0	1/1	1/1	1/1	0/0	0/0	0/0	1/1	1/1	1/1	1/1	0/0	1/1	0/0	1/1	0/0	0/0	0/0	0/0	0/0	1/1	1/1	0/0	0/0	0/0	0/0	0/0	0/0	0/0	0/0	0/0	1/1	1/1	1/1	0/0	0/0	0/0	0/0	0/0	0/0
rs50749011	3	36500407	T	C	999			1/1	0/0	0/0	1/1	1/1	1/1	0/0	0/0	0/0	1/1	1/1	1/1	1/1	0/0	1/1	0/0	1/1	1/1	0/0	0/0	0/0	0/0	1/1	1/1	0/0	1/1	0/0	0/0	0/0	1/1	0/0	1/1	0/0	1/1	1/1	1/1	1/1	0/0	0/0	0/0	0/0	1/1
rs46340491	3	36500413	G	A	999			1/1	0/0	0/0	1/1	1/1	1/1	0/0	0/0	0/0	1/1	1/1	1/1	1/1	0/0	1/1	0/0	1/1	0/0	0/0	0/0	0/0	0/0	1/1	1/1	0/0	0/0	0/0	0/0	0/0	0/0	0/0	0/0	0/0	1/1	1/1	1/1	0/0	0/0	0/0	0/0	0/0	0/0
rs49632075	3	36500559	A	G	999			1/1	0/0	0/0	1/1	1/1	1/1	0/0	0/0	0/0	1/1	1/1	1/1	1/1	0/0	1/1	0/0	1/1	1/1	0/0	0/0	0/0	0/0	1/1	1/1	0/0	1/1	0/0	0/0	0/0	1/1	0/0	1/1	0/0	1/1	1/1	1/1	1/1	0/0	0/0	0/0	0/0	1/1
rs48606976	3	36500710	T	G	999			1/1	0/0	0/0	1/1	1/1	1/1	0/0	0/0	0/0	1/1	1/1	1/1	1/1	0/0	1/1	0/0	1/1	1/1	0/0	0/0	0/0	0/0	1/1	1/1	0/0	1/1	0/0	0/0	0/0	1/1	0/0	1/1	0/0	1/1	1/1	1/1	1/1	0/0	0/0	0/0	0/0	1/1
rs48359602	3	36500800	C	T	999			1/1	0/0	0/0	1/1	1/1	1/1	0/0	0/0	0/0	1/1	1/1	1/1	1/1	0/0	1/1	0/0	1/1	0/0	0/0	0/0	0/0	0/0	1/1	1/1	0/0	0/0	0/0	0/0	0/0	0/0	0/0	0/0	0/0	1/1	1/1	1/1	0/0	0/0	0/0	0/0	0/0	0/0
rs30151484	3	36500806	G	A	999			1/1	0/0	0/0	1/1	1/1	1/1	0/0	0/0	0/0	1/1	1/1	1/1	1/1	0/0	1/1	0/0	1/1	0/0	0/0	0/0	0/0	0/0	1/1	1/1	0/0	0/0	0/0	0/0	0/0	0/0	0/0	0/0	0/0	0/0	1/1	1/1	0/0	0/0	0/0	0/0	0/0	0/0
rs29943371	3	36500970	C	T	999			1/1	0/0	0/0	1/1	1/1	1/1	0/0	0/0	0/0	1/1	1/1	1/1	1/1	0/0	1/1	0/0	1/1	0/0	0/0	0/0	0/0	0/0	1/1	1/1	0/0	0/0	0/0	0/0	0/0	0/0	0/0	0/0	0/0	0/0	1/1	1/1	0/0	0/0	0/0	0/0	0/0	0/0
rs29935727	3	36501253	G	A	999			1/1	0/0	0/0	1/1	1/1	1/1	0/0	0/0	0/0	1/1	1/1	1/1	1/1	0/0	1/1	0/0	1/1	0/0	0/0	0/0	0/0	0/0	1/1	1/1	0/0	1/1	0/0	0/0	0/0	0/0	0/0	0/0	0/0	1/1	1/1	1/1	0/0	0/0	0/0	0/0	0/0	0/0
rs29935733	3	36501356	A	G	999			1/1	0/0	0/0	1/1	1/1	1/1	0/0	0/0	0/0	1/1	1/1	1/1	1/1	0/0	1/1	0/0	1/1	1/1	0/0	0/0	0/0	0/0	1/1	1/1	0/0	1/1	0/0	0/0	0/0	1/1	0/0	1/1	0/0	1/1	1/1	1/1	1/1	0/0	0/0	0/0	0/0	1/1
rs29936689	3	36501437	C	A	999			1/1	0/0	0/0	1/1	1/1	1/1	0/0	0/0	0/0	1/1	1/1	1/1	1/1	0/0	1/1	0/0	1/1	1/1	0/0	0/0	0/0	0/0	1/1	1/1	0/0	1/1	0/0	0/0	0/0	1/1	0/0	1/1	0/0	1/1	1/1	1/1	1/1	0/0	0/0	0/0	0/0	1/1
rs29937375	3	36501563	A	G	999			1/1	0/0	0/0	1/1	1/1	1/1	0/0	0/0	0/0	1/1	1/1	1/1	1/1	0/0	1/1	0/0	1/1	1/1	0/0	0/0	0/0	0/0	1/1	1/1	0/0	1/1	0/0	0/0	0/0	1/1	0/0	1/1	0/0	1/1	1/1	1/1	1/1	0/0	0/0	0/0	0/0	1/1
rs29937378	3	36501610	T	C	999			1/1	0/0	0/0	1/1	1/1	1/1	0/0	0/0	0/0	1/1	1/1	1/1	1/1	0/0	1/1	0/0	1/1	1/1	0/0	0/0	0/0	0/0	1/1	1/1	0/0	1/1	0/0	0/0	0/0	1/1	0/0	1/1	0/0	1/1	1/1	1/1	1/1	0/0	0/0	0/0	0/0	1/1
rs30497975	3	36501856	T	C	999			1/1	0/0	0/0	1/1	1/1	1/1	0/0	0/0	0/0	1/1	1/1	1/1	1/1	0/0	1/1	0/0	1/1	1/1	0/0	0/0	0/0	0/0	1/1	1/1	0/0	1/1	0/0	0/0	0/0	1/1	0/0	1/1	0/0	1/1	1/1	1/1	1/1	0/0	0/0	0/0	0/0	1/1
rs29938284	3	36501861	T	C	999			1/1	0/0	0/0	1/1	1/1	1/1	0/0	0/0	0/0	1/1	1/1	1/1	1/1	0/0	1/1	0/0	1/1	1/1	0/0	0/0	0/0	0/0	1/1	1/1	0/0	1/1	0/0	0/0	0/0	1/1	0/0	1/1	0/0	1/1	1/1	1/1	1/1	0/0	0/0	0/0	0/0	1/1
rs253031024	3	36502120	A	G	999			1/1	0/0	0/0	1/1	1/1	1/1	0/0	0/0	0/0	1/1	1/1	1/1		0/0	1/1	0/0	1/1	0/0	0/0	0/0	0/0	0/0	1/1	1/1	0/0	0/0	0/0	0/0	0/0	0/0	0/0	0/0	0/0	1/1	1/1	1/1	0/0	0/0	0/0	0/0	0/0	0/0
rs214106071	3	36502122	T	C	999			1/1	0/0	0/0	1/1	1/1	1/1	0/0	0/0	0/0	1/1	1/1	1/1	0/1	0/0	1/1	0/0	1/1	0/0	0/0	0/0	0/0	0/0	1/1	1/1	0/0	0/0	0/0	0/0	0/0	0/0	0/0	0/0	0/0	1/1	1/1	1/1	0/0	0/0	0/0	0/0	0/0	0/0
rs230786067	3	36502194	T	C	999			1/1	0/0	0/0	1/1	1/1	1/1	0/0	0/0	0/0	1/1	1/1	1/1	1/1	0/0	1/1	0/0	1/1	0/0	0/0	0/0	0/0	0/0	1/1	1/1	0/0	0/0	0/0	0/0	0/0	0/0	0/0	0/0	0/0	1/1	1/1	1/1	0/0	0/0	0/0	0/0	0/0	0/0
rs29938293	3	36502250	T	C	999			1/1	0/0	0/0	1/1	1/1	1/1	0/0	0/0	0/0	1/1	1/1	1/1	1/1	0/0	1/1	0/0	1/1	1/1	0/0	0/0	0/0	0/0	1/1	1/1	0/0	1/1	0/0	0/0	0/0	1/1	0/0	1/1	0/0	1/1	1/1	1/1	1/1	0/0	0/0	0/0	0/0	1/1
rs29939196	3	36502322	C	T	999			1/1	0/0	0/0	1/1	1/1	1/1	0/0	0/0	0/0	1/1	1/1	1/1	1/1	0/0	1/1	0/0	1/1	0/0	0/0	0/0	0/0	0/0	1/1	1/1	0/0	0/0	0/0	0/0	0/0	0/0	0/0	0/0	0/0	0/0	1/1	1/1	0/0	0/0	0/0	0/0	0/0	0/0
rs230646380	3	36502350	C	T	999			1/1	0/0	0/0	1/1	1/1	1/1	0/0	0/0	0/0	1/1	0/1	1/1	1/1	0/0	1/1	0/0	1/1	0/0	0/0	0/0	0/0	0/0	1/1	1/1	0/0	0/0	0/0	0/0	0/0	0/0	0/0	0/0	0/0	1/1	1/1	1/1	0/0	0/0	0/0	0/0	0/0	0/0
rs248119695	3	36502362	A	T	999			1/1	0/0	0/0	1/1	1/1	1/1	0/0	0/0	0/0	1/1	0/1	1/1	1/1	0/0	1/1	0/0	1/1	0/0	0/0	0/0	0/0	0/0	1/1	1/1	0/0	0/0	0/0	0/0	0/0	0/0	0/0	0/0	0/0	1/1	1/1	1/1	0/0	0/0	0/0	0/0	0/0	0/0
rs586824167	3	36502378	T	C	999			1/1	0/0	0/0	1/1	1/1	1/1	0/0	0/0	0/0	1/1	0/1	1/1		0/0	1/1	0/0	1/1	0/0	0/0	0/0	0/0	0/0	1/1	1/1	0/0	0/0	0/0	0/0	0/0	0/0	0/0	0/0	0/0	1/1	1/1	1/1	0/0	0/0	0/0	0/0	0/0	0/0
rs581271408	3	36502379	G	A	999			1/1	0/0	0/0	1/1	1/1	1/1	0/0	0/0	0/0	1/1	1/1	1/1		0/0	1/1	0/0	1/1	0/0	0/0	0/0	0/0	0/0	1/1	1/1	0/0	0/0	0/0	0/0	0/0	0/0	0/0	0/0	0/0	1/1	1/1	1/1	0/0	0/0	0/0	0/0	0/0	0/0
	3	36502507	A	G	322			0/1	0/0	0/0	0/1			0/0	0/0	0/0	0/1				0/0		0/0	1/1	0/0	0/0	0/0	0/0	0/0	0/1	0/1	0/0	0/0	0/0	0/0	0/0	0/0	0/0	0/0	0/0				0/0	0/0	0/0	0/0	0/0	0/0
rs218471296	3	36502568	T	G	999			1/1	0/0	0/0	1/1	1/1	1/1	0/0	0/0	0/0	1/1	1/1	1/1	0/1	0/0	1/1	0/0	1/1	0/0	0/0	0/0	0/0	0/0	1/1	1/1	0/0	0/0	0/0	0/0	0/0	0/0	0/0	0/0	0/0	1/1	1/1	1/1	0/0	0/0	0/0	0/0	0/0	0/0
rs217578648	3	36502624	T	C	999			1/1	0/0	0/0	1/1	1/1	1/1	0/0	0/0	0/0	1/1	1/1	1/1	1/1	0/0	1/1	0/0	1/1	1/1	0/0	0/0	0/0	0/0	1/1	1/1	0/0	1/1	0/0	0/0	0/0	1/1	0/0	1/1	0/0	1/1	1/1	1/1	1/1	0/0	0/0	0/0	0/0	1/1
rs240246607	3	36502632	T	C	999			1/1	0/0	0/0	1/1	1/1	1/1	0/0	0/0	0/0	1/1	1/1	1/1	1/1	0/0	1/1	0/0	1/1	1/1	0/0	0/0	0/0	0/0	1/1	1/1	0/0	1/1	0/0	0/0	0/0	1/1	0/0	1/1	0/0	1/1	1/1	1/1	1/1	0/0	0/0	0/0	0/0	1/1
rs259634665	3	36502721	T	C	999			1/1	0/0	0/0	1/1	1/1	1/1	0/0	0/0	0/0	1/1	1/1	1/1	1/1	0/0	1/1	0/0	1/1	0/0	0/0	0/0	0/0	0/0	1/1	1/1	0/0	0/0	0/0	0/0	0/0	0/0	0/0	0/0	0/0	1/1	1/1	1/1	0/0	0/0	0/0	0/0	0/0	0/0
rs29940138	3	36502755	T	C	999			1/1	0/0	0/0	1/1	1/1	1/1	0/0	0/0	0/0	1/1	1/1	1/1	1/1	0/0	1/1	0/0	1/1	1/1	0/0	0/0	0/0	0/0	1/1	1/1	0/0	1/1	0/0	0/0	0/0	1/1	0/0	1/1	0/0	1/1	1/1	1/1	1/1	0/0	0/0	0/0	0/0	1/1
rs29940894	3	36502883	C	T	600			0/1	0/0	0/0	0/1			0/0	0/0	0/0	0/1		0/1		0/0		0/0	1/1	0/0	0/0	0/0	0/0	0/0			0/0	1/1	0/0	0/0	0/0	0/0	0/0	0/0	0/0			0/1	0/0	0/0	0/0	0/0	0/0	0/0
rs29940900	3	36503170	C	T	999			1/1	0/0	0/0	1/1	1/1	1/1	0/0	0/0	0/0	1/1	1/1	1/1	1/1	0/0	1/1	0/0	1/1	0/0	0/0	0/0	0/0	0/0	1/1	1/1	0/0	0/0	0/0	0/0	0/0	0/0	0/0	0/0	0/0	1/1	1/1	1/1	0/0	0/0	0/0	0/0	0/0	0/0
rs29940903	3	36503331	T	C	999			1/1	0/0	0/0	1/1	1/1	1/1	0/0	0/0	0/0	1/1	1/1	1/1	1/1	0/0	1/1	0/0	1/1	1/1	0/0	0/0	0/0	0/0	1/1	1/1	0/0	1/1	0/0	0/0	0/0	1/1	0/0	1/1	0/0	1/1	1/1	1/1	1/1	0/0	0/0	0/0	0/0	1/1
rs29941786	3	36503380	C	T	999			1/1	0/0	0/0	1/1	1/1	1/1	0/0	0/0	0/0	1/1	1/1	1/1	1/1	0/0	1/1	0/0	1/1	1/1	0/0	0/0	0/0	0/0	1/1	1/1	0/0	1/1	0/0	0/0	0/0	1/1	0/0	1/1	0/0	1/1	1/1	1/1	1/1	0/0	0/0	0/0	0/0	1/1
rs387218075	3	36503396	A	G	999			1/1	0/0	0/0	1/1	1/1	1/1	0/0	0/0	0/0	1/1	1/1	1/1	1/1	0/0	1/1	0/0	1/1	1/1	0/0	0/0	0/0	0/0	1/1	1/1	0/0	1/1	0/0	0/0	0/0	1/1	0/0	1/1	0/0	1/1	1/1	1/1	1/1	0/0	0/0	0/0	0/0	1/1
	3	36503419	G	T	472				0/0	0/0		0/1	0/1	0/0	0/0	0/0			0/1		0/0		0/0	0/1	0/0	0/0	0/0	0/0	0/0		0/1	0/0		0/0	0/0	0/0	0/0	0/0	0/0	0/0		1/1		0/0	0/0	0/0	0/0	0/0	0/0
rs29941788	3	36503563	C	G	999			1/1	0/0	0/0	1/1	1/1	1/1	0/0	0/0	0/0	1/1	1/1	1/1	1/1	0/0	1/1	0/0	1/1	0/0	0/0	0/0	0/0	0/0	1/1	1/1	0/0	0/0	0/0	0/0	0/0	0/0	0/0	0/0	0/0	1/1	1/1	1/1	0/0	0/0	0/0	0/0	0/0	0/0
rs240576747	3	36503588	G	A	999			1/1	0/0	0/0	1/1	1/1	1/1	0/0	0/0	0/0	1/1	1/1	1/1	1/1	0/0	1/1	0/0	1/1	0/0	0/0	0/0	0/0	0/0	1/1	1/1	0/0	1/1	0/0	0/0	0/0	0/0	0/0	0/0	0/0	1/1	1/1	1/1	0/0	0/0	0/0	0/0	0/0	0/0
rs29941792	3	36503589	T	C	999			1/1	0/0	0/0	1/1	1/1	1/1	0/0	0/0	0/0	1/1	1/1	1/1	1/1	0/0	1/1	0/0	1/1	0/0	0/0	0/0	0/0	0/0	1/1	1/1	0/0	0/0	0/0	0/0	0/0	0/0	0/0	0/0	0/0	1/1	1/1	1/1	0/0	0/0	0/0	0/0	0/0	0/0
rs29942935	3	36503638	A	G	999			1/1	0/0	0/0	1/1	1/1	1/1	0/0	0/0	0/0	1/1	1/1	1/1	1/1	0/0	1/1	0/0	1/1	0/0	0/0	0/0	0/0	0/0	1/1	1/1	0/0	0/0	0/0	0/0	0/0	0/0	0/0	0/0	0/0	1/1	1/1	1/1	0/0	0/0	0/0	0/0	0/0	0/0
rs259578191	3	36503652	C	T	999			1/1	0/0	0/0	1/1	1/1	1/1	0/0	0/0	0/0	1/1	1/1	1/1	1/1	0/0	1/1	0/0	1/1	0/0	0/0	0/0	0/0	0/0	1/1	1/1	0/0	0/0	0/0	0/0	0/0	0/0	0/0	0/0	0/0	1/1	1/1	1/1	0/0	0/0	0/0	0/0	0/0	0/0
rs223985771	3	36503671	G	A	999			1/1	0/0	0/0	1/1	1/1	1/1	0/0	0/0	0/0	1/1	1/1	1/1	1/1	0/0	1/1	0/0	1/1	0/0	0/0	0/0	0/0	0/0	1/1	1/1	0/0	0/0	0/0	0/0	0/0	0/0	0/0	0/0	0/0	1/1	1/1	1/1	0/0	0/0	0/0	0/0	0/0	0/0
rs248585275	3	36503684	C	T	999			1/1	0/0	0/0	1/1	1/1	1/1	0/0	0/0	0/0	1/1	1/1	1/1	1/1	0/0	1/1	0/0	1/1	0/0	0/0	0/0	0/0	0/0	1/1	1/1	0/0	1/1	0/0	0/0	0/0	0/0	0/0	0/0	0/0	1/1	1/1	1/1	0/0	0/0	0/0	0/0	0/0	0/0
rs262261103	3	36503693	A	C	999			1/1	0/0	0/0	1/1	1/1	1/1	0/0	0/0	0/0	1/1	1/1	1/1	1/1	0/0	1/1	0/0	1/1	0/0	0/0	0/0	0/0	0/0	1/1	1/1	0/0	1/1	0/0	0/0	0/0	0/0	0/0	0/0	0/0	1/1	1/1	1/1	0/0	0/0	0/0	0/0	0/0	0/0
rs230997612	3	36503697	A	G	999			1/1	0/0	0/0	1/1	1/1	1/1	0/0	0/0	0/0	1/1	1/1	1/1	1/1	0/0	1/1	0/0	1/1	0/0	0/0	0/0	0/0	0/0	1/1	1/1	0/0	0/0	0/0	0/0	0/0	0/0	0/0	0/0	0/0	1/1	1/1	1/1	0/0	0/0	0/0	0/0	0/0	0/0
rs52242127	3	36503820	A	T	999			1/1	0/0	0/0	1/1	1/1	1/1	0/0	0/0	0/0	1/1	1/1	1/1	1/1	0/0	1/1	0/0	1/1	0/0	0/0	0/0	0/0	0/0	1/1	1/1	0/0	0/0	0/0	0/0	0/0	0/0	0/0	0/0	0/0	1/1	1/1	1/1	0/0	0/0	0/0	0/0	0/0	0/0
rs52402341	3	36503850	T	C	999			1/1	0/0	0/0	1/1	1/1	1/1	0/0	0/0	0/0	1/1	1/1	1/1	1/1	0/0	1/1	0/0	1/1	0/0	0/0	0/0	0/0	0/0	1/1	1/1	0/0	0/0	0/0	0/0	0/0	0/0	0/0	0/0	0/0	1/1	1/1	1/1	0/0	0/0	0/0	0/0	0/0	0/0
rs52532429	3	36503852	C	T	999			1/1	0/0	0/0	1/1	1/1	1/1	0/0	0/0	0/0	1/1	1/1	1/1	1/1	0/0	1/1	0/0	1/1	0/0	0/0	0/0	0/0	0/0	1/1	1/1	0/0	0/0	0/0	0/0	0/0	0/0	0/0	0/0	0/0	1/1	1/1	1/1	0/0	0/0	0/0	0/0	0/0	0/0
rs52343754	3	36503871	G	A	999			1/1	0/0	0/0	1/1	1/1	1/1	0/0	0/0	0/0	1/1	1/1	1/1	1/1	0/0	1/1	0/0	1/1	1/1	0/0	0/0	0/0	0/0	1/1	1/1	0/0	1/1	0/0	0/0	0/0	1/1	0/0	1/1	0/0	1/1	1/1	1/1	1/1	0/0	0/0	0/0	0/0	1/1
rs52195799	3	36503872	C	T	999			1/1	0/0	0/0	1/1	1/1	1/1	0/0	0/0	0/0	1/1	1/1	1/1	1/1	0/0	1/1	0/0	1/1	0/0	0/0	0/0	0/0	0/0	1/1	1/1	0/0	0/0	0/0	0/0	0/0	0/0	0/0	0/0	0/0	1/1	1/1	1/1	0/0	0/0	0/0	0/0	0/0	0/0
	3	36503906	A	G	999			1/1	0/0	0/0	1/1	1/1	1/1	0/0	0/0	0/0			1/1		0/0	1/1	0/0	1/1	0/0	0/0	0/0	0/0	0/0	1/1	0/1	0/0	0/0	0/0	0/0	0/0	0/0	0/0	0/0	0/0	0/1	0/1	1/1	0/0	0/0	0/0	0/0	0/0	0/0
	3	36503911	T	C	916			1/1	0/0	0/0	1/1	1/1	1/1	0/0	0/0	0/0		0/0	1/1	0/1	0/0	1/1	0/0	1/1	0/0	0/0	0/0	0/0	0/0	1/1	0/1	0/0	0/0	0/0	0/0	0/0	0/0	0/0	0/0	0/0	0/1	1/1	0/0	0/0	0/0	0/0	0/0	0/0	0/0
rs6281548	3	36504236	C	T	999			1/1	0/0	0/0	1/1	1/1	1/1	0/0	0/0	0/0	1/1	1/1	1/1	1/1	0/0	1/1	0/0	1/1	1/1	0/0	0/0	0/0	0/0	1/1	1/1	0/0	1/1	0/0	0/0	0/0	1/1	0/0	1/1	0/0	1/1	1/1	1/1	1/1	0/0	0/0	0/0	0/0	1/1
rs6282150	3	36504370	C	T	999			1/1	0/0	0/0	1/1	1/1	1/1	0/0	0/0	0/0	1/1	1/1	1/1	1/1	0/0	1/1	0/0	1/1	1/1	0/0	0/0	0/0	0/0	1/1	1/1	0/0	1/1	0/0	0/0	0/0	1/1	0/0	1/1	0/0	1/1	1/1	1/1	1/1	0/0	0/0	0/0	0/0	1/1
rs6283780	3	36504655	T	C	999			1/1	0/0	0/0	1/1	1/1	1/1	0/0	0/0	0/0	1/1	1/1	1/1	1/1	0/0	1/1	0/0	1/1	1/1	0/0	0/0	0/0	0/0	1/1	1/1	0/0	1/1	0/0	0/0	0/0	1/1	0/0	1/1	0/0	1/1	1/1	1/1	1/1	0/0	0/0	0/0	0/0	1/1
rs29942938	3	36504686	G	C	999			1/1	0/0	0/0	1/1	1/1	1/1	0/0	0/0	0/0	1/1	1/1	1/1	1/1	0/0	1/1	0/0	1/1	0/0	0/0	0/0	0/0	0/0	1/1	1/1	0/0	0/0	0/0	0/0	0/0	0/0	0/0	0/0	0/0	1/1	1/1	1/1	0/0	0/0	0/0	0/0	0/0	0/0
rs50545562	3	36504767	A	G	999			1/1	0/0	0/0	1/1	1/1	1/1	0/0	0/0	0/0	1/1	1/1	1/1	1/1	0/0	1/1	0/0	1/1	1/1	0/0	0/0	0/0	0/0	1/1	1/1	0/0	1/1	0/0	0/0	0/0	1/1	0/0	1/1	0/0	1/1	1/1	1/1	1/1	0/0	0/0	0/0	0/0	1/1
rs50089252	3	36504776	C	T	999			1/1	0/0	0/0	1/1	1/1	1/1	0/0	0/0	0/0	1/1	1/1	1/1	1/1	0/0	1/1	0/0	1/1	0/0	0/0	0/0	0/0	0/0	1/1	1/1	0/0	0/0	0/0	0/0	0/0	0/0	0/0	0/0	0/0	1/1	1/1	1/1	0/0	0/0	0/0	0/0	0/0	0/0
rs218999512	3	36504883	A	T	999			1/1	0/0	0/0	1/1	1/1	1/1	0/0	0/0	0/0	1/1	1/1	1/1	1/1	0/0	1/1	0/0	1/1	0/0	0/0	0/0	0/0	0/0	1/1	1/1	0/0	0/0	0/0	0/0	0/0	0/0	0/0	0/0	0/0	1/1	1/1	1/1	0/0	0/0	0/0	0/0	0/0	0/0
rs234797198	3	36505415	T	C	999	regulatory	ENSMUSR00000643706	1/1	0/0	0/0	1/1	1/1	1/1	0/0	0/0	0/0	1/1	1/1	1/1	1/1	0/0	1/1	0/0	1/1	1/1	0/0	0/0	0/0	0/0	1/1	1/1	0/0	1/1	0/0	0/0	0/0	1/1	0/0	1/1	0/0	1/1	1/1	1/1	1/1	0/0	0/0	0/0	0/0	1/1
rs253525545	3	36506715	C	T	999			1/1	0/0	0/0	1/1	1/1	1/1	0/0	0/0	0/0	1/1	1/1	1/1	1/1	0/0	1/1	0/0	1/1	0/0	0/0	0/0	0/0	0/0	1/1	1/1	0/0	0/0	0/0	0/0	0/0	0/0	0/0	0/0	0/0	1/1	1/1	1/1	0/0	0/0	0/0	0/0	0/0	0/0
rs31543522	3	36507364	G	A	999			0/0	0/0	0/0	1/1	1/1	1/1	0/0	0/0	0/0	1/1	1/1	1/1	1/1	0/0	1/1	0/0	1/1	0/0	0/0	0/0	0/0	0/0	1/1	1/1	0/0	0/0	0/0	0/0	0/0	0/0	0/0	0/0	0/0	0/0	1/1	1/1	0/0	0/0	0/0	0/0	0/0	0/0
	3	36508401	A	G	999			1/1	0/1	0/0	1/1	0/1	1/1	0/0	0/0	0/0	1/1		0/1		0/0	0/1	0/0		0/1	0/0	0/0	0/0	0/0			0/0	0/1	0/0	0/0	0/0	0/0	0/0		0/0		0/1	0/1		0/0	0/0	0/0	0/0	0/1
	3	36508533	G	T	173			0/1	0/0	0/0			0/1	0/0	0/0	0/0	0/1				0/0		0/0			0/0	0/0	0/0	0/0			0/0		0/0	0/0	0/0	0/0	0/0		0/0					0/0	0/0	0/0	0/0
	3	36508584	C	A	136			0/0	0/0	0/0	0/1	0/0	0/0	0/0	0/1	0/0	0/0				0/0	0/0	0/0	0/0	0/0		0/0	0/0	0/0	0/1	0/1	0/0	0/0	0/0	0/1	0/0	0/0	0/0		0/1		0/0	0/0		0/0	0/0	0/0	0/0
	3	36508604	G	C	60			0/0	0/0	0/0	0/0	0/1	0/0	0/0	0/0	0/0	0/0		0/0		0/0	0/0	0/0	0/0	0/0	0/0	0/0	0/0	0/0	0/0	0/0	0/0	0/0	0/0	0/0	0/0	0/0	0/0		0/0		0/0	0/0		0/0	0/1	0/0	0/0	0/1
	3	36508644	G	A	999			0/1	0/1	0/0	0/1	0/1	0/1	0/0	0/0	0/0	1/1		0/1		0/0	0/1	0/0	0/1	0/1	0/1	0/1	0/0	0/0	0/0	0/0	0/0	0/1	0/1	0/1	0/0	0/0	0/0		0/0		0/1	0/1		0/1	0/0	0/0	0/1	0/1
	3	36508724	T	A	718			1/1	0/1	0/0	0/1	0/1	1/1	0/0	0/0	0/0	0/1				0/0	0/0	0/0			0/0	0/0		0/0		0/0	0/0	0/1	0/1	0/0	0/0	0/0	0/0		0/0			0/1		0/0	0/0	0/0	0/0
	3	36508813	G	A	139				0/0			0/1				0/1						1/1				0/1						0/1			0/1		0/1
rs245976602	3	36511019	A	G	999			0/0	0/0	0/0	1/1	1/1	1/1	0/0	0/0	0/0	1/1	1/1	1/1	1/1	0/0	1/1	0/0	1/1	0/0	0/0	0/0	0/0	0/0	1/1	1/1	0/0	0/0	0/0	0/0	0/0	0/0	0/0	0/0	0/0	0/0	1/1	1/1	0/0	0/0	0/0	0/0	0/0	0/0
	3	36511201	G	A	70			0/0	0/0	0/0	0/1	0/0	0/1		0/0	0/0	0/0	0/0	0/0		0/0	0/0	0/0	0/0			0/0			0/0		0/0	0/0	0/0	0/0	0/0			0/0	0/0		0/0	0/0		0/0		0/0	0/0	0/0
rs578931533	3	36511227	G	A	474			0/0	0/0	0/0	1/1	0/1	1/1	0/0	0/0	0/0	0/1	0/0	0/0	0/0	0/1	1/1	0/0	0/0			1/1	0/0	0/0	1/1	0/1	0/0		0/0		0/0	0/0	0/0		0/0	0/1	0/0	0/0		0/0		0/0	0/0	0/1
rs582906905	3	36511231	G	A	640			0/0	0/1	0/0	1/1	0/1	1/1	0/0	0/0	0/1		0/0	0/0	0/0	0/1	0/1	0/0	0/0			1/1	0/0	0/0	0/1	0/0	0/0		0/1		0/0	0/0	0/0		0/0	0/1	1/1	0/0		0/0		0/0	0/0
rs584875516	3	36511235	G	A	999			1/1	0/1	0/0	0/1	0/1	1/1	0/0	0/0	0/0	0/1	0/1	0/1	1/1	1/1	1/1	0/0	1/1			1/1	0/0	0/0	0/1	1/1	0/0		0/1		0/0	0/1	0/0		0/0	1/1	1/1	0/1		0/0	0/0	0/0	0/0
rs30264001	3	36511349	A	G	999			0/0	0/0	0/0	1/1	1/1	1/1	0/0	0/0	0/0	1/1	1/1	1/1	1/1	0/0	1/1	0/0	1/1	1/1	0/0	0/0	0/0	0/0	1/1	1/1	0/0	1/1	0/0	0/0	0/0	1/1	0/0	1/1	0/0	0/0	1/1	1/1	1/1	0/0	0/0	0/0	0/0	1/1
rs31102535	3	36511503	A	T	999			0/0	0/0	0/0	1/1	1/1	1/1	0/0	0/0	0/0	1/1	1/1	1/1	1/1	0/0	1/1	0/0	1/1	1/1	0/0	0/0	0/0	0/0	1/1	1/1	0/0	0/0	0/0	0/0	0/0	1/1	0/0	1/1	0/0	0/0	1/1	1/1	1/1	0/0	0/0	0/0	0/0	1/1
rs31050464	3	36511634	C	T	999			0/0	0/0	0/0	1/1	1/1	1/1	0/0	0/0	0/0	1/1	1/1	1/1	1/1	0/0	1/1	0/0	1/1	0/0	0/0	0/0	0/0	0/0	1/1	1/1	0/0	0/0	0/0	0/0	0/0	0/0	0/0	0/0	0/0	0/0	1/1	1/1	0/0	0/0	0/0	0/0	0/0	0/0
rs31663636	3	36512149	G	A	999			0/0	0/0	0/0	1/1	1/1	1/1	0/0	0/0	0/0	1/1	1/1	1/1	1/1	0/0	1/1	0/0	1/1	0/0	0/0	0/0	0/0	0/0	1/1	1/1	0/0	0/0	0/0	0/0	0/0	0/0	0/0	0/0	0/0	0/0	1/1	1/1	0/0	0/0	0/0	0/0	0/0	0/0
rs30904004	3	36512267	G	A	999			0/0	0/0	0/0	1/1	1/1	1/1	0/0	0/0	0/0	1/1	1/1	1/1	1/1	0/0	1/1	0/0	1/1	0/0	0/0	0/0	0/0	0/0	1/1	1/1	0/0	0/0	0/0	0/0	0/0	0/0	0/0	0/0	0/0	0/0	1/1	1/1	0/0	0/0	0/0	0/0	0/0	0/0
rs30255221	3	36512469	G	A	999			0/0	0/0	0/0	1/1	1/1	1/1	0/0	0/0	0/0	1/1	1/1	1/1	1/1	0/0	1/1	0/0	1/1	1/1	0/0	0/0	0/0	0/0	1/1	1/1	0/0	0/0	0/0	0/0	0/0	1/1	0/0	1/1	0/0	0/0	1/1	1/1	1/1	0/0	0/0	0/0	0/0	1/1
rs31201729	3	36514012	T	C	999			1/1	1/1	0/0	1/1	1/1	1/1	0/0	0/0	0/0	1/1	1/1	1/1	1/1	1/1	1/1	0/0	1/1	1/1	1/1	1/1	0/0	0/0	1/1	1/1	0/0	1/1	1/1	1/1	0/0	1/1	0/0	1/1	0/0	1/1	1/1	1/1	1/1	0/0	1/1	1/1	1/1	1/1
rs31006974	3	36514604	A	G	999			0/0	0/0	0/0	1/1	1/1	1/1	0/0	0/0	0/0	1/1	1/1	1/1	1/1	0/0	1/1	0/0	1/1	0/0	0/0	0/0	0/0	0/0	1/1	1/1	0/0	0/0	0/0	0/0	0/0	0/0	0/0	0/0	0/0	0/0	1/1	1/1	0/0	0/0	0/0	0/0	0/0	0/0
rs214389174	3	36515069	A	G	999	3_prime	Gm11549	1/1	0/0	0/0	1/1	1/1	1/1	0/0	0/0	0/0	1/1	1/1	1/1	1/1	0/0	1/1	0/0	1/1	1/1	0/0	0/0	0/0	0/0	1/1	1/1	0/0	1/1	0/0	0/0	0/0	1/1	0/0	1/1	0/0	1/1	1/1	1/1	1/1	0/0	0/0	0/0	0/0	1/1
rs30157150	3	36515108	C	T	999	3_prime	Gm11549	1/1	0/0	0/0	1/1	1/1	1/1	0/0	0/0	0/0	1/1	1/1	1/1	1/1	0/0	1/1	0/0	1/1	0/0	0/0	0/0	0/0	0/0	1/1	1/1	0/0	0/0	0/0	0/0	0/0	0/0	0/0	0/0	0/0	1/1	1/1	1/1	0/0	0/0	0/0	0/0	0/0	0/0
rs30366610	3	36515758	G	A	999	3_prime	Gm11549	1/1	0/0	0/0	1/1	1/1	1/1	0/0	0/0	0/0	1/1	1/1	1/1	1/1	0/0	1/1	0/0	1/1	1/1	0/0	0/0	0/0	0/0	1/1	1/1	0/0	1/1	0/0	0/0	0/0	1/1	0/0	1/1	0/0	1/1	1/1	1/1	1/1	0/0	0/0	0/0	0/0	1/1
rs30453497	3	36517062	T	C	999	3_prime	Gm11549	1/1	0/0	0/0	1/1	1/1	1/1	0/0	0/1	0/0	1/1	1/1	1/1	1/1	0/0	1/1	0/0	1/1	1/1	0/0	0/0	0/0	0/0	1/1	1/1	0/0	1/1	0/0	0/0	0/0	1/1	0/0	1/1	0/0	1/1	1/1	1/1	1/1	0/0	0/0	0/0	0/0	1/1
rs31595368	3	36517217	C	T	999			0/0	0/0	0/0	1/1	1/1	1/1	0/0	0/0	0/0	1/1	1/1	1/1	1/1	0/0	1/1	0/0	1/1	0/0	0/0	0/0	0/0	0/0	1/1	1/1	0/0	0/0	0/0	0/0	0/0	0/0	0/0	0/0	0/0	0/0	1/1	1/1	0/0	0/0	0/0	0/0	0/0	0/0
rs30359854	3	36517655	T	G	999			0/0	0/0	0/0	1/1	1/1	1/1	0/0	0/0	0/0	1/1	1/1	1/1	1/1	0/0	1/1	0/0	1/1	1/1	0/0	0/0	0/0	0/0	1/1	1/1	0/0	1/1	0/0	0/0	0/0	1/1	0/0	1/1	0/0	0/0	1/1	1/1	1/1	0/0	0/0	0/0	0/0	1/1
rs29937307	3	36517821	C	T	999			0/0	0/0	0/0	1/1	1/1	1/1	0/0	0/0	0/0	1/1	1/1	1/1	1/1	0/0	1/1	0/0	1/1	0/0	0/0	0/0	0/0	0/0	1/1	1/1	0/0	0/0	0/0	0/0	0/0	0/0	0/0	0/0	0/0	0/0	1/1	1/1	0/0	0/0	0/0	0/0	0/0	0/0
rs30403325	3	36518093	G	A	999			0/0	0/0	0/0	1/1	1/1	1/1	0/0	0/0	0/0	1/1	1/1	1/1	0/1	0/0	1/1	0/0	1/1	0/0	0/0	0/0	0/0	0/0	1/1	1/1	0/0	0/0	0/0	0/0	0/0	0/0	0/0	0/0	0/0	0/0	1/1	1/1	0/0	0/0	0/0	0/0	0/0	0/0
rs31039940	3	36518096	A	T	999			1/1	0/0	0/0	1/1	1/1	1/1	0/0	0/0	0/0	1/1	1/1	1/1	1/1	0/0	1/1	0/0	1/1	1/1	0/0	0/0	0/0	0/0	1/1	1/1	0/0	1/1	0/0	0/0	0/0	1/1	0/0	1/1	0/0	1/1	1/1	1/1	1/1	0/0	0/0	0/0	0/0	1/1
rs29937313	3	36518292	T	C	999			0/0	0/0	0/0	1/1	1/1	1/1	0/0	0/0	0/0	1/1	1/1	1/1	0/1	0/0	1/1	0/0	1/1	0/0	0/0	0/0	0/0	0/0	1/1	1/1	0/0	0/0	0/0	0/0	0/0	0/0	0/0	0/0	0/0	0/0	1/1	1/1	0/0	0/0	0/0	0/0	0/0	0/0
rs29938226	3	36518411	T	C	999			0/0	0/0	0/0	1/1	1/1	1/1	0/0	0/0	0/0	1/1	1/1	1/1	1/1	0/0	1/1	0/0	1/1	0/0	0/0	0/0	0/0	0/0	1/1	1/1	0/0	0/0	0/0	0/0	0/0	0/0	0/0	0/0	0/0	0/0	1/1	1/1	0/0	0/0	0/0	0/0	0/0	0/0
rs250209036	3	36518689	A	G	999			1/1	1/1	0/0	1/1	1/1	1/1	0/0	0/0	0/0	1/1	1/1	1/1	1/1	0/0	1/1	0/0	1/1	1/1	0/0	0/0	0/0	0/0	1/1	1/1	0/0	1/1	0/0	1/1	0/0	1/1	0/0	1/1	0/0	1/1	1/1	1/1	1/1	0/0	1/1	1/1	1/1	1/1
rs584014398	3	36518814	G	C	999			0/0	0/0	0/0	1/1	1/1	1/1	0/0	0/0	0/0	1/1	1/1	1/1	1/1	0/0	1/1	0/0	1/1	1/1	0/0	0/0	0/0	0/0	1/1	1/1	0/0	0/0	0/0	0/0	0/0	1/1	0/0	1/1	0/0	0/0	1/1	1/1	1/1	0/0	0/0	0/0	0/0	1/1
rs31446027	3	36519459	C	T	999			1/1	0/0	0/0	1/1	1/1	1/1	0/0	0/0	0/0	1/1	1/1	1/1	1/1	0/0	1/1	0/0	1/1	0/0	0/0	0/0	0/0	0/0	1/1	1/1	0/0	1/1	0/0	0/0	0/0	0/0	0/0	0/0	0/0	1/1	1/1	1/1	0/0	0/0	0/0	0/0	0/0	0/0
rs30327960	3	36519770	C	T	999			0/0	0/0	0/0	1/1	1/1	1/1	0/0	0/0	0/0	1/1	1/1	1/1	1/1	0/0	1/1	0/0	1/1	0/0	0/0	0/0	0/0	0/0	1/1	1/1	0/0	0/0	0/0	0/0	0/0	0/0	0/0	0/0	0/0	0/0	1/1	1/1	0/0	0/0	0/0	0/0	0/0	0/0
rs265492012	3	36519860	C	A	999			0/0	0/0	0/0	1/1	1/1	1/1	0/0	0/0	0/0	1/1	1/1	1/1	1/1	0/0	1/1	0/0	1/1	0/0	0/0	0/0	0/0	0/0	1/1	1/1	0/0	0/0	0/0	0/0	0/0	0/0	0/0	0/0	0/0	0/0	1/1	1/1	0/0	0/0	0/0	0/0	0/0	0/0
rs30849221	3	36519916	C	T	155			0/0	0/0	0/0	1/1	0/1	0/1	0/0	0/0	0/0	0/1	1/1	0/0	0/1	0/0	0/0	0/0	0/0	0/0	0/0	0/0	0/0	0/0	0/0	0/0	0/0	0/0	0/0	0/0	0/0	0/0	0/0	0/0	0/0	0/0	0/0	0/0	0/0	0/0	0/0	0/0	0/0	0/0
rs30307839	3	36520530	A	G	999			1/1	0/0	0/0	1/1	1/1	1/1	0/0	0/0	0/0	1/1	1/1	1/1	1/1	0/0	1/1	0/0	1/1	1/1	0/0	0/0	0/0	0/0	1/1	1/1	0/0	1/1	0/0	0/0	0/0	1/1	0/0	1/1	0/0	1/1	1/1	1/1	1/1	0/0	0/0	0/0	0/0	1/1
rs29939181	3	36521629	T	C	999	5_prime	Gm11549	0/0	0/0	0/0	1/1	1/1	1/1	0/0	0/0	0/0	1/1	1/1	1/1	1/1	0/0	1/1	0/0	1/1	0/0	0/0	0/0	0/0	0/0	1/1	1/1	0/0	1/1	0/0	0/0	0/0	0/0	0/0	0/0	0/0	0/0	1/1	1/1	0/0	0/0	0/0	0/0	0/0	0/0
rs108268390	3	36521674	A	G	999	5_prime	Gm11549	1/1	0/0	0/0	1/1	1/1	1/1	0/0	0/0	0/0	1/1	1/1	1/1	1/1	0/0	1/1	0/0	1/1	1/1	0/0	0/0	0/0	0/0	1/1	1/1	0/0	1/1	0/0	0/0	0/0	1/1	0/0	1/1	0/0	1/1	1/1	1/1	1/1	0/0	0/0	0/0	0/0	1/1
rs226160466	3	36522156	G	A	999				0/0	0/0	1/1	1/1	1/1	0/0	0/0	0/0	1/1	1/1	0/1	1/1	0/0	1/1	0/0	1/1	0/0	0/0	0/0	0/0	0/0	1/1	1/1	0/0		0/0	0/0	0/0	0/0	0/0	0/0	0/0		1/1	1/1	0/0	0/0	0/0	0/0	0/0	0/0
rs242443247	3	36522160	A	G	999				0/0	0/0	1/1	1/1	1/1	0/0	0/0	0/0	1/1	1/1	1/1	1/1	0/0	1/1	0/0	1/1	1/1	0/0	0/0	0/0	0/0	1/1	1/1	0/0		0/0	0/0	0/0	1/1	0/0	1/1	0/0		1/1	1/1	1/1	0/0	0/0	0/0	0/0	1/1
rs213085330	3	36522343	C	G	999			1/1	0/0	0/0	1/1	1/1	1/1	0/0	0/0	0/0	1/1	1/1	1/1	1/1	0/0	1/1	0/0	1/1	1/1	0/0	0/0	0/0	0/0	1/1	1/1	0/0	1/1	0/0	0/0	0/0	1/1	0/0	1/1	0/0	1/1	1/1	1/1	1/1	0/0	0/0	0/0	0/0	1/1
rs29940147	3	36522392	C	T	999			0/0	0/0	0/0	1/1	1/1	1/1	0/0	0/0	0/0	1/1	1/1	1/1	1/1	0/0	1/1	0/0	1/1	0/0	0/0	0/0	0/0	0/0	1/1	1/1	0/0	0/0	0/0	0/0	0/0	0/0	0/0	0/0	0/0	0/0	1/1	1/1	0/0	0/0	0/0	0/0	0/0	0/0
rs29940153	3	36523590	C	T	999			1/1	0/0	0/0	1/1	1/1	1/1	0/0	0/0	0/0	1/1	1/1	1/1	1/1	0/0	1/1	0/0	1/1	1/1	0/0	0/0	0/0	0/0	1/1	1/1	0/0	1/1	0/0	0/0	0/0	1/1	0/0	1/1	0/0	1/1	1/1	1/1	1/1	0/0	0/0	0/0	0/0	1/1
rs50503936	3	36523717	A	G	999			1/1	0/0	0/0	1/1	1/1	1/1	0/0	0/0	0/0	1/1	1/1	1/1	1/1	0/0	1/1	0/0	1/1	1/1	0/0	0/0	0/0	0/0	1/1	1/1	0/0	1/1	0/0	0/0	0/0	1/1	0/0	1/1	0/0	1/1	1/1	1/1	1/1	0/0	0/0	0/0	0/0	1/1
rs50104148	3	36523722	T	C	999			1/1	0/0	0/0	1/1	1/1	1/1	0/0	0/0	0/0	1/1	1/1	1/1	1/1	0/0	1/1	0/0	1/1	1/1	0/0	0/0	0/0	0/0	1/1	1/1	0/0	1/1	0/0	0/0	0/0	1/1	0/0	1/1	0/0	1/1	1/1	1/1	1/1	0/0	0/0	0/0	0/0	1/1
rs6411792	3	36523868	A	G	999			1/1	0/0	0/0	1/1	1/1	1/1	0/0	0/0	0/0	1/1	1/1	1/1	1/1	0/0	1/1	0/0	1/1	1/1	0/0	0/0	0/0	0/0	1/1	1/1	0/0	0/0	0/0	0/0	0/0	1/1	0/0	1/1	0/0	1/1	1/1	1/1	1/1	0/0	0/0	0/0	0/0	1/1
rs6163669	3	36523920	G	C	999			1/1	0/0	0/0	1/1	1/1	1/1	0/0	0/0	0/0	1/1	1/1	1/1	1/1	0/0	1/1	0/0	1/1	1/1	0/0	0/0	0/0	0/0	1/1	1/1	0/0	0/0	0/0	0/0	0/0	1/1	0/0	1/1	0/0	1/1	1/1	1/1	1/1	0/0	0/0	0/0	0/0	1/1
rs30800131	3	36524813	G	A	999			1/1	0/0	0/0	1/1	1/1	1/1	0/0	0/0	0/0	1/1	1/1	1/1	1/1	0/0	1/1	0/0	1/1	0/0	0/0	0/0	0/0	0/0	1/1	1/1	0/0	0/0	0/0	0/0	0/0	0/0	0/0	0/0	0/0	1/1	1/1	1/1	0/0	0/0	0/0	0/0	0/0	0/0
rs31242332	3	36524826	A	G	999			1/1	0/0	0/0	1/1	1/1	1/1	0/0	0/0	0/0	1/1	1/1	1/1	1/1	0/0	1/1	0/0	1/1	0/0	0/0	0/0	0/0	0/0	1/1	1/1	0/0	0/0	0/0	0/0	0/0	0/0	0/0	0/0	0/0	1/1	1/1	1/1	0/0	0/0	0/0	0/0	0/0	0/0
rs30066589	3	36524837	T	C	999			1/1	0/0	0/0	1/1	1/1	1/1	0/0	0/0	0/0	1/1	1/1	1/1	1/1	0/0	1/1	0/0	1/1	0/0	0/0	0/0	0/0	0/0	1/1	1/1	0/0	0/0	0/0	0/0	0/0	0/0	0/0	0/0	0/0	1/1	1/1	1/1	0/0	0/0	0/0	0/0	0/0	0/0
rs30658427	3	36524908	C	T	999			0/0	0/0	0/0	1/1	1/1	1/1	0/0	0/0	0/0	1/1	1/1	1/1	1/1	0/0	1/1	0/0	1/1	0/0	0/0	0/0	0/0	0/0	1/1	1/1	0/0	0/0	0/0	0/0	0/0	0/0	0/0	0/0	0/0	0/0	1/1	1/1	0/0	0/0	0/0	0/0	0/0	0/0
rs31289542	3	36524938	T	C	999			0/0	0/0	0/0	1/1	1/1	1/1	0/0	0/0	0/0	1/1	1/1	1/1	1/1	0/0	1/1	0/0	1/1	0/0	0/0	0/0	0/0	0/0	1/1	1/1	0/0	0/0	0/0	0/0	0/0	0/0	0/0	0/0	0/0	0/0	1/1	1/1	0/0	0/0	0/0	0/0	0/0	0/0
rs30861789	3	36525300	T	A	999			0/0	0/0	0/0	1/1	1/1	1/1	0/0	0/0	0/0	1/1	1/1	1/1	1/1	0/0	1/1	0/0	1/1	0/0	0/0	0/0	0/0	0/0	1/1	1/1	0/0	0/0	0/0	0/0	0/0	0/0	0/0	0/0	0/0	0/0	1/1	1/1	0/0	0/0	0/0	0/0	0/0	0/0
rs30604057	3	36526295	T	C	999			1/1	0/0	0/0	1/1	1/1	1/1	0/0	0/0	0/0	1/1	1/1	1/1	1/1	0/0	1/1	0/0	1/1	1/1	0/0	0/0	0/0	0/0	1/1	1/1	0/0	1/1	0/0	0/0	0/0	1/1	0/0	1/1	0/0	1/1	1/1	1/1	1/1	0/0	0/0	0/0	0/0	1/1
rs30260346	3	36526610	T	A	999			1/1	0/0	0/0	1/1	1/1	1/1	0/0	0/0	0/0	1/1	1/1	1/1	1/1	0/0	1/1	0/0	1/1	1/1	0/0	0/0	0/0	0/0	1/1	1/1	0/0	1/1	0/0	0/0	0/0	1/1	0/0	1/1	0/0	1/1	1/1	1/1	1/1	0/0	0/0	0/0	0/0	1/1
rs30259320	3	36526644	A	G	999			1/1	0/0	0/0	1/1	1/1	1/1	0/0	0/0	0/0	1/1	1/1	1/1	1/1	0/0	1/1	0/0	1/1	1/1	0/0	0/0	0/0	0/0	1/1	1/1	0/0	1/1	0/0	0/0	0/0	1/1	0/0	1/1	0/0	1/1	1/1	1/1	1/1	0/0	0/0	0/0	0/0	1/1
rs30799159	3	36526791	T	G,A	999			2/2	0/0	0/0	1/1	1/1	1/1	0/0	0/0	0/0	1/1	1/1	1/1	1/1	0/0	1/1	0/0	1/1	2/2	0/0	0/0	0/0	0/0	1/1	1/1	0/0	2/2	0/0	0/0	0/0	2/2	0/0	2/2	0/0	2/2	1/1	1/1	2/2	0/0	0/0	0/0	0/0	2/2
rs31255262	3	36526840	C	T	999			1/1	0/0	0/0	1/1	1/1	1/1	0/0	0/0	0/0	1/1	1/1	1/1	1/1	0/0	1/1	0/0	1/1	1/1	0/0	0/0	0/0	0/0	1/1	1/1	0/0	1/1	0/0	0/0	0/0	1/1	0/0	1/1	0/0	1/1	1/1	1/1	1/1	0/0	0/0	0/0	0/0	1/1
rs30000186	3	36527031	T	C	999			1/1	0/0	0/0	1/1	1/1	1/1	0/0	0/0	0/0	1/1	1/1	1/1	1/1	0/0	1/1	0/0	1/1	1/1	0/0	0/0	0/0	0/0	1/1	1/1	0/0	1/1	0/0	0/0	0/0	1/1	0/0	1/1	0/0	1/1	1/1	1/1	1/1	0/0	0/0	0/0	0/0	1/1
rs30551854	3	36527564	A	T,G	999			0/0	0/0	0/0	1/1	1/1	1/1	0/0	0/0	0/0	1/1	1/1	1/1	1/1	0/0	1/1	0/0	1/1	0/2	0/0	0/0	0/0	0/0	1/1	1/1	0/0	0/0	0/0	0/0	0/0	0/2	0/0	0/2	0/0	0/0	1/1	1/1	0/2	0/0	0/0	0/0	0/0	0/2
rs251038029	3	36528295	T	C	772				0/0	0/0	1/1	1/1	1/1	0/0	0/0	0/0	1/1		1/1		0/0	0/1	0/0	1/1		0/0	0/0	0/0	0/0		0/0		0/0	0/0	0/0	0/0		0/0		0/0			1/1		0/0		0/0	0/0
rs29936131	3	36528403	G	A	999			0/0	0/0	0/0	1/1	1/1	1/1	0/0	0/0	0/0	1/1	1/1	1/1	1/1	0/0	1/1	0/0	1/1	1/1	0/0	0/0	0/0	0/0	1/1	1/1	0/0	0/0	0/0	0/0	0/0	1/1	0/0	1/1	0/0	0/0	1/1	1/1	1/1	0/0	0/0	0/0	0/0	1/1
rs229638766	3	36528496	T	C	999			0/0	0/0	0/0	1/1	1/1	1/1	0/0	0/0	0/0	1/1	1/1	1/1	1/1	0/0	1/1	0/0	1/1	0/0	0/0	0/0	0/0	0/0	1/1	1/1	0/0	0/0	0/0	0/0	0/0	0/0	0/0	0/0	0/0	0/0	1/1	1/1	0/0	0/0	0/0	0/0	0/0	0/0
rs244005235	3	36528555	A	G	999			0/0	0/0	0/0	1/1	1/1	1/1	0/0	0/0	0/0	1/1	1/1	1/1	1/1	0/0	1/1	0/0	1/1	0/0	0/0	0/0	0/0	0/0	1/1	1/1	0/0	1/1	0/0	0/0	0/0	0/0	0/0	0/0	0/0	0/0	1/1	1/1	0/0	0/0	0/0	0/0	0/0	0/0
rs216468375	3	36528567	G	A	999			0/0	0/0	0/0	1/1	1/1	1/1	0/0	0/0	0/0	1/1	1/1	1/1	1/1	0/0	1/1	0/0	1/1	0/0	0/0	0/0	0/0	0/0	1/1	1/1	0/0	1/1	0/0	0/0	0/0	0/0	0/0	0/0	0/0	0/0	1/1	1/1	0/0	0/0	0/0	0/0	0/0	0/0
rs240134133	3	36528590	G	T	999			0/0	0/0	0/0	1/1	1/1	1/1	0/0	0/0	0/0	1/1	1/1	1/1	1/1	0/0	1/1	0/0	1/1	0/0	0/0	0/0	0/0	0/0	1/1	1/1	0/0	0/0	0/0	0/0	0/0	0/0	0/0	0/0	0/0	0/0	1/1	1/1	0/0	0/0	0/0	0/0	0/0	0/0
rs29936883	3	36528742	T	C	999			1/1	0/0	0/0	1/1	1/1	1/1	0/0	0/0	0/0	1/1	1/1	1/1	1/1	0/0	1/1	0/0	1/1	1/1	0/0	0/0	0/0	0/0	1/1	1/1	0/0	1/1	0/0	0/0	0/0	1/1	0/0	1/1	0/0	1/1	1/1	1/1	1/1	0/0	0/0	0/0	0/0	1/1
rs31053248	3	36530086	A	G	999			0/0	0/0	0/0	1/1	1/1	1/1	0/0	0/0	0/0	1/1	1/1	1/1	1/1	0/0	1/1	0/0	1/1	0/0	0/0	0/0	0/0	0/0	1/1	1/1	0/0	1/1	0/0	0/0	0/0	0/0	0/0	0/0	0/0	0/0	1/1	1/1	0/0	0/0	0/0	0/0	0/0	0/0
rs30806493	3	36530097	G	A	999			1/1	0/0	0/0	1/1	1/1	1/1	0/0	0/0	0/0	1/1	1/1	1/1	1/1	0/0	1/1	0/0	1/1	0/0	0/0	0/0	0/0	0/0	1/1	1/1	0/0	1/1	0/0	0/0	0/0	0/0	0/0	0/0	0/0	1/1	1/1	1/1	0/0	0/0	0/0	0/0	0/0	0/0
rs29938557	3	36530114	G	C	999			1/1	0/0	0/0	1/1	1/1	1/1	0/0	0/0	0/0	1/1	1/1	1/1	1/1	0/0	1/1	0/0	1/1	0/0	0/0	0/0	0/0	0/0	1/1	1/1	0/0	1/1	0/0	0/0	0/0	0/0	0/0	0/0	0/0	1/1	1/1	1/1	0/0	0/0	0/0	0/0	0/0	0/0
rs50178847	3	36530128	C	T	999			0/0	0/0	0/0	1/1	1/1	1/1	0/0	0/0	0/0	1/1	1/1	1/1	1/1	0/0	1/1	0/0	1/1	0/0	0/0	0/0	0/0	0/0	1/1	1/1	0/0	1/1	0/0	0/0	0/0	0/0	0/0	0/0	0/0	0/0	1/1	1/1	0/0	0/0	0/0	0/0	0/0	0/0
rs29940496	3	36530912	T	C	999			1/1	0/0	0/0	1/1	1/1	1/1	0/0	0/0	0/0	1/1	1/1	1/1	1/1	0/0	1/1	0/0	1/1	1/1	0/0	0/0	0/0	0/0	1/1	1/1	0/0	1/1	0/0	0/0	0/0	1/1	0/0	1/1	0/0	1/1	1/1	1/1	1/1	0/0	0/0	0/0	0/0	1/1
rs29942234	3	36532077	T	C	999	regulatory	ENSMUSR00000400245	1/1	0/0	0/0	1/1	1/1	1/1	0/0	0/0	0/0	1/1	1/1	1/1	1/1	0/0	1/1	0/0	1/1	1/1	0/0	0/0	0/0	0/0	1/1	1/1	0/0	1/1	0/0	0/0	0/0	1/1	0/0	1/1	0/0	0/1	1/1	1/1	1/1	0/0	0/0	0/0	0/0	1/1
rs30015242	3	36532149	C	T	999	regulatory	ENSMUSR00000400245	1/1	0/0	0/0	1/1	1/1	1/1	0/0	0/0	0/0	1/1	1/1	1/1	1/1	0/0	1/1	0/0	1/1	0/0	0/0	0/0	0/0	0/0	1/1	1/1	0/0	0/0	0/0	0/0	0/0	0/0	0/0	0/0	0/0	1/1	1/1	1/1	0/0	0/0	0/0	0/0	0/0	0/0
rs30201927	3	36532266	T	C	999	regulatory	ENSMUSR00000400245	1/1	0/0	0/0	1/1	1/1	1/1	0/0	0/0	0/0	1/1	1/1	1/1	1/1	0/0	1/1	0/0	1/1	1/1	0/0	0/0	0/0	0/0	1/1	1/1	0/0	1/1	0/0	0/0	0/0	1/1	0/0	1/1	0/0	1/1	1/1	1/1	1/1	0/0	0/0	0/0	0/0	1/1
rs31472084	3	36532472	A	G	999	regulatory	ENSMUSR00000400245	1/1	1/1	0/0	1/1	1/1	1/1	0/0	0/0	0/0	1/1	1/1	1/1	1/1	0/0	1/1	0/0	1/1	0/0	0/0	0/0	0/0	0/0	1/1	1/1	0/0	1/1	0/0	1/1	0/0	0/0	0/0	0/0	0/0	1/1	1/1	1/1	0/0	0/0	1/1	1/1	1/1	0/0
rs31711265	3	36532652	G	A	999			0/0	0/0	0/0	1/1	1/1	1/1	0/0	0/0	0/0	1/1	1/1	1/1	1/1	0/0	1/1	0/0	0/1	0/0	0/0	0/0	0/0	0/0	1/1	1/1	0/0	0/0	0/0	0/0	0/0	0/0	0/0	0/0	0/0	0/1	1/1	1/1	0/0	0/0	0/0	0/0	0/0	0/0
rs29943918	3	36533212	T	C	999			1/1	1/1	0/0	1/1	1/1	1/1	0/0	0/0	0/0	1/1	1/1	1/1	1/1	1/1	1/1	0/0	1/1	0/0	1/1	1/1	0/0	0/0	1/1	1/1	1/1	1/1	1/1	1/1	1/1	0/0	1/1	0/0	0/0	1/1	1/1	1/1	0/0	1/1	1/1	1/1	1/1	0/0
rs29936134	3	36533270	T	A	999			1/1	1/1	0/0	1/1	1/1	1/1	0/0	0/0	0/0	1/1	1/1	1/1	1/1	1/1	1/1	0/0	1/1	0/0	1/1	1/1	0/0	0/0	0/0	0/0	0/0	1/1	1/1	1/1	1/1	0/0	1/1	0/0	0/0	1/1	1/1	1/1	0/0	1/1	1/1	1/1	1/1	0/0
rs29936136	3	36533333	C	A	999			1/1	1/1	0/0	1/1	1/1	1/1	0/0	0/0	0/0	1/1	1/1	1/1	1/1	1/1	1/1	0/0	1/1	0/0	1/1	1/1	0/0	0/0	0/0	0/0	0/0	0/0	1/1	1/1	1/1	0/0	1/1	0/0	0/0	1/1	1/1	1/1	0/0	1/1	1/1	1/1	1/1	0/0
rs47427364	3	36533418	T	C	999			1/1	1/1	0/0	1/1	1/1	1/1	0/0	0/0	0/0	1/1	1/1	1/1	1/1	1/1	1/1	0/0	1/1	0/0	1/1	1/1	0/0	0/0	0/0	0/0	0/0	0/0	1/1	1/1	0/0	0/0	0/0	0/0	0/0	1/1	1/1	1/1	0/0	1/1	1/1	1/1	1/1	0/0
rs29936139	3	36533498	C	T	999			1/1	1/1	0/0	1/1	1/1	1/1	0/0	0/0	0/0	1/1	1/1	1/1	1/1	1/1	1/1	0/0	1/1	0/0	1/1	1/1	0/0	0/0	0/0	0/0	0/0	1/1	1/1	1/1	1/1	0/0	1/1	0/0	0/0	1/1	1/1	1/1	0/0	1/1	1/1	1/1	1/1	0/0
rs29936142	3	36533543	T	C	999			1/1	1/1	0/0	1/1	1/1	1/1	0/0	0/0	0/0	1/1	0/0	0/0	0/0	0/0	1/1	0/0	0/0	0/0	0/0	0/0	0/0	0/0	0/0	0/0	0/0	1/1	0/0	1/1	0/0	0/0	0/0	0/0	0/0	1/1	1/1	0/0	0/0	1/1	1/1	1/1	1/1	0/0
rs216928733	3	36533559	C	T	999			1/1	0/0	0/0	1/1	1/1	1/1	0/0	0/0	0/0	1/1	0/0	0/0	0/0	0/0	1/1	0/0	0/0	0/0	0/0	0/0	0/0	0/0	0/0	0/0	0/0	1/1	0/0	0/0	0/0	0/0	0/0	0/0	0/0	1/1	1/1	0/0	0/0	1/1	0/0	0/0	0/0	1/1
rs236067566	3	36533575	C	T	999			1/1	1/1	0/0	1/1	1/1	1/1	0/0	0/0	0/0	1/1	0/0	0/0	0/0	0/0	1/1	0/0	0/0	0/0	0/0	0/0	0/0	0/0	0/0	0/0	0/0	1/1	0/0	1/1	0/0	0/0	0/0	0/0	0/0	1/1	1/1	0/0	0/0	1/1	1/1	1/1	1/1	0/0
rs250399569	3	36533576	C	A	999			1/1	1/1	0/0	1/1	1/1	1/1	0/0	0/0	0/0	1/1	0/0	0/0	0/0	0/0	1/1	0/0	0/0	0/0	0/0	0/0	0/0	0/0	0/0	0/0	0/0	1/1	0/0	1/1	0/0	0/0	0/0	0/0	0/0	1/1	1/1	0/0	0/0	1/1	1/1	1/1	1/1	0/0
rs108899532	3	36533725	A	G	999			1/1	1/1	0/0	1/1	1/1	1/1	0/0	0/0	0/0	1/1	1/1	1/1	1/1	1/1	1/1	0/0	1/1	0/0	1/1	1/1	0/0	0/0	0/0	0/0	0/0	1/1	1/1	1/1	1/1	0/0	1/1	0/0	0/0	1/1	1/1	1/1	0/0	1/1	1/1	1/1	1/1	1/1
rs252618368	3	36533784	C	T	298			1/1	1/1	0/0			1/1	0/0	0/0	0/0		0/0	0/0	0/0	0/0		0/0	0/0	0/0	0/0	0/0	0/0	0/0	0/0	0/0	0/0		0/0	1/1	0/0	0/0	0/0	0/0	0/0	0/1		0/0	0/0		0/1	1/1	1/1	0/0
	3	36533854	C	T	357					0/0			0/1	0/0	0/0	0/0			0/0		0/1		0/0	0/0	0/0	0/1	0/1	0/0	0/0	0/0	0/0	0/0				0/1	0/0	1/1	0/0	0/0			0/0	0/0					0/0
rs246398955	3	36533965	T	G	999			1/1	1/1	0/0	0/1		1/1	0/0	0/0	0/0	0/1	0/0	0/0	0/0	0/0	1/1	0/0	0/0	0/0	0/0	0/0	0/0	0/0	0/0	0/0	0/0	1/1	0/0	1/1	0/0	0/0	0/0	0/0	0/0		1/1	0/0	0/0	0/1	1/1	1/1	1/1	0/0
rs46846230	3	36534298	A	T	999			1/1	1/1	0/0	1/1	1/1	1/1	0/0	0/0	0/0	1/1	1/1	1/1	1/1	1/1	1/1	0/0	1/1	0/0	1/1	1/1	0/0	0/0	0/0	0/0	0/0	1/1	1/1	1/1	1/1	0/0	1/1	0/0	0/0	1/1	1/1	1/1	0/0	1/1	1/1	1/1	1/1	0/0
rs224479134	3	36534411	T	C	999			1/1	1/1	0/0	1/1	1/1	1/1	0/0	0/0	0/0	1/1	0/0	0/0	0/0	0/0	1/1	0/0	0/0	0/0	0/0	0/0	0/0	0/0	0/0	0/0	0/0	1/1	0/0	1/1	0/0	0/0	0/0	0/0	0/0	1/1	1/1	0/0	0/0	1/1	1/1	1/1	1/1	0/0
rs52450467	3	36534412	G	A	999			1/1	1/1	0/0	1/1	1/1	1/1	0/0	0/0	0/0	1/1	1/1	1/1	1/1	1/1	1/1	0/0	1/1	0/0	1/1	1/1	0/0	0/0	0/0	0/0	0/0	1/1	1/1	1/1	1/1	0/0	1/1	0/0	0/0	1/1	1/1	1/1	0/0	1/1	1/1	1/1	1/1	0/0
rs216394648	3	36534616	T	C	999			1/1	1/1	0/0	1/1	1/1	1/1	0/0	0/0	0/0	1/1	0/0	0/0	0/0	0/0	1/1	0/0	0/0	0/0	0/0	0/0	0/0	0/0	0/0	0/0	0/0	0/0	0/0	1/1	0/0	0/0	0/0	0/0	0/0	1/1	1/1	0/0	0/0	1/1	1/1	1/1	1/1	0/0
rs229992342	3	36534640	G	A	999			1/1	1/1	0/0	1/1	1/1	1/1	0/0	0/0	0/0	1/1	0/0	0/0	0/0	0/0	1/1	0/0	0/0	0/0	0/0	0/0	0/0	0/0	0/0	0/0	0/0	1/1	0/0	1/1	0/0	0/0	0/0	0/0	0/0	1/1	1/1	0/0	0/0	1/1	1/1	1/1	1/1	0/0
rs29936918	3	36534665	C	A	999			1/1	1/1	0/0	1/1	1/1	1/1	0/0	0/0	0/0	1/1	0/0	0/0	0/0	0/0	1/1	0/0	0/0	0/0	0/0	0/0	0/0	0/0	0/0	0/0	0/0	1/1	0/0	1/1	0/0	0/0	0/0	0/0	0/0	1/1	1/1	0/0	0/0	1/1	1/1	1/1	1/1	0/0
rs29936921	3	36534782	A	T	999			1/1	1/1	0/0	1/1	1/1	1/1	0/0	0/0	0/0	1/1	1/1	1/1	1/1	1/1	1/1	0/0	1/1	0/0	1/1	1/1	0/0	0/0	0/0	0/0	0/0	1/1	1/1	1/1	1/1	0/0	1/1	0/0	0/0	1/1	1/1	1/1	0/0	1/1	1/1	1/1	1/1	0/0
rs29937734	3	36534889	G	T	999			1/1	1/1	0/0	1/1	1/1	1/1	0/0	0/0	0/0	1/1	1/1	1/1		1/1	1/1	0/0	1/1	0/0	1/1	1/1	0/0	0/0	0/0	0/0	0/0	1/1	1/1	1/1	1/1	0/0	1/1	0/0	0/0	1/1	1/1	1/1	0/0	1/1	1/1	1/1	1/1	0/0
rs29937737	3	36535325	C	G	999			1/1	1/1	0/0	1/1	1/1	1/1	0/0	0/0	0/0	1/1	1/1	1/1	1/1	1/1	1/1	0/0	1/1	0/0	1/1	1/1	0/0	0/0	0/0	0/0	0/0	1/1	1/1	1/1	1/1	0/0	1/1	0/0	0/0	1/1	1/1	1/1	0/0	1/1	1/1	1/1	1/1	1/1
rs29937743	3	36535646	T	G	999			1/1	1/1	0/0	1/1	1/1	1/1	0/0	0/0	0/0	1/1	1/1	1/1	1/1	1/1	1/1	0/0	1/1	0/0	1/1	1/1	0/0	0/0	0/0	0/0	0/0	0/0	1/1	1/1	1/1	0/0	1/1	0/0	0/0	1/1	1/1	1/1	0/0	1/1	1/1	1/1	1/1	1/1
rs29938366	3	36536274	A	G	999	regulatory	ENSMUSR00000172831	1/1	1/1	0/0	1/1	1/1	1/1	0/0	0/0	0/0	1/1	1/1	1/1	1/1	1/1	1/1	0/0	1/1	0/0	1/1	1/1	0/0	0/0	0/0	0/0	0/0	1/1	1/1	1/1	1/1	0/0	1/1	0/0	0/0	1/1	1/1	1/1	0/0	1/1	1/1	1/1	1/1	0/0
rs219072661	3	36536515	T	C	999	regulatory	ENSMUSR00000172831	1/1	1/1	0/0	1/1	1/1	1/1	0/0	0/0	0/0	1/1	0/0	0/0	0/0	0/0	1/1	0/0	0/0	0/0	0/0	0/0	0/0	0/0	0/0	0/0	0/0	1/1	0/0	1/1	0/0	0/0	0/0	0/0	0/0	1/1	1/1	0/0	0/0	1/1	1/1	1/1	1/1	1/1
rs238084640	3	36536525	T	C	999	regulatory	ENSMUSR00000172831	1/1	1/1	0/0	1/1	1/1	1/1	0/0	0/0	0/0	1/1	0/0	0/0	0/0	0/0	1/1	0/0	0/0	0/0	0/0	0/0	0/0	0/0	0/0	0/0	0/0	1/1	0/0	1/1	0/0	0/0	0/0	0/0	0/0	1/1	1/1	0/0	0/0	1/1	1/1	1/1	1/1	1/1
rs223570709	3	36536545	C	T	999	regulatory	ENSMUSR00000172831	1/1	1/1	0/0	1/1	1/1	1/1	0/0	0/0	0/0	1/1	0/0	0/0	0/0	0/0	1/1	0/0	0/0	0/0	0/0	0/0	0/0	0/0	0/0	0/0	0/0	0/0	0/0	1/1	0/0	0/0	0/0	0/0	0/0	1/1	1/1	0/0	0/0	1/1	1/1	1/1	1/1	1/1
rs247676616	3	36536552	C	T	999	regulatory	ENSMUSR00000172831	1/1	1/1	0/0	1/1	1/1	1/1	0/0	0/0	0/0	1/1	0/0	0/0	0/0	0/0	1/1	0/0	0/0	0/0	0/0	0/0	0/0	0/0	0/0	0/0	0/0	0/0	0/0	1/1	0/0	0/0	0/0	0/0	0/0	1/1	1/1	0/0	0/0	1/1	1/1	1/1	1/1	1/1
rs264924134	3	36536563	G	A	999	regulatory	ENSMUSR00000172831	1/1	1/1	0/0	1/1	1/1	1/1	0/0	0/0	0/0	1/1	0/0	0/0	0/0	0/0	1/1	0/0	0/0	0/0	0/0	0/0	0/0	0/0	0/0	0/0	0/0	0/0	0/0	1/1	0/0	0/0	0/0	0/0	0/0	1/1	1/1	0/0	0/0	1/1	1/1	1/1	1/1	1/1
rs220824886	3	36536593	G	A	999	regulatory	ENSMUSR00000172831	1/1	1/1	0/0	1/1	1/1	1/1	0/0	0/0	0/0	1/1	0/0	0/0	0/0	0/0	1/1	0/0	0/0	0/0	0/0	0/0	0/0	0/0	0/0	0/0	0/0	0/0	0/0	1/1	0/0	0/0	0/0	0/0	0/0		1/1	0/0	0/0	1/1	1/1	1/1	1/1	1/1
rs247280279	3	36536612	A	G	999	regulatory	ENSMUSR00000172831	1/1	1/1	0/0	1/1	1/1	1/1	0/0	0/0	0/0	1/1	0/0	0/0	0/0	0/0	1/1	0/0	0/0	0/0	0/0	0/0	0/0	0/0	0/0	0/0	0/0	0/0	0/0	1/1	0/0	0/0	0/0	0/0	0/0		1/1	0/0	0/0	1/1	1/1	1/1	1/1	1/1
	3	36536669	A	G	570	regulatory	ENSMUSR00000172831	0/0	0/0	0/0	0/1	0/0	0/1	0/0	0/0	0/0	0/1		0/0		0/0	0/1	0/0	0/0	0/0	0/0	0/0	0/0	0/0	0/0	0/0	0/0	0/0	0/0	0/0	0/0	0/0	0/0	0/0	0/0	0/0	0/1	0/0	0/0	0/0	0/0	0/0	0/0	0/0
	3	36536679	A	G	79	regulatory	ENSMUSR00000172831	0/0	0/0	0/0	0/0	0/1	0/0	0/0	0/0	0/0	0/0	0/0	0/0		0/0	0/1	0/0	0/0	0/0	0/0	0/0	0/0	0/0	0/0	0/0	0/0	0/0	0/0	0/0	0/0	0/0	0/0	0/0	0/0	0/0	0/1	0/0	0/0	0/0	0/0	0/0	0/0	0/0
rs49547404	3	36536870	A	C	999			1/1	1/1	0/0	1/1	1/1	1/1	0/0	0/0	0/0	1/1	1/1	1/1	1/1	1/1	1/1	0/0	1/1	0/0	1/1	1/1	0/0	0/0	0/0	0/0	0/0	1/1	1/1	1/1	1/1	0/0	1/1	0/0	0/0	1/1	1/1	1/1	0/0	1/1	1/1	1/1	1/1	1/1
rs47517294	3	36536871	G	T	999			1/1	1/1	0/0	1/1	1/1	1/1	0/0	0/0	0/0	1/1	1/1	1/1	1/1	1/1	1/1	0/0	1/1	0/0	1/1	1/1	0/0	0/0	0/0	0/0	0/0	1/1	1/1	1/1	1/1	0/0	1/1	0/0	0/0	1/1	1/1	1/1	0/0	1/1	1/1	1/1	1/1	1/1
rs234575183	3	36536878	G	A	999			1/1	1/1	0/0	1/1	1/1	1/1	0/0	0/0	0/0	1/1	0/0	0/0	0/0	0/0	1/1	0/0	0/0	0/0	0/0	0/0	0/0	0/0	0/0	0/0	0/0	1/1	0/0	1/1	0/0	0/0	0/0	0/0	0/0	1/1	1/1	0/0	0/0	1/1	1/1	1/1	1/1	1/1
rs212235075	3	36537033	T	A	999			1/1	1/1	0/0	1/1	1/1	1/1	0/0	0/0	0/0	1/1	0/0	0/0	0/0	0/0	1/1	0/0	0/0	0/0	0/0	0/0	0/0	0/0	0/0	0/0	0/0	0/0	0/0	1/1	0/0	0/0	0/0	0/0	0/0	1/1	1/1	0/0	0/0	1/1	1/1	1/1	1/1	0/0
rs47971800	3	36537081	A	G	999			1/1	1/1	0/0	1/1	1/1	1/1	0/0	0/0	0/0	1/1	1/1	1/1	1/1	1/1	1/1	0/0	1/1	0/0	1/1	1/1	0/0	0/0	0/0	0/0	0/0	1/1	1/1	1/1	1/1	0/0	1/1	0/0	0/0	1/1	1/1	1/1	0/0	1/1	1/1	1/1	1/1	1/1
rs29938372	3	36537124	A	T	999			1/1	1/1	0/0	1/1	1/1	1/1	0/0	0/0	0/0	1/1	1/1	1/1	1/1	1/1	1/1	0/0	1/1	0/0	1/1	1/1	0/0	0/0	0/0	0/0	0/0	1/1	1/1	1/1	1/1	0/0	1/1	0/0	0/0	1/1	1/1	1/1	0/0	1/1	1/1	1/1	1/1	1/1
rs51745096	3	36537157	G	A	999			1/1	1/1	0/0	1/1	1/1	1/1	0/0	0/0	0/0	1/1	1/1	1/1	1/1	1/1	1/1	0/0	1/1	0/0	1/1	1/1	0/0	0/0	0/0	0/0	0/0	0/0	1/1	1/1	1/1	0/0	1/1	0/0	0/0	1/1	1/1	1/1	0/0	1/1	1/1	1/1	1/1	0/0
rs29939365	3	36537214	T	G	999	regulatory	ENSMUSR00000643708	1/1	1/1	0/0	1/1	1/1	1/1	0/0	0/0	0/0	1/1	0/0	0/0	0/0	0/0	1/1	0/0	0/0	0/0	0/0	0/0	0/0	0/0	0/0	0/0	0/0	1/1	0/0	1/1	0/0	0/0	0/0	0/0	0/0	1/1	1/1	0/0	0/0	1/1	1/1	1/1	1/1	0/0
rs46446792	3	36537305	C	G	999	regulatory	ENSMUSR00000643708	1/1	1/1	0/0	1/1	1/1	1/1	0/0	0/0	0/0	1/1	1/1	1/1	1/1	1/1	1/1	0/0	1/1	0/0	1/1	1/1	0/0	0/0	0/0	0/0	0/0	0/0	1/1	1/1	1/1	0/0	1/1	0/0	0/0	1/1	1/1	1/1	0/0	1/1	1/1	1/1	1/1	0/0
rs29939371	3	36537377	C	T	999	regulatory	ENSMUSR00000643708	1/1	1/1	0/0	1/1	1/1	1/1	0/0	0/0	0/0	1/1	0/0	0/0	0/0	0/0	1/1	0/0	0/0	0/0	0/0	0/0	0/0	0/0	0/0	0/0	0/0	0/0	0/0	1/1	0/0	0/0	0/0	0/0	0/0	1/1	1/1	0/0	0/0	1/1	1/1	1/1	1/1	0/0
rs29940254	3	36537401	T	C	999			1/1	1/1	0/0	1/1	1/1	1/1	0/0	0/0	0/0	1/1	1/1	1/1	1/1	1/1	1/1	0/0	1/1	0/0	1/1	1/1	0/0	0/0	0/0	0/0	0/0	0/0	1/1	1/1	1/1	0/0	1/1	0/0	0/0	1/1	1/1	1/1	0/0	1/1	1/1	1/1	1/1	0/0
rs29940257	3	36537477	A	C	999			1/1	1/1	0/0	1/1	1/1	1/1	0/0	0/0	0/0	1/1	0/0	0/0	0/0	0/0	1/1	0/0	0/0	0/0	0/0	0/0	0/0	0/0	0/0	0/0	0/0	0/0	0/0	1/1	0/0	0/0	0/0	0/0	0/0	1/1	1/1	0/0	0/0	1/1	1/1	1/1	1/1	0/0
rs29940260	3	36537514	A	G	999			1/1	1/1	0/0	1/1	1/1	1/1	0/0	0/0	0/0	1/1	1/1	1/1	1/1	1/1	1/1	0/0	1/1	0/0	1/1	1/1	0/0	0/0	0/0	0/0	0/0	1/1	1/1	1/1	1/1	0/0	1/1	0/0	0/0	1/1	1/1	1/1	0/0	1/1	1/1	1/1	1/1	1/1
rs257503288	3	36537632	C	T,A	999			1/1	1/1	0/0	1/1	1/1	1/1	0/0	0/0	0/0	1/1	0/0	0/0	0/0	0/0	1/1	0/0	0/0	0/0	0/0	0/0	0/0	0/0	0/0	0/0	0/0	2/2	0/0	1/1	0/0	0/0	0/0	0/0	0/0	1/1	1/1	0/0	0/0	1/1	1/1	1/1	1/1	2/2
rs29940263	3	36537633	A	G	999			1/1	1/1	0/0	1/1	1/1	1/1	0/0	0/0	0/0	1/1	1/1	1/1	1/1	1/1	1/1	0/0	1/1	0/0	1/1	1/1	0/0	0/0	0/0	0/0	0/0	1/1	1/1	1/1	1/1	0/0	1/1	0/0	0/0	1/1	1/1	1/1	0/0	1/1	1/1	1/1	1/1	1/1
rs245795865	3	36537646	C	T	999			1/1	1/1	0/0	1/1	1/1	1/1	0/0	0/0	0/0	1/1	0/0	0/0	0/0	0/0	1/1	0/0	0/0	0/0	0/0	0/0	0/0	0/0	0/0	0/0	0/0	0/0	0/0	1/1	0/0	0/0	0/0	0/0	0/0	1/1	1/1	0/0	0/0	1/1	1/1	1/1	1/1	0/0
rs29941089	3	36537705	A	G	999			1/1	1/1	0/0	1/1	1/1	1/1	0/0	0/0	0/0	1/1	0/0	0/0	0/0	0/0	1/1	0/0	0/0	0/0	0/0	0/0	0/0	0/0	0/0	0/0	0/0	0/0	0/0	1/1	0/0	0/0	0/0	0/0	0/0	1/1	1/1	0/0	0/0	1/1	1/1	1/1	1/1	0/0
rs47203521	3	36537856	A	G	999			1/1	1/1	0/0	1/1	1/1	1/1	0/0	0/0	0/0	1/1	1/1	1/1	1/1	1/1	1/1	0/0	1/1	0/0	1/1	1/1	0/0	0/0	0/0	0/0	0/0	1/1	1/1	1/1	1/1	0/0	1/1	0/0	0/0	1/1	1/1	1/1	0/0	1/1	1/1	1/1	1/1	1/1
rs51765718	3	36537864	T	C	999			1/1	1/1	0/0	1/1	1/1	1/1	0/0	0/0	0/0	1/1	1/1	1/1	1/1	1/1	1/1	0/0	1/1	0/0	1/1	1/1	0/0	0/0	0/0	0/0	0/0	1/1	1/1	1/1	1/1	0/0	1/1	0/0	0/0	1/1	1/1	1/1	0/0	1/1	1/1	1/1	1/1	1/1
rs29941092	3	36537978	A	G	999			1/1	1/1	0/0	1/1	1/1	1/1	0/0	0/0	0/0	1/1	0/0	0/0	0/0	0/0	1/1	0/0	0/0	0/0	0/0	0/0	0/0	0/0	0/0	0/0	0/0	0/0	0/0	1/1	0/0	0/0	0/0	0/0	0/0	1/1	1/1	0/0	0/0	1/1	1/1	1/1	1/1	0/0
rs232425329	3	36538014	G	A	999			1/1	1/1	0/0	1/1	1/1	1/1	0/0	0/0	0/0	1/1	0/0	0/0	0/0	0/0	1/1	0/0	0/0	0/0	0/0	0/0	0/0	0/0	0/0	0/0	0/0	0/0	0/0	1/1	0/0	0/0	0/0	0/0	0/0	1/1	1/1	0/0	0/0	1/1	1/1	1/1	1/1	0/0
rs248540030	3	36538022	C	T	999			1/1	1/1	0/0	1/1	1/1	1/1	0/0	0/0	0/0	1/1	0/0	0/0	0/0	0/0	1/1	0/0	0/0	0/0	0/0	0/0	0/0	0/0	0/0	0/0	0/0	0/0	0/0	1/1	0/0	0/0	0/0	0/0	0/0	1/1	1/1	0/0	0/0	1/1	1/1	1/1	1/1	0/0
rs29941998	3	36538377	G	A	999			1/1	1/1	0/0	1/1	1/1	1/1	0/0	0/0	0/0	1/1	0/0	0/0	0/0	0/0	1/1	0/0	0/0	0/0	0/0	0/0	0/0	0/0	0/0	0/0	0/0	0/0	0/0	1/1	0/0	0/0	0/0	0/0	0/0	1/1	1/1	0/0	0/0	1/1	1/1	1/1	1/1	0/0
rs29942001	3	36538460	A	G	999			1/1	1/1	0/0	1/1	1/1	1/1	0/0	0/0	0/0	1/1	0/0	0/0	0/0	0/0	1/1	0/0	0/0	0/0	0/0	0/0	0/0	0/0	0/0	0/0	0/0	0/0	0/0	1/1	0/0	0/0	0/0	0/0	0/0	1/1	1/1	0/0	0/0	1/1	1/1	1/1	1/1	0/0
rs248778615	3	36538470	T	C	999			1/1	1/1	0/0	1/1	1/1	1/1	0/0	0/0	0/0	1/1	0/0	0/0	0/0	0/0	1/1	0/0	0/0	0/0	0/0	0/0	0/0	0/0	0/0	0/0	0/0	0/0	0/0	1/1	0/0	0/0	0/0	0/0	0/0	1/1	1/1	0/0	0/0	1/1	1/1	1/1	1/1	0/0
rs257467004	3	36538537	G	A	999			0/0	0/0	0/0	1/1	1/1	1/1	0/0	0/0	0/0	1/1	0/0	0/0	0/0	0/0	1/1	0/0	0/0	0/0	0/0	0/0	0/0	0/0	0/0	0/0	0/0	0/0	0/0	0/0	0/0	0/0	0/0	0/0	0/0	0/0	1/1	0/0	0/0	0/0	0/0	0/0	0/0	0/0
rs226439126	3	36538641	C	T	999			1/1	1/1	0/0	1/1	1/1	1/1	0/0	0/0	0/0	1/1					1/1	0/0		0/0			0/0	0/0	0/0	0/0	0/0	1/1		1/1		0/0		0/0	0/0	1/1	1/1		0/0	1/1	1/1	1/1	1/1	0/0
rs29942944	3	36538844	T	A	999			1/1	1/1	0/0	1/1	1/1	1/1	0/0	0/0	0/0	1/1	0/0	0/0	0/0	0/0	1/1	0/0	0/0	0/0	0/0	0/0	0/0	0/0	0/0	0/0	0/0	0/0	0/0	1/1	0/0	0/0	0/0	0/0	0/0	1/1	1/1	0/0	0/0	1/1	1/1	1/1	1/1	0/0
rs254020716	3	36538912	C	T	999			1/1	1/1	0/0	1/1	1/1	1/1	0/0	0/0	0/0	1/1	0/0	0/0	0/0	0/0	1/1	0/0	0/0	0/0	0/0	0/0	0/0	0/0	0/0	0/0	0/0	0/0	0/0	1/1	0/0	0/0	0/0	0/0	0/0	1/1	1/1	0/0	0/0	1/1	1/1	1/1	1/1	0/0
rs219292979	3	36538919	C	T	999			1/1	1/1	0/0	1/1	1/1	1/1	0/0	0/0	0/0	1/1	0/0	0/0	0/0	0/0	1/1	0/0	0/0	0/0	0/0	0/0	0/0	0/0	0/0	0/0	0/0	0/0	0/0	1/1	0/0	0/0	0/0	0/0	0/0	1/1	1/1	0/0	0/0	1/1	1/1	1/1	1/1	0/0
rs226089351	3	36539147	G	T	999			1/1	1/1	0/0	0/1	1/1	1/1	0/0	0/0	0/0	0/1	0/0	0/0	0/0	0/0	0/1	0/0	0/0	0/0	0/0	0/0	0/0	0/0	0/0	0/0	0/0	0/0	0/0	1/1	0/0	0/0	0/0	0/0	0/0	1/1	0/1	0/0	0/0	1/1	1/1	1/1	1/1	0/0
rs587157729	3	36539148	T	G	999			0/0	0/0	0/0	0/1	1/1	1/1	0/0	0/0	0/0	1/1	0/0	0/0	0/0	0/0	1/1	0/0	0/0	0/0	0/0	0/0	0/0	0/0	0/0	0/0	0/0	0/0	0/0	0/0	0/0	0/0	0/0	0/0	0/0	0/0	0/1	0/0	0/0	0/0	0/0	0/0	0/0	0/0
rs30912205	3	36539159	C	T	999			1/1	1/1	0/0	1/1	1/1	1/1	0/0	0/0	0/0	1/1	1/1	1/1	1/1	1/1	1/1	0/0	1/1	0/0	1/1	1/1	0/0	0/0	0/0	0/0	0/0	1/1	1/1	1/1	1/1	0/0	1/1	0/0	0/0	1/1	1/1	1/1	0/0	1/1	1/1	1/1	1/1	0/0
rs248502002	3	36539505	T	G	999			1/1	1/1	0/0	1/1	1/1	1/1	0/0	0/0	0/0	1/1	0/0	0/0	0/0	0/0	1/1	0/0	0/0	0/0	0/0	0/0	0/0	0/0	0/0	0/0	0/0	0/0	0/0	1/1	0/0	0/0	0/0	0/0	0/0	1/1	1/1	0/0	0/0	1/1	1/1	1/1	1/1	0/0
rs29944076	3	36539614	C	T	999			1/1	1/1	0/0	1/1	1/1	1/1	0/0	0/0	0/0	1/1	0/0	0/0	0/0	0/0	1/1	0/0	0/0	0/0	0/0	0/0	0/0	0/0	0/0	0/0	0/0	0/0	0/0	1/1	0/0	0/0	0/0	0/0	0/0	1/1	1/1	0/0	0/0	1/1	1/1	1/1	1/1	0/0
rs241678937	3	36539645	G	A	999			1/1	1/1	0/0	1/1	1/1	1/1	0/0	0/0	0/0	0/1	0/0	0/0	0/0	0/0	1/1	0/0	0/0	0/0	0/0	0/0	0/0	0/0	0/0	0/0	0/0	0/0	0/0	1/1	0/0	0/0	0/0	0/0	0/0	1/1	1/1	0/0	0/0	1/1	1/1	1/1	1/1	0/0
rs29944079	3	36539724	T	G	999			1/1	1/1	0/0	1/1	1/1	1/1	0/0	0/0	0/0	1/1	0/0	0/0	0/0	0/0	1/1	0/0	0/0	0/0	0/0	0/0	0/0	0/0	0/0	0/0	0/0	0/0	0/0	1/1	0/0	0/0	0/0	0/0	0/0	1/1	1/1	0/0	0/0	1/1	1/1	1/1	1/1	0/0
rs223906811	3	36540004	G	A	999			1/1	1/1	0/0	1/1	1/1	1/1	0/0	0/0	0/0	1/1	0/0	0/0	0/0	0/0	1/1	0/0	0/0	0/0	0/0	0/0	0/0	0/0	0/0	0/0	0/0	0/0	0/0	1/1	0/0	0/0	0/0	0/0	0/0	1/1	1/1	0/0	0/0	1/1	1/1	1/1	1/1	0/0
rs246028003	3	36540317	T	C	999			1/1	1/1	0/0	1/1	1/1	1/1	0/0	0/0	0/0	1/1	0/0	0/0	0/0	0/0	1/1	0/0	0/0	0/0	0/0	0/0	0/0	0/0	0/0	0/0	0/0	0/0	0/0	1/1	0/0	0/0	0/0	0/0	0/0	1/1	1/1	0/0	0/0	1/1	1/1	1/1	1/1	0/0
rs251027855	3	36540373	A	G	999			1/1	1/1	0/0	1/1	1/1	1/1	0/0	0/0	0/0	1/1	0/0	0/0	0/0	0/0	1/1	0/0	0/0	0/0	0/0	0/0	0/0	0/0	0/0	0/0	0/0	0/0	0/0	1/1	0/0	0/0	0/0	0/0	0/0	1/1	1/1	0/0	0/0	1/1	1/1	1/1	1/1	0/0
rs47015539	3	36540418	A	C	999			1/1	1/1	0/0	1/1	1/1	1/1	0/0	0/0	0/0	1/1	1/1	1/1	1/1	1/1	1/1	0/0	1/1	0/0	1/1	1/1	0/0	0/0	0/0	0/0	0/0	1/1	1/1	1/1	1/1	0/0	1/1	0/0	0/0	1/1	1/1	1/1	0/0	1/1	1/1	1/1	1/1	1/1
rs29944082	3	36540469	G	A	999			1/1	1/1	0/0	1/1	1/1	1/1	0/0	0/0	0/0	1/1	0/0	0/0	0/0	0/0	1/1	0/0	0/0	0/0	0/0	0/0	0/0	0/0	0/0	0/0	0/0	0/0	0/0	1/1	0/0	0/0	0/0	0/0	0/0	1/1	1/1	0/0	0/0	1/1	1/1	1/1	1/1	0/0
rs256740943	3	36540497	G	A	999			1/1	1/1	0/0	1/1	1/1	1/1	0/0	0/0	0/0	1/1	0/0	0/0	0/0	0/0	1/1	0/0	0/0	0/0	0/0	0/0	0/0	0/0	0/0	0/0	0/0	0/0	0/0	1/1	0/0	0/0	0/0	0/0	0/0	1/1	1/1	0/0	0/0	1/1	1/1	1/1	1/1	0/0
rs253085073	3	36540507	C	T	999			1/1	1/1	0/0	1/1	1/1	1/1	0/0	0/0	0/0	1/1	0/0	0/0	0/0	0/0	1/1	0/0	0/0	0/0	0/0	0/0	0/0	0/0	0/0	0/0	0/0	0/0	0/0	1/1	0/0	0/0	0/0	0/0	0/0	1/1	1/1	0/0	0/0	1/1	1/1	1/1	1/1	0/0
rs233129882	3	36540516	T	C	999			1/1	1/1	0/0	1/1	1/1	1/1	0/0	0/0	0/0	1/1	0/0	0/0	0/0	0/0	1/1	0/0	0/0	0/0	0/0	0/0	0/0	0/0	0/0	0/0	0/0	0/0	0/0	1/1	0/0	0/0	0/0	0/0	0/0	1/1	1/1	0/0	0/0	1/1	1/1	1/1	1/1	0/0
rs250246963	3	36540615	G	A	999			1/1	1/1	0/0	1/1	1/1	1/1	0/0	0/0	0/0	0/1	0/0	0/0	0/0	0/0	1/1	0/0	0/0	0/0	0/0	0/0	0/0	0/0	0/0	0/0	0/0	0/0	0/0	1/1	0/0	0/0	0/0	0/0	0/0	1/1	1/1	0/0	0/0	1/1	1/1	1/1	1/1	0/0
rs247646504	3	36540626	C	A	999			1/1	1/1	0/0	1/1	1/1	1/1	0/0	0/0	0/0	0/1	0/0	0/0	0/0	0/0	1/1	0/0	0/0	0/0	0/0	0/0	0/0	0/0	0/0	0/0	0/0	0/0	0/0	1/1	0/0	0/0	0/0	0/0	0/0	1/1	1/1	0/0	0/0	1/1	1/1	1/1	1/1	0/0
rs215592266	3	36540629	A	G	999			1/1	1/1	0/0	1/1	1/1	1/1	0/0	0/0	0/0	0/1	0/0	0/0	0/0	0/0	1/1	0/0	0/0	0/0	0/0	0/0	0/0	0/0	0/0	0/0	0/0	0/0	0/0	1/1	0/0	0/0	0/0	0/0	0/0	1/1	1/1	0/0	0/0	1/1	1/1	1/1	1/1	0/0
rs239620842	3	36540632	A	C	999			1/1	1/1	0/0	1/1	1/1	1/1	0/0	0/0	0/0	0/1	0/0	0/0	0/0	0/0	1/1	0/0	0/0	0/0	0/0	0/0	0/0	0/0	0/0	0/0	0/0	0/0	0/0	1/1	0/0	0/0	0/0	0/0	0/0	1/1	1/1	0/0	0/0	1/1	1/1	1/1	1/1	0/0
rs107949907	3	36540788	G	C	999			1/1	1/1	0/0	1/1	1/1	1/1	0/0	0/0	0/0	1/1	1/1	1/1	1/1	1/1	1/1	0/0	1/1	0/0	1/1	1/1	0/0	0/0	0/0	0/0	0/0	0/0	1/1	1/1	1/1	0/0	1/1	0/0	0/0	1/1	1/1	1/1	0/0	1/1	1/1	1/1	1/1	0/0
rs47275610	3	36540796	C	T	999			1/1	1/1	0/0	1/1	1/1	1/1	0/0	0/0	0/0	1/1	1/1	1/1	1/1	1/1	1/1	0/0	1/1	0/0	1/1	1/1	0/0	0/0	0/0	0/0	0/0	0/0	1/1	1/1	1/1	0/0	1/1	0/0	0/0	1/1	1/1	1/1	0/0	1/1	1/1	1/1	1/1	0/0
rs29936146	3	36540813	T	C	999			1/1	1/1	0/0	1/1	1/1	1/1	0/0	0/0	0/0	1/1	1/1	1/1	1/1	1/1	1/1	0/0	1/1	0/0	1/1	1/1	0/0	0/0	0/0	0/0	0/0	1/1	1/1	1/1	1/1	0/0	1/1	0/0	0/0	1/1	1/1	1/1	0/0	1/1	1/1	1/1	1/1	0/0
rs29936149	3	36540863	A	G	999			1/1	1/1	0/0	1/1	1/1	1/1	0/0	0/0	0/0	1/1	1/1	1/1	1/1	1/1	1/1	0/0	1/1	0/0	1/1	1/1	0/0	0/0	0/0	0/0	0/0	1/1	1/1	1/1	1/1	0/0	1/1	0/0	0/0	1/1	1/1	1/1	0/0	1/1	1/1	1/1	1/1	0/0
rs29936925	3	36541019	T	C	999			1/1	1/1	0/0	1/1	1/1	1/1	0/0	0/0	0/0	1/1	1/1	1/1	1/1	1/1	1/1	0/0	1/1	0/0	1/1	1/1	0/0	0/0	0/0	0/0	0/0	1/1	1/1	1/1	1/1	0/0	1/1	0/0	0/0	1/1	1/1	1/1	0/0	1/1	1/1	1/1	1/1	0/0
rs48624062	3	36541150	T	G	999			1/1	1/1	0/0	1/1	1/1	1/1	0/0	0/0	0/0	1/1	1/1	1/1	1/1	1/1	1/1	0/0	1/1	0/0	1/1	1/1	0/0	0/0	0/0	0/0	0/0	0/0	1/1	1/1	1/1	0/0	1/1	0/0	0/0	1/1	1/1	1/1	0/0	1/1	1/1	1/1	1/1	0/0
rs48935671	3	36541217	T	C	999			1/1	1/1	0/0	1/1	1/1	1/1	0/0	0/0	0/0	1/1	1/1	1/1	1/1	1/1	1/1	0/0	1/1	0/0	1/1	1/1	0/0	0/0	0/0	0/0	0/0	0/0	1/1	1/1	1/1	0/0	1/1	0/0	0/0	1/1	1/1	1/1	0/0	1/1	1/1	1/1	1/1	0/0
rs49655410	3	36541218	G	A	999			1/1	1/1	0/0	1/1	1/1	1/1	0/0	0/0	0/0	1/1	1/1	1/1	1/1	1/1	1/1	0/0	1/1	0/0	1/1	1/1	0/0	0/0	0/0	0/0	0/0	0/0	1/1	1/1	1/1	0/0	1/1	0/0	0/0	1/1	1/1	1/1	0/0	1/1	1/1	1/1	1/1	0/0
rs258584624	3	36541239	C	G,A	999			1/1	1/1	0/0	1/1	1/1	1/1	0/0	0/0	0/0	1/1	1/1	1/1		1/1	1/1	0/0	1/1	0/0	0/1	1/1	0/0	0/0	0/0	0/0	0/0	0/0	1/1	1/1	1/1	0/0	1/1	0/0	0/0	1/1	1/1	1/1	0/0	0/1	1/1	1/1	1/1	2/2
rs47661180	3	36541242	A	C	999			1/1	1/1	0/0	1/1	1/1	1/1	0/0	0/0	0/1	1/1	1/1	1/1		1/1	1/1	0/0	1/1	0/0	0/1	1/1	0/0	0/0	0/0	0/0	0/0	0/0	1/1	1/1	1/1	0/0	1/1	0/0	1/1	1/1	1/1	1/1	0/0	0/1	1/1	1/1	1/1	0/0
rs49162369	3	36541273	T	C	999			1/1	1/1	0/0	1/1	1/1	1/1	0/0	0/0	0/0	1/1	1/1	1/1	1/1	1/1	1/1	0/0	1/1	0/0	1/1	1/1	0/0	0/0	0/0	0/0	0/0	0/0	1/1	1/1	1/1	0/0	1/1	0/0	0/0	1/1	1/1	1/1	0/0	1/1	1/1	1/1	1/1	0/0
rs48450119	3	36541280	T	C	999			1/1	1/1	0/0	1/1	1/1	1/1	0/0	0/0	0/0	1/1	1/1	1/1	1/1	1/1	1/1	0/0	1/1	0/0	1/1	1/1	0/0	0/0	0/0	0/0	0/0	0/0	1/1	1/1	1/1	0/0	1/1	0/0	0/0	1/1	1/1	1/1	0/0	1/1	1/1	1/1	1/1	0/0
rs48053637	3	36541287	A	C	999			1/1	1/1	0/0	1/1	1/1	1/1	0/0	0/0	0/0	1/1	1/1	1/1	1/1	1/1	1/1	0/0	1/1	0/0	1/1	1/1	0/0	0/0	0/0	0/0	0/0	0/0	1/1	1/1	1/1	0/0	1/1	0/0	0/0	1/1	1/1	1/1	0/0	1/1	1/1	1/1	1/1	0/0
rs46223400	3	36541313	T	G	999			1/1	1/1	0/0	1/1	1/1	1/1	0/0	0/0	0/0	1/1	1/1	1/1	1/1	1/1	1/1	0/0	1/1	0/0	1/1	1/1	0/0	0/0	0/0	0/0	0/0	0/0	1/1	1/1	1/1	0/0	1/1	0/0	0/0	1/1	1/1	1/1	0/0	1/1	1/1	1/1	1/1	0/0
rs48709506	3	36541334	T	G	999			1/1	1/1	0/0	1/1	1/1	1/1	0/0	0/0	0/0	1/1	1/1	1/1	1/1	1/1	1/1	0/0	1/1	0/0	1/1	1/1	0/0	0/0	0/0	0/0	0/0	0/0	1/1	1/1	1/1	0/0	1/1	0/0	0/0	1/1	1/1	1/1	0/0	1/1	1/1	1/1	1/1	0/0
rs47318144	3	36541340	C	T	999			1/1	1/1	0/0	1/1	1/1	1/1	0/0	0/0	0/0	1/1	1/1	1/1	1/1	1/1	1/1	0/0	1/1	0/0	1/1	1/1	0/0	0/0	0/0	0/0	0/0	0/0	1/1	1/1	1/1	0/0	1/1	0/0	0/0	1/1	1/1	1/1	0/0	1/1	1/1	1/1	1/1	0/0
rs47496831	3	36541354	C	A	999			1/1	1/1	0/0	1/1	1/1	1/1	0/0	0/0	0/0	1/1	1/1	1/1	1/1	1/1	1/1	0/0	1/1	0/0	1/1	1/1	0/0	0/0	0/0	0/0	0/0	0/0	1/1	1/1	1/1	0/0	1/1	0/0	0/0	1/1	1/1	1/1	0/0	1/1	1/1	1/1	1/1	0/0
rs51984861	3	36541420	C	G	999			1/1	1/1	0/0	1/1	1/1	1/1	0/0	0/0	0/0	1/1	1/1	1/1	1/1	1/1	1/1	0/0	1/1	0/0	1/1	1/1	0/0	0/0	0/0	0/0	0/0	0/0	1/1	1/1	1/1	0/0	1/1	0/0	0/0	1/1	1/1	1/1	0/0	1/1	1/1	1/1	1/1	0/0
rs50315033	3	36541440	G	A	999			1/1	1/1	0/0	1/1	1/1	1/1	0/0	0/0	0/0	1/1	1/1	1/1		1/1	1/1	0/0	1/1	0/0	1/1	1/1	0/0	0/0	0/0	0/0	0/0	0/0	1/1	1/1	1/1	0/0	1/1	0/0	0/0	1/1	1/1	1/1	0/0	1/1	1/1	1/1	1/1	0/0
rs46695295	3	36541527	A	G	999			1/1	1/1	0/0	1/1	1/1	1/1	0/0	0/0	0/0	1/1	1/1	1/1	1/1	1/1	1/1	0/0	1/1	0/0	1/1	1/1	0/0	0/0	0/0	0/0	0/0	1/1	1/1	1/1	1/1	0/0	1/1	0/0	0/0	1/1	1/1	1/1	0/0	1/1	1/1	1/1	1/1	0/0
rs29936931	3	36541692	G	A	999			1/1	1/1	0/0	1/1	1/1	1/1	0/0	0/0	0/0	1/1	1/1	1/1	1/1	1/1	1/1	0/0	1/1	0/0	1/1	1/1	0/0	0/0	0/0	0/0	0/0	1/1	1/1	1/1	1/1	0/0	1/1	0/0	0/0	1/1	1/1	1/1	0/0	1/1	1/1	1/1	1/1	0/0
rs51610206	3	36541777	A	G	999			1/1	1/1	0/0	1/1	1/1	1/1	0/0	0/0	0/0	1/1	1/1	1/1	1/1	1/1	1/1	0/0	1/1	0/0	1/1	1/1	0/0	0/0	0/0	0/0	0/0	0/0	1/1	1/1	1/1	0/0	1/1	0/0	0/0	1/1	1/1	1/1	0/0	1/1	1/1	1/1	1/1	0/0
rs49044685	3	36541925	G	A	999			1/1	1/1	0/0	1/1	1/1	1/1	0/0	0/0	0/0	1/1	1/1	1/1	1/1	1/1	1/1	0/0	1/1	0/0	1/1	1/1	0/0	0/0	0/0	0/0	0/0	1/1	1/1	1/1	1/1	0/0	1/1	0/0	0/0	1/1	1/1	1/1	0/0	1/1	1/1	1/1	1/1	0/0
rs48474139	3	36542060	T	A	999			1/1	1/1	0/0	1/1	1/1	1/1	0/0	0/0	0/0	1/1	1/1	1/1	1/1	1/1	1/1	0/0	1/1	0/0	1/1	1/1	0/0	0/0	0/0	0/0	0/0	0/0	1/1	1/1	1/1	0/0	1/1	0/0	0/0	1/1	1/1	1/1	0/0	1/1	1/1	1/1	1/1	0/0
rs47857412	3	36542076	T	C	999			1/1	1/1	0/0	1/1	1/1	1/1	0/0	0/0	0/0	1/1	1/1	1/1	1/1	1/1	1/1	0/0	1/1	0/0	1/1	1/1	0/0	0/0	0/0	0/0	0/0	0/0	1/1	1/1	1/1	0/0	1/1	0/0	0/0	1/1	1/1	1/1	0/0	1/1	1/1	1/1	1/1	0/0
rs49669210	3	36542099	A	G	999			1/1	1/1	0/0	1/1	1/1	1/1	0/0	0/0	0/0	1/1	1/1	1/1	1/1	1/1	1/1	0/0	1/1	0/0	1/1	1/1	0/0	0/0	0/0	0/0	0/0	0/0	1/1	1/1	1/1	0/0	1/1	0/0	0/0	1/1	1/1	1/1	0/0	1/1	1/1	1/1	1/1	0/0
rs49120516	3	36542223	T	C	999			1/1	1/1	0/0	1/1	1/1	1/1	0/0	0/0	0/0	1/1	1/1	1/1	1/1	1/1	1/1	0/0	1/1	0/0	1/1	1/1	0/0	0/0	0/0	0/0	0/0	0/0	1/1	1/1	1/1	0/0	1/1	0/0	0/0	1/1	1/1	1/1	0/0	1/1	1/1	1/1	1/1	0/0
rs46571701	3	36542227	T	C	999			1/1	1/1	0/0	1/1	1/1	1/1	0/0	0/0	0/0	1/1	1/1	1/1	1/1	1/1	1/1	0/0	1/1	0/0	1/1	1/1	0/0	0/0	0/0	0/0	0/0	0/0	1/1	1/1	1/1	0/0	1/1	0/0	0/0	1/1	1/1	1/1	0/0	1/1	1/1	1/1	1/1	0/0
rs49643471	3	36542344	T	A	999			1/1	1/1	0/0	1/1	1/1	1/1	0/0	0/0	0/0	1/1	1/1	1/1	1/1	1/1	1/1	0/0	1/1	0/0	1/1	1/1	0/0	0/0	0/0	0/0	0/0	0/0	1/1	1/1	1/1	0/0	1/1	0/0	0/0	1/1	1/1	1/1	0/0	1/1	1/1	1/1	1/1	0/0
rs46462593	3	36542476	G	A	999			1/1	1/1	0/0	1/1	1/1	1/1	0/0	0/0	0/0	1/1	1/1	1/1	1/1	1/1	1/1	0/0	1/1	0/0	1/1	1/1	0/0	0/0	0/0	0/0	0/0	0/0	1/1	1/1	1/1	0/0	1/1	0/0	0/0	1/1	1/1	1/1	0/0	1/1	1/1	1/1	1/1	0/0
rs29937894	3	36542526	G	A	999			1/1	1/1	0/0	1/1	1/1	1/1	0/0	0/0	0/0	1/1	1/1	1/1	1/1	1/1	1/1	0/0	1/1	0/0	1/1	1/1	0/0	0/0	0/0	0/0	0/0	0/0	1/1	1/1	1/1	0/0	1/1	0/0	0/0	1/1	1/1	1/1	0/0	1/1	1/1	1/1	1/1	0/0
rs49095726	3	36542549	A	G	999			1/1	1/1	0/0	1/1	1/1	1/1	0/0	0/0	0/0	1/1	1/1	1/1	1/1	1/1	1/1	0/0	1/1	0/0	1/1	1/1	0/0	0/0	0/0	0/0	0/0	1/1	1/1	1/1	1/1	0/0	1/1	0/0	0/0	1/1	1/1	1/1	0/0	1/1	1/1	1/1	1/1	1/1
rs29937897	3	36542606	A	T	999			1/1	1/1	0/0	1/1	1/1	1/1	0/0	0/0	0/0	1/1	1/1	1/1	1/1	1/1	1/1	0/0	1/1	0/0	1/1	1/1	0/0	0/0	0/0	0/0	0/0	0/0	1/1	1/1	1/1	0/0	1/1	0/0	0/0	1/1	1/1	1/1	0/0	1/1	1/1	1/1	1/1	0/0
rs49686821	3	36542741	A	G	999			1/1	1/1	0/0	1/1	1/1	1/1	0/0	0/0	0/0	1/1	1/1	1/1	1/1	1/1	1/1	0/0	1/1	0/0	1/1	1/1	0/0	0/0	0/0	0/0	0/0	0/0	1/1	1/1	1/1	0/0	1/1	0/0	0/0	1/1	1/1	1/1	0/0	1/1	1/1	1/1	1/1	0/0
rs52051715	3	36542747	G	A	999			1/1	1/1	0/0	1/1	1/1	1/1	0/0	0/0	0/0	1/1	1/1	1/1	1/1	1/1	1/1	0/0	1/1	0/0	1/1	1/1	0/0	0/0	0/0	0/0	0/0	0/0	1/1	1/1	1/1	0/0	1/1	0/0	0/0	1/1	1/1	1/1	0/0	1/1	1/1	1/1	1/1	0/0
rs46173230	3	36542755	G	A	999			1/1	1/1	0/0	1/1	1/1	1/1	0/0	0/0	0/0	1/1	1/1	1/1	1/1	1/1	1/1	0/0	1/1	0/0	1/1	1/1	0/0	0/0	0/0	0/0	0/0	0/0	1/1	1/1	1/1	0/0	1/1	0/0	0/0	1/1	1/1	1/1	0/0	1/1	1/1	1/1	1/1	0/0
rs50779654	3	36542758	G	A	999			1/1	1/1	0/0	1/1	1/1	1/1	0/0	0/0	0/0	1/1	1/1	1/1	1/1	1/1	1/1	0/0	1/1	0/0	1/1	1/1	0/0	0/0	0/0	0/0	0/0	0/0	1/1	1/1	1/1	0/0	1/1	0/0	0/0	1/1	1/1	1/1	0/0	1/1	1/1	1/1	1/1	0/0
rs29937900	3	36542941	G	A	999			1/1	1/1	0/0	1/1	1/1	1/1	0/0	0/0	0/0	1/1	1/1	1/1	1/1	1/1	1/1	0/0	1/1	0/0	1/1	1/1	0/0	0/0	0/0	0/0	0/0	0/0	1/1	1/1	1/1	0/0	1/1	0/0	0/0	1/1	1/1	1/1	0/0	1/1	1/1	1/1	1/1	0/0
rs49186814	3	36543149	C	T	999			1/1	1/1	0/0	1/1	1/1	1/1	0/0	0/0	0/0	1/1	1/1	1/1	1/1	1/1	1/1	0/0	1/1	0/0	1/1	1/1	0/0	0/0	0/0	0/0	0/0	0/0	1/1	1/1	1/1	0/0	1/1	0/0	0/0	1/1	1/1	1/1	0/0	1/1	1/1	1/1	1/1	0/0
rs30698864	3	36543329	T	C	999			1/1	1/1	0/0	1/1	1/1	1/1	0/0	0/0	0/0	1/1	1/1	1/1	1/1	1/1	1/1	0/0	1/1	0/0	1/1	1/1	0/0	0/0	0/0	0/0	0/0	0/0	1/1	1/1	1/1	0/0	1/1	0/0	0/0	1/1	1/1	1/1	0/0	1/1	1/1	1/1	1/1	0/0
rs30707766	3	36543342	T	C	999			1/1	1/1	0/0	1/1	1/1	1/1	0/0	0/0	0/0	1/1	1/1	1/1	1/1	1/1	1/1	0/0	1/1	0/0	1/1	1/1	0/0	0/0	0/0	0/0	0/0	1/1	1/1	1/1	1/1	0/0	1/1	0/0	0/0	1/1	1/1	1/1	0/0	1/1	1/1	1/1	1/1	0/0
rs30959910	3	36543362	T	C	999			1/1	1/1	0/0	1/1	1/1	1/1	0/0	0/0	0/0	1/1	1/1	1/1	1/1	1/1	1/1	0/0	1/1	0/0	1/1	1/1	0/0	0/0	0/0	0/0	0/0	0/0	1/1	1/1	1/1	0/0	1/1	0/0	0/0	1/1	1/1	1/1	0/0	1/1	1/1	1/1	1/1	0/0
rs29999772	3	36543720	C	T	999			1/1	1/1	0/0	1/1	1/1	1/1	0/0	0/0	0/0	1/1	1/1	1/1	1/1	1/1	1/1	0/0	1/1	0/0	1/1	1/1	0/0	0/0	0/0	0/0	0/0	0/0	1/1	1/1	1/1	0/0	1/1	0/0	0/0	1/1	1/1	1/1	0/0	1/1	1/1	1/1	1/1	0/0
rs47641288	3	36544176	T	G	999			1/1	1/1	0/0	1/1	1/1	1/1	0/0	0/0	0/0	1/1	1/1	1/1	1/1	1/1	1/1	0/0	1/1	0/0	1/1	1/1	0/0	0/0	0/0	0/0	0/0	0/0	1/1	1/1	1/1	0/0	1/1	0/0	0/0	1/1	1/1	1/1	0/0	1/1	1/1	1/1	1/1	0/0
rs214046016	3	36544910	A	C	999			0/0	0/0	0/0	1/1	1/1	1/1	0/0	0/0	0/0	1/1	0/0	0/0	0/0	0/0	1/1	0/0	0/0	0/0	0/0	0/0	0/0	0/0	0/0	0/0	0/0	0/0	0/0	0/0	0/0	0/0	0/0	0/0	0/0	0/0	1/1	0/0	0/0	0/0	0/0	0/0	0/0	0/0
rs48988507	3	36545281	T	C	999			1/1	1/1	0/0	1/1	1/1	1/1	0/0	0/0	0/0	1/1	1/1	1/1	0/1	0/1	1/1	0/0	1/1	0/0	0/1	1/1	0/0	0/0	0/0	0/0	0/0	0/0	1/1	1/1	1/1	0/0	1/1	0/0	0/0	1/1	0/1	1/1	0/0	1/1	1/1	1/1	1/1	0/0
rs48146845	3	36545283	C	T	999			1/1	1/1	0/0	1/1	1/1	1/1	0/0	0/0	0/0	1/1	1/1	1/1	1/1	0/1	1/1	0/0	1/1	0/0	0/1	1/1	0/0	0/0	0/0	0/0	0/0	0/0	1/1	1/1	1/1	0/0	1/1	0/0	0/0	1/1	0/1	1/1	0/0	1/1	0/1	1/1	1/1	0/0
rs30750565	3	36545433	T	A	999			1/1	1/1	0/0	1/1	1/1	1/1	0/0	0/0	0/0	1/1	1/1	1/1	1/1	1/1	1/1	0/0	1/1	0/0	1/1	1/1	0/0	0/0	0/0	0/0	0/0	0/0	1/1	1/1	1/1	0/0	1/1	0/0	0/0	1/1	1/1	1/1	0/0	1/1	1/1	1/1	1/1	0/0
rs30110666	3	36545675	C	T	999			1/1	1/1	0/0	1/1	1/1	1/1	0/0	0/0	0/0	1/1	1/1	1/1	1/1	1/1	1/1	0/0	1/1	0/0	1/1	1/1	0/0	0/0	0/0	0/0	0/0	0/0	1/1	1/1	1/1	0/0	1/1	0/0	0/0	1/1	1/1	1/1	0/0	1/1	1/1	1/1	1/1	0/0
rs30365975	3	36546012	A	G	999			1/1	1/1	0/0	1/1	1/1	1/1	0/0	0/0	0/0	1/1	1/1	1/1	1/1	1/1	1/1	0/0	1/1	0/0	1/1	1/1	0/0	0/0	0/0	0/0	0/0	0/0	1/1	1/1	1/1	0/0	1/1	0/0	0/0	1/1	1/1	1/1	0/0	1/1	1/1	1/1	1/1	0/0
rs30622930	3	36546093	C	T	999			1/1	1/1	0/0	1/1	1/1	1/1	0/0	0/0	0/0	1/1	1/1	1/1	1/1	1/1	1/1	0/0	1/1	0/0	1/1	1/1	0/0	0/0	0/0	0/0	0/0	0/0	1/1	1/1	1/1	0/0	1/1	0/0	0/0	1/1	1/1	1/1	0/0	1/1	1/1	1/1	1/1	0/0
rs29977436	3	36546136	G	T	999			1/1	1/1	0/0	1/1	1/1	1/1	0/0	0/0	0/0	1/1	1/1	1/1	1/1	1/1	1/1	0/0	1/1	0/0	1/1	1/1	0/0	0/0	0/0	0/0	0/0	0/0	1/1	1/1	1/1	0/0	1/1	0/0	0/0	1/1	1/1	1/1	0/0	1/1	1/1	1/1	1/1	0/0
rs29938766	3	36546300	T	A	999			1/1	1/1	0/0	1/1	1/1	1/1	0/0	0/0	0/0	1/1	1/1	1/1	1/1	1/1	1/1	0/0	1/1	0/0	1/1	1/1	0/0	0/0	0/0	0/0	0/0	0/0	1/1	1/1	1/1	0/0	1/1	0/0	0/0	1/1	1/1	1/1	0/0	1/1	1/1	1/1	1/1	0/0
rs29938769	3	36546329	G	T	999			1/1	1/1	0/0	1/1	1/1	1/1	0/0	0/0	0/0	1/1	1/1	1/1	1/1	1/1	1/1	0/0	1/1	0/0	1/1	1/1	0/0	0/0	0/0	0/0	0/0	0/0	1/1	1/1	1/1	0/0	1/1	0/0	0/0	1/1	1/1	1/1	0/0	1/1	1/1	1/1	1/1	0/0
rs30264874	3	36546360	C	T	999			1/1	1/1	0/0	1/1	1/1	1/1	0/0	0/0	0/0	1/1	1/1	1/1	1/1	1/1	1/1	0/0	1/1	0/0	1/1	1/1	0/0	0/0	0/0	0/0	0/0	0/0	1/1	1/1	1/1	0/0	1/1	0/0	0/0	1/1	1/1	1/1	0/0	1/1	1/1	1/1	1/1	0/0
rs31441499	3	36546528	A	C	999			1/1	1/1	0/0	1/1	1/1	1/1	0/0	0/0	0/0	1/1	1/1	1/1	1/1	1/1	1/1	0/0	1/1	0/0	1/1	1/1	0/0	0/0	0/0	0/0	0/0	1/1	1/1	1/1	1/1	0/0	1/1	0/0	0/0	1/1	1/1	1/1	0/0	1/1	1/1	1/1	1/1	0/0
rs30560364	3	36546600	G	A	999			1/1	1/1	0/0	1/1	1/1	1/1	0/0	0/0	0/0	1/1	1/1	1/1	1/1	1/1	1/1	0/0	1/1	0/0	1/1	1/1	0/0	0/0	0/0	0/0	0/0	0/0	1/1	1/1	1/1	0/0	1/1	0/0	0/0	1/1	1/1	1/1	0/0	1/1	1/1	1/1	1/1	0/0
rs31050837	3	36546657	G	A	999			1/1	1/1	0/0	1/1	1/1	1/1	0/0	0/0	0/0	1/1	1/1	1/1	1/1	1/1	1/1	0/0	1/1	0/0	1/1	1/1	0/0	0/0	0/0	0/0	0/0	0/0	1/1	1/1	1/1	0/0	1/1	0/0	0/0	1/1	1/1	1/1	0/0	1/1	1/1	1/1	1/1	0/0
rs29938772	3	36546747	T	G	999			1/1	1/1	0/0	1/1	1/1	1/1	0/0	0/0	0/0	1/1	1/1	1/1	1/1	1/1	1/1	0/0	1/1	0/0	1/1	1/1	0/0	0/0	0/0	0/0	0/0	0/0	1/1	1/1	1/1	0/0	1/1	0/0	0/0	1/1	1/1	1/1	0/0	1/1	1/1	1/1	1/1	0/0
rs31053246	3	36546970	T	C	999			1/1	1/1	0/0	1/1	1/1	1/1	0/0	0/0	0/0	1/1	1/1	1/1	1/1	1/1	1/1	0/0	1/1	0/0	1/1	1/1	0/0	0/0	0/0	0/0	0/0	0/0	1/1	1/1	1/1	0/0	1/1	0/0	0/0	1/1	1/1	1/1	0/0	1/1	1/1	1/1	1/1	0/0
rs30948675	3	36547013	C	T	999			1/1	1/1	0/0	1/1	1/1	1/1	0/0	0/0	0/0	1/1	1/1	1/1	1/1	1/1	1/1	0/0	1/1	0/0	1/1	1/1	0/0	0/0	0/0	0/0	0/0	0/0	1/1	1/1	1/1	0/0	1/1	0/0	0/0	1/1	1/1	1/1	0/0	1/1	1/1	1/1	1/1	0/0
rs30997533	3	36547086	A	G	999			1/1	1/1	0/0	1/1	1/1	1/1	0/0	0/0	0/0	1/1	1/1	1/1	1/1	1/1	1/1	0/0	1/1	0/0	1/1	1/1	0/0	0/0	0/0	0/0	0/0	0/0	1/1	1/1	1/1	0/0	1/1	0/0	0/0	1/1	1/1	1/1	0/0	1/1	1/1	1/1	1/1	0/0
rs30014403	3	36547232	A	G	999			1/1	1/1	0/0	1/1	1/1	1/1	0/0	0/0	0/0	1/1	1/1	1/1	1/1	1/1	1/1	0/0	1/1	0/0	1/1	1/1	0/0	0/0	0/0	0/0	0/0	0/0	1/1	1/1	1/1	0/0	1/1	0/0	0/0	1/1	1/1	1/1	0/0	1/1	1/1	1/1	1/1	0/0
rs253633408	3	36547344	C	G	999			0/1	1/1	0/0	1/1	1/1	1/1	0/0	0/0	0/0	1/1	0/0	0/0	0/0	0/0	1/1	0/0	0/0	0/0	0/0	0/0	0/0	0/0	0/0	0/0	0/0	1/1	0/0	1/1	0/0	0/0	0/0	0/0	0/0	0/0	1/1	0/0	0/0	1/1	0/1	1/1	1/1	0/0
rs46934488	3	36547472	G	A	999			1/1	1/1	0/0	1/1	1/1	1/1	0/0	0/0	0/0	1/1	1/1	1/1	1/1	1/1	1/1	0/0	1/1	0/0	1/1	1/1	0/0	0/0	0/0	0/0	0/0	0/0	1/1	1/1	1/1	0/0	1/1	0/0	0/0	1/1	1/1	1/1	0/0	1/1	1/1	1/1	1/1	0/0
rs30268211	3	36547587	A	C	999			1/1	1/1	0/0	1/1	1/1	1/1	0/0	0/0	0/0	1/1	1/1	1/1	1/1	1/1	1/1	0/0	1/1	0/0	1/1	1/1	0/0	0/0	0/0	0/0	0/0	1/1	1/1	1/1	1/1	0/0	1/1	0/0	0/0	1/1	1/1	1/1	0/0	1/1	1/1	1/1	1/1	1/1
rs864317482	3	36548052	A	G	999			1/1	1/1	0/0	1/1	1/1	1/1	0/0	0/0	0/0	1/1	1/1	1/1		1/1	1/1	0/0	1/1	0/0	1/1	1/1	0/0	0/0	0/0	0/0	0/0	0/0	1/1	1/1	1/1	0/0	1/1	0/0	0/0	1/1	1/1	1/1	0/0	1/1	1/1	1/1	1/1	0/0
rs30550020	3	36548423	C	A	999			1/1	1/1	0/0	1/1	1/1	1/1	0/0	0/0	0/0	1/1	1/1	1/1	1/1	1/1	1/1	0/0	1/1	0/0	1/1	1/1	0/0	0/0	0/0	0/0	0/0	1/1	1/1	1/1	1/1	0/0	1/1	0/0	0/0	1/1	1/1	1/1	0/0	1/1	1/1	1/1	1/1	1/1
rs31574646	3	36548594	A	G	999			1/1	1/1	0/0	1/1	1/1	1/1	0/0	0/0	0/0	1/1	1/1	1/1	1/1	1/1	1/1	0/0	1/1	0/0	1/1	1/1	0/0	0/0	0/0	0/0	0/0	1/1	1/1	1/1	1/1	0/0	1/1	0/0	0/0	1/1	1/1	1/1	0/0	1/1	1/1	1/1	1/1	0/0
rs29939695	3	36548656	C	T	999			1/1	1/1	0/0	1/1	1/1	1/1	0/0	0/0	0/0	1/1	1/1	1/1	1/1	1/1	1/1	0/0	1/1	0/0	1/1	1/1	0/0	0/0	0/0	0/0	0/0	0/0	1/1	1/1	1/1	0/0	1/1	0/0	0/0	1/1	1/1	1/1	0/0	1/1	1/1	1/1	1/1	0/0
rs46211267	3	36548893	A	G	999	regulatory	ENSMUSR00000400247	1/1	1/1	0/0	1/1	1/1	1/1	0/0	0/0	0/0	1/1	1/1	1/1	1/1	1/1	1/1	0/0	1/1	0/0	1/1	1/1	0/0	0/0	0/0	0/0	0/0	1/1	1/1	1/1	1/1	0/0	1/1	0/0	0/0	1/1	1/1	1/1	0/0	1/1	1/1	1/1	1/1	0/0
rs29939701	3	36548983	C	T	999	regulatory	ENSMUSR00000400247	1/1	1/1	0/0	1/1	1/1	1/1	0/0	0/0	0/0	1/1	1/1	1/1	1/1	1/1	1/1	0/0	1/1	0/0	1/1	1/1	0/0	0/0	0/0	0/0	0/0	0/0	1/1	1/1	1/1	0/0	1/1	0/0	0/0	1/1	1/1	1/1	0/0	1/1	1/1	1/1	1/1	0/0
rs30447629	3	36549152	T	C	999			1/1	1/1	0/0	1/1	1/1	1/1	0/0	0/0	0/0	1/1	1/1	1/1	1/1	1/1	1/1	0/0	1/1	0/0	1/1	1/1	0/0	0/0	0/0	0/0	0/0	0/0	1/1	1/1	1/1	0/0	1/1	0/0	0/0	1/1	1/1	1/1	0/0	1/1	1/1	1/1	1/1	0/0
rs30603689	3	36549182	G	C	999			1/1	1/1	0/0	1/1	1/1	1/1	0/0	0/0	0/0	1/1	1/1	1/1	1/1	1/1	1/1	0/0	1/1	0/0	1/1	1/1	0/0	0/0	0/0	0/0	0/0	0/0	1/1	1/1	1/1	0/0	1/1	0/0	0/0	1/1	1/1	1/1	0/0	1/1	1/1	1/1	1/1	0/0
rs29940534	3	36549366	A	T	999			1/1	1/1	0/0	1/1	1/1	1/1	0/0	0/0	0/0	1/1	1/1	1/1	1/1	1/1	1/1	0/0	1/1	0/0	1/1	1/1	0/0	0/0	0/0	0/0	0/0	0/0	1/1	1/1	1/1	0/0	1/1	0/0	0/0	0/0	1/1	1/1	0/0	0/0	1/1	1/1	1/1	0/0
rs29940540	3	36549409	G	T	999			1/1	1/1	0/0	1/1	1/1	1/1	0/0	0/0	0/0	1/1	1/1	1/1	1/1	1/1	1/1	0/0	1/1	0/0	1/1	1/1	0/0	0/0	0/0	0/0	0/0	1/1	1/1	1/1	1/1	0/0	1/1	0/0	0/0	1/1	1/1	1/1	0/0	1/1	1/1	1/1	1/1	1/1
rs222110745	3	36549657	G	C	999			1/1	1/1	0/0	1/1	1/1	1/1	0/0	0/0	0/0	1/1	0/0	0/0	0/0	0/0	1/1	0/0	0/0	0/0	0/0	0/0	0/0	0/0	0/0	0/0	0/0	1/1	0/0	1/1	0/0	0/0	0/0	0/0	0/0	1/1	1/1	0/0	0/0	1/1	1/1	1/1	1/1	0/0
rs30452536	3	36549722	T	A	999			1/1	1/1	0/0	1/1	1/1	1/1	0/0	0/0	0/0	1/1	1/1	1/1	1/1	1/1	1/1	0/0	1/1	0/0	1/1	1/1	0/0	0/0	0/0	0/0	0/0	1/1	1/1	1/1	1/1	0/0	1/1	0/0	0/0	1/1	1/1	1/1	0/0	1/1	1/1	1/1	1/1	0/0
rs258679900	3	36549947	C	A	999			0/0	0/0	0/0	1/1	1/1	1/1	0/0	0/0	0/0	1/1	0/0	0/0	0/0	0/0	1/1	0/0	0/0	0/0	0/0	0/0	0/0	0/0	0/0	0/0	0/0	0/0	0/0	0/0	0/0	0/0	0/0	0/0	0/0	0/0	1/1	0/0	0/0	0/0	0/0	0/0	0/0	0/0
rs29940543	3	36550063	C	T	999			1/1	1/1	0/0	1/1	1/1	1/1	0/0	0/0	0/0	1/1	1/1	1/1	1/1	1/1	1/1	0/0	1/1	0/0	1/1	1/1	0/0	0/0	0/0	0/0	0/0	0/0	1/1	1/1	1/1	0/0	1/1	0/0	0/0	1/1	1/1	1/1	0/0	1/1	1/1	1/1	1/1	0/0
rs29941429	3	36550262	A	G	999			0/0	0/0	0/0	1/1	1/1	1/1	0/0	0/0	0/0	1/1	1/1	1/1	1/1	1/1	1/1	0/0	1/1	0/0	1/1	1/1	0/0	0/0	0/0	0/0	0/0	0/0	1/1	0/0	1/1	0/0	1/1	0/0	0/0	1/1	1/1	1/1	0/0	1/1	0/0	0/0	0/0	0/0
rs29941432	3	36550385	C	T	999			0/0	0/0	0/0	1/1	1/1	1/1	0/0	0/0	0/0	1/1	1/1	1/1	1/1	1/1	1/1	0/0	1/1	0/0	1/1	1/1	0/0	0/0	0/0	0/0	0/0	0/0	1/1	0/0	1/1	0/0	1/1	0/0	0/0	1/1	1/1	1/1	0/0	1/1	0/0	0/0	0/0	0/0
rs50032570	3	36550411	A	G	999			0/0	0/0	0/0	1/1	1/1	1/1	0/0	0/0	0/0	1/1	1/1	1/1	1/1	1/1	1/1	0/0	1/1	0/0	1/1	1/1	0/0	0/0	0/0	0/0	0/0	0/0	1/1	0/0	1/1	0/0	1/1	0/0	0/0	1/1	1/1	1/1	0/0	1/1	0/0	0/0	0/0	0/0
rs47525729	3	36550527	A	G	999			1/1	1/1	0/0	1/1	1/1	1/1	0/0	0/0	0/0	1/1	1/1	1/1	1/1	1/1	1/1	0/0	1/1	0/0	1/1	1/1	0/0	0/0	0/0	0/0	0/0	0/0	1/1	1/1	1/1	0/0	1/1	0/0	0/0	1/1	1/1	1/1	0/0	1/1	1/1	1/1	1/1	0/0
rs47854917	3	36550608	G	T	999			0/0	0/0	0/0	1/1	1/1	1/1	0/0	0/0	0/0	1/1	1/1	1/1	1/1	1/1	1/1	0/0	1/1	0/0	1/1	1/1	0/0	0/0	0/0	0/0	0/0	0/0	1/1	0/0	1/1	0/0	1/1	0/0	0/0	1/1	1/1	1/1	0/0	1/1	0/0	0/0	0/0	0/0
rs52293229	3	36550663	G	A	999			0/0	0/0	0/0	1/1	1/1	1/1	0/0	0/0	0/0	1/1	0/0	0/0	0/0	0/0	1/1	0/0	0/0	0/0	0/0	0/0	0/0	0/0	0/0	0/0	0/0	0/0	0/0	0/0	0/0	0/0	0/0	0/0	0/0	1/1	1/1	0/0	0/0	1/1	0/0	0/0	0/0	0/0
rs45928356	3	36550785	G	A	999			0/0	0/0	0/0	1/1	1/1	1/1	0/0	0/0	0/0	1/1	0/1	1/1		1/1	1/1	0/0	1/1	0/0	1/1	1/1	0/0	0/0	0/0	0/0	0/0	0/0	1/1	0/0	1/1	0/0	1/1	0/0	0/0	1/1	1/1	1/1	0/0	1/1	0/0	0/0	0/0	0/0
rs51036195	3	36550848	T	C	999			0/0	0/0	0/0	1/1	1/1	1/1	0/0	0/0	0/0	1/1	1/1	1/1	1/1	1/1	1/1	0/0	1/1	0/0	1/1	1/1	0/0	0/0	0/0	0/0	0/0	1/1	1/1	0/0	1/1	0/0	1/1	0/0	0/0	1/1	1/1	1/1	0/0	1/1	0/0	0/0	0/0	1/1
rs49574194	3	36550895	T	C	999			1/1	1/1	0/0	1/1	1/1	1/1	0/0	0/0	0/0	1/1	1/1	1/1	1/1	1/1	1/1	0/0	1/1	0/0	1/1	1/1	0/0	0/0	0/0	0/0	0/0	0/0	1/1	1/1	1/1	0/0	1/1	0/0	0/0	1/1	1/1	1/1	0/0	1/1	1/1	1/1	1/1	0/0
rs46562934	3	36550969	G	A	999			1/1	1/1	0/0	1/1	1/1	1/1	0/0	0/0	0/0	1/1	1/1	1/1	1/1	1/1	1/1	0/0	1/1	0/0	1/1	1/1	0/0	0/0	0/0	0/0	0/0	0/0	1/1	1/1	1/1	0/0	1/1	0/0	0/0	1/1	1/1	1/1	0/0	1/1	1/1	1/1	1/1	0/0
rs31045290	3	36550981	A	G	999			1/1	1/1	0/0	1/1	1/1	1/1	0/0	0/0	0/0	1/1	1/1	1/1	1/1	1/1	1/1	0/0	1/1	0/0	1/1	1/1	0/0	0/0	0/0	0/0	0/0	0/0	1/1	1/1	1/1	0/0	1/1	0/0	0/0	1/1	1/1	1/1	0/0	1/1	1/1	1/1	1/1	0/0
rs30796529	3	36551004	T	G	999			1/1	1/1	0/0	1/1	1/1	1/1	0/0	0/0	0/0	1/1	1/1	1/1	1/1	1/1	1/1	0/0	1/1	0/0	1/1	1/1	0/0	0/0	0/0	0/0	0/0	0/0	1/1	1/1	1/1	0/0	1/1	0/0	0/0	1/1	1/1	1/1	0/0	1/1	1/1	1/1	1/1	0/0
rs31479377	3	36551219	T	C	999			0/0	0/0	0/0	1/1	1/1	1/1	0/0	0/0	0/0	1/1	1/1	1/1	1/1	1/1	1/1	0/0	1/1	0/0	1/1	1/1	0/0	0/0	0/0	0/0	0/0	0/0	1/1	0/0	1/1	0/0	1/1	0/0	0/0	1/1	1/1	1/1	0/0	1/1	0/0	0/0	0/0	0/0
rs30100366	3	36551271	C	T	999			0/0	0/0	0/0	1/1	1/1	1/1	0/0	0/0	0/0	1/1	1/1	1/1	1/1	1/1	1/1	0/0	1/1	0/0	1/1	1/1	0/0	0/0	0/0	0/0	0/0	0/0	1/1	0/0	1/1	0/0	1/1	0/0	0/0	1/1	1/1	1/1	0/0	1/1	0/0	0/0	0/0	0/0
rs29943494	3	36551294	A	G	999			1/1	1/1	0/0	1/1	1/1	1/1	0/0	0/0	0/0	1/1	1/1	1/1	1/1	1/1	1/1	0/0	1/1	0/0	1/1	1/1	0/0	0/0	0/0	0/0	0/0	0/0	1/1	1/1	1/1	0/0	1/1	0/0	0/0	1/1	1/1	1/1	0/0	1/1	1/1	1/1	1/1	0/0
rs29944369	3	36551521	C	A	170	regulatory	ENSMUSR00000172834		0/1	0/0	0/1	0/1	1/1	0/0	0/0	0/0						1/1	0/0	0/1	0/0			0/0	0/0	0/0	0/0	0/0	0/0			0/0	0/0		0/0	0/0			0/1	0/0	1/1		1/1	1/1	0/0
rs29936555	3	36551568	A	G	999	regulatory	ENSMUSR00000172834	0/0	0/0	0/0	1/1	1/1	1/1	0/0	0/0	0/0	1/1	0/0	0/0	0/0	0/0	1/1	0/0	0/0	0/0	0/0	0/0	0/0	0/0	0/0	0/0	0/0	0/0	0/0	0/0	0/0	0/0	0/0	0/0	0/0	0/0	1/1	0/0	0/0	0/0	0/0	0/0	0/0	0/0
rs29936561	3	36551586	A	G	999	regulatory	ENSMUSR00000172834	0/0	0/0	0/0	1/1	1/1	1/1	0/0	0/0	0/0	1/1	1/1	1/1	1/1	1/1	1/1	0/0	1/1	0/0	1/1	1/1	0/0	0/0	0/0	0/0	0/0	0/0	1/1	0/0	1/1	0/0	1/1	0/0	0/0	1/1	1/1	1/1	0/0	1/1	0/0	0/0	0/0	0/0
rs229939097	3	36551612	C	T	999	regulatory	ENSMUSR00000172834	0/0	0/0	0/0	1/1	1/1	1/1	0/0	0/0	0/0	1/1	1/1	1/1	1/1	1/1	1/1	0/0	1/1	0/0	1/1	1/1	0/0	0/0	0/0	0/0	0/0	0/0	1/1	0/0	1/1	0/0	1/1	0/0	0/0	1/1	1/1	1/1	0/0	1/1	0/0	0/0	0/0	0/0
rs253009182	3	36551613	A	G	999	regulatory	ENSMUSR00000172834	0/0	0/0	0/0	1/1	1/1	1/1	0/0	0/0	0/0	1/1	1/1	1/1	1/1	1/1	1/1	0/0	1/1	0/0	1/1	1/1	0/0	0/0	0/0	0/0	0/0	0/0	1/1	0/0	1/1	0/0	1/1	0/0	0/0	1/1	1/1	1/1	0/0	1/1	0/0	0/0	0/0	0/0
rs216034807	3	36551615	G	A	999	regulatory	ENSMUSR00000172834	0/0	0/0	0/0	1/1	1/1	1/1	0/0	0/0	0/0	1/1	1/1	1/1	1/1	1/1	1/1	0/0	1/1	0/0	1/1	1/1	0/0	0/0	0/0	0/0	0/0	0/0	1/1	0/0	1/1	0/0	1/1	0/0	0/0	1/1	1/1	1/1	0/0	1/1	0/0	0/0	0/0	0/0
rs29937340	3	36551679	C	T	999	regulatory	ENSMUSR00000172834	0/0	0/0	0/0	1/1	1/1	1/1	0/0	0/0	0/0	1/1	1/1	1/1	1/1	1/1	1/1	0/0	1/1	0/0	1/1	1/1	0/0	0/0	0/0	0/0	0/0	0/0	1/1	0/0	1/1	0/0	1/1	0/0	0/0	1/1	1/1	1/1	0/0	1/1	0/0	0/0	0/0	0/0
rs29937343	3	36551756	G	C	999	regulatory	ENSMUSR00000172834	0/0	0/0	0/0	1/1	1/1	1/1	0/0	0/0	0/0	1/1	1/1	1/1	1/1	1/1	1/1	0/0	1/1	0/0	1/1	1/1	0/0	0/0	0/0	0/0	0/0	0/0	1/1	0/0	1/1	0/0	1/1	0/0	0/0	1/1	1/1	1/1	0/0	1/1	0/0	0/0	0/0	0/0
rs48476072	3	36551898	T	C	999	regulatory	ENSMUSR00000172834	0/0	0/0	0/0	1/1	1/1	1/1	0/0	0/0	0/0	1/1	1/1	1/1	1/1	1/1	1/1	0/0	1/1	0/0	1/1	1/1	0/0	0/0	0/0	0/0	0/0	0/0	1/1	0/0	1/1	0/0	1/1	0/0	0/0	1/1	1/1	1/1	0/0	1/1	0/0	0/0	0/0	0/0
rs29938296	3	36551961	G	T	999	regulatory	ENSMUSR00000172834	1/1	1/1	0/0	1/1	1/1	1/1	0/0	0/0	0/0	1/1	1/1	1/1	1/1	1/1	1/1	0/0	1/1	0/0	1/1	1/1	0/0	0/0	0/0	0/0	0/0	1/1	1/1	1/1	1/1	0/0	1/1	0/0	0/0	1/1	1/1	1/1	0/0	1/1	1/1	1/1	1/1	0/0
rs29938299	3	36551965	G	A	999	regulatory	ENSMUSR00000172834	0/0	0/0	0/0	1/1	1/1	1/1	0/0	0/0	0/0	1/1	1/1	1/1	1/1	1/1	1/1	0/0	1/1	0/0	1/1	1/1	0/0	0/0	0/0	0/0	0/0	0/0	1/1	0/0	1/1	0/0	1/1	0/0	0/0	1/1	1/1	1/1	0/0	1/1	0/0	0/0	0/0	0/0
rs29938302	3	36551997	T	C	999	regulatory	ENSMUSR00000172834	1/1	1/1	0/0	1/1	1/1	1/1	0/1	0/0	0/0	1/1	1/1	1/1	1/1	1/1	1/1	0/0	1/1	0/0	1/1	1/1	0/0	0/0	0/0	0/0	0/0	0/0	1/1	1/1	1/1	0/0	1/1	0/0	0/0	1/1	1/1	1/1	0/0	1/1	1/1	1/1	1/1	0/0
rs29939255	3	36552020	A	T	999	regulatory	ENSMUSR00000172834	0/0	0/0	0/0	1/1	1/1	1/1	0/0	0/0	0/0	1/1	1/1	1/1	1/1	1/1	1/1	0/0	1/1	0/0	1/1	1/1	0/0	0/0	0/0	0/0	0/0	0/0	1/1	0/0	1/1	0/0	1/1	0/0	0/0	1/1	1/1	1/1	0/0	1/1	0/0	0/0	0/0	0/0
rs29939258	3	36552088	C	T	999	regulatory	ENSMUSR00000172834	1/1	1/1	0/0	1/1	1/1	1/1	0/0	0/0	0/0	1/1	1/1	1/1	1/1	1/1	1/1	0/0	1/1	0/0	1/1	1/1	0/0	0/0	0/0	0/0	0/0	0/0	1/1	1/1	1/1	0/0	1/1	0/0	0/0	1/1	1/1	1/1	0/0	1/1	1/1	1/1	1/1	0/0
rs29939261	3	36552121	C	T	999	regulatory	ENSMUSR00000172834	0/0	0/0	0/0	1/1	1/1	1/1	0/0	0/0	0/0	1/1	1/1	1/1	1/1	1/1	1/1	0/0	1/1	0/0	1/1	1/1	0/0	0/0	0/0	0/0	0/0	0/0	1/1	0/0	1/1	0/0	1/1	0/0	0/0	1/1	1/1	1/1	0/0	1/1	0/0	0/0	0/0	0/0
rs29940224	3	36552141	A	G	999	regulatory	ENSMUSR00000172834	1/1	1/1	0/0	1/1	1/1	1/1	0/0	0/0	0/0	1/1	1/1	1/1	1/1	1/1	1/1	0/0	1/1	0/0	1/1	1/1	0/0	0/0	0/0	0/0	0/0	0/0	1/1	1/1	1/1	0/0	1/1	0/0	0/0	1/1	1/1	1/1	0/0	1/1	1/1	1/1	1/1	0/0
rs51273583	3	36552431	C	T	999	regulatory	ENSMUSR00000172834	1/1	1/1	0/0	1/1	1/1	1/1	0/0	0/0	0/0	1/1	1/1	1/1	1/1	1/1	1/1	0/0	1/1	0/0	1/1	1/1	0/0	0/0	0/0	0/0	0/0	0/0	1/1	1/1	1/1	0/0	1/1	0/0	0/0	1/1	1/1	1/1	0/0	1/1	1/1	1/1	1/1	0/0
rs50311778	3	36552534	T	A	999	regulatory	ENSMUSR00000172834	1/1	1/1	0/0	1/1	1/1	1/1	0/0	0/0	0/0	1/1	1/1	1/1	1/1	1/1	1/1	0/0	1/1	0/0	1/1	1/1	0/0	0/0	0/0	0/0	0/0	0/0	1/1	1/1	1/1	0/0	1/1	0/0	0/0	1/1	1/1	1/1	0/0	1/1	1/1	1/1	1/1	0/0
rs51653227	3	36552541	A	C	999	regulatory	ENSMUSR00000172834	1/1	1/1	0/0	1/1	1/1	1/1	0/0	0/0	0/0	1/1	1/1	1/1	1/1	1/1	1/1	0/0	1/1	0/0	1/1	1/1	0/0	0/0	0/0	0/0	0/0	0/0	1/1	1/1	1/1	0/0	1/1	0/0	0/0	1/1	1/1	1/1	0/0	1/1	1/1	1/1	1/1	0/0
rs47953285	3	36552555	C	A	999	regulatory	ENSMUSR00000172834	0/0	0/0	0/0	1/1	1/1	1/1	0/0	0/0	0/0	1/1	1/1	1/1	1/1	1/1	1/1	0/0	1/1	0/0	1/1	1/1	0/0	0/0	0/0	0/0	0/0	0/0	1/1	0/0	1/1	0/0	1/1	0/0	0/0	1/1	1/1	1/1	0/0	1/1	0/0	0/0	0/0	0/0
rs51450639	3	36552562	T	C	999	regulatory	ENSMUSR00000172834	0/0	0/0	0/0	1/1	1/1	1/1	0/0	0/0	0/0	1/1	1/1	1/1	1/1	1/1	1/1	0/0	1/1	0/0	1/1	1/1	0/0	0/0	0/0	0/0	0/0	0/0	1/1	0/0	1/1	0/0	1/1	0/0	0/0	1/1	1/1	1/1	0/0	1/1	0/0	0/0	0/0	0/0
rs29941119	3	36552653	C	A	999	5_prime	Exosc9	0/0	0/0	0/0	1/1	1/1	1/1	0/0	0/0	0/0	1/1	1/1	1/1	0/1	1/1	1/1	0/0	1/1	0/0	1/1	1/1	0/0	0/0	0/0	0/0	0/0	0/0	1/1	0/0	1/1	0/0	1/1	0/0	0/0	1/1	1/1	1/1	0/0	1/1	0/0	0/0	0/0	0/0
rs29941122	3	36552659	C	T	999	5_prime	Exosc9	1/1	1/1	0/0	1/1	1/1	1/1	0/0	0/0	0/0	1/1	1/1	1/1	1/1	1/1	1/1	0/0	1/1	0/0	1/1	1/1	0/0	0/0	0/0	0/0	0/0	0/0	1/1	1/1	1/1	0/0	1/1	0/0	0/0	1/1	1/1	1/1	0/0	1/1	1/1	1/1	1/1	0/0
rs232483044	3	36552664	A	G	999	5_prime	Exosc9	0/0	0/0	0/0	1/1	1/1	1/1	0/0	0/0	0/0	1/1	1/1	1/1	0/1	1/1	1/1	0/0	1/1	0/0	1/1	1/1	0/0	0/0	0/0	0/0	0/0	0/0	1/1	0/0	1/1	0/0	1/1	0/0	0/0	1/1	1/1	1/1	0/0	1/1	0/0	0/0	0/0	0/0
rs29942165	3	36552669	T	C	999	5_prime	Exosc9	1/1	1/1	0/0	1/1	1/1	1/1	0/0	0/0	0/0	1/1	1/1	1/1	1/1	1/1	1/1	0/0	1/1	0/0	1/1	1/1	0/0	0/0	0/0	0/0	0/0	1/1	1/1	1/1	1/1	0/0	1/1	0/0	0/0	1/1	1/1	1/1	0/0	1/1	1/1	1/1	1/1	0/0
rs29942168	3	36552694	G	A	999	synonymous	Exosc9	1/1	1/1	0/0	1/1	1/1	1/1	0/0	0/0	0/0	1/1	1/1	1/1	1/1	1/1	1/1	0/0	1/1	0/0	1/1	1/1	0/0	0/0	0/0	0/0	0/0	0/0	1/1	1/1	1/1	0/0	1/1	0/0	0/0	1/1	1/1	1/1	0/0	1/1	1/1	1/1	1/1	0/0
rs29942171	3	36552776	C	G	999	regulatory	ENSMUSR00000172834	1/1	1/1	0/0	1/1	1/1	1/1	0/0	0/0	0/0	1/1	1/1	1/1	1/1	1/1	1/1	0/0	1/1	0/0	1/1	1/1	0/0	0/0	0/0	0/0	0/0	0/0	1/1	1/1	1/1	0/0	1/1	0/0	0/0	1/1	1/1	1/1	0/0	1/1	1/1	1/1	1/1	0/0
rs48754789	3	36552877	C	G	999	regulatory	ENSMUSR00000172834	1/1	1/1	0/0	1/1	1/1	1/1	0/0	0/0	0/0	1/1	1/1	1/1	1/1	1/1	1/1	0/0	1/1	0/0	1/1	1/1	0/0	0/0	0/0	0/0	0/0	0/0	1/1	1/1	1/1	0/0	1/1	0/0	0/0	1/1	1/1	1/1	0/0	1/1	1/1	1/1	1/1	0/0
rs29943104	3	36552932	T	C	999	regulatory	ENSMUSR00000172834	1/1	1/1	0/0	1/1	1/1	1/1	0/0	0/0	0/0	1/1	1/1	1/1	1/1	1/1	1/1	0/0	1/1	0/0	1/1	1/1	0/0	0/0	0/0	0/0	0/0	0/0	1/1	1/1	1/1	0/0	1/1	0/0	0/0	1/1	1/1	1/1	0/0	1/1	1/1	1/1	1/1	0/0
rs29943107	3	36552939	G	T	999	regulatory	ENSMUSR00000172834	0/0	0/0	0/0	1/1	1/1	1/1	0/0	0/0	0/0	1/1	1/1	1/1	1/1	1/1	1/1	0/0	1/1	0/0	1/1	1/1	0/0	0/0	0/0	0/0	0/0	0/0	1/1	0/0	1/1	0/0	1/1	0/0	0/0	0/0	1/1	1/1	0/0	0/0	0/0	0/0	0/0	0/0
rs29943110	3	36553112	G	A	999	synonymous	Exosc9	1/1	1/1	0/0	1/1	1/1	1/1	0/0	0/0	0/0	1/1	1/1	1/1	1/1	1/1	1/1	0/0	1/1	0/0	1/1	1/1	0/0	0/0	0/0	0/0	0/0	1/1	1/1	1/1	1/1	0/0	1/1	0/0	0/0	1/1	1/1	1/1	0/0	1/1	1/1	1/1	1/1	1/1
rs29943113	3	36553230	C	A	999	regulatory	ENSMUSR00000172834	1/1	1/1	0/0	1/1	1/1	1/1	0/0	0/0	0/0	1/1	1/1	1/1	1/1	1/1	1/1	0/0	1/1	0/0	1/1	1/1	0/0	0/0	0/0	0/0	0/0	0/0		1/1	1/1	0/0	1/1	0/0	0/0	1/1		1/1	0/0	1/1	1/1	1/1	1/1	0/0
	3	36553236	C	A	319	regulatory	ENSMUSR00000172834	0/0	0/0	0/0	0/1	0/0	0/1	0/0	0/0	0/0	0/1	0/1	0/1	0/0	0/0	0/0	0/0	0/1	0/0	0/0	0/1	0/0	0/0	0/0	0/0	0/0	0/0		0/1	0/1	0/0	0/1	0/0	0/0	0/0		0/0	0/0	0/0	0/1	0/1	0/0	0/0
rs29944032	3	36553307	C	T	999	regulatory	ENSMUSR00000172834	0/0	0/0	0/0	1/1	1/1	1/1	0/0	0/0	0/0	1/1	1/1	1/1	1/1	1/1	1/1	0/0	1/1	0/0	1/1	1/1	0/0	0/0	0/0	0/0	0/0	0/0	1/1	0/0	1/1	0/0	1/1	0/0	0/0	0/0	1/1	1/1	0/0	0/0	0/0	0/0	0/0	0/0
rs29945147	3	36553385	A	G	999	regulatory	ENSMUSR00000172834	1/1	1/1	0/0	1/1	1/1	1/1	0/0	0/0	0/0	1/1	1/1	1/1	1/1	1/1	1/1	0/0	1/1	0/0	1/1	1/1	0/0	0/0	0/0	0/0	0/0	0/0	1/1	1/1	1/1	0/0	1/1	0/0	0/0	1/1	1/1	1/1	0/0	1/1	1/1	1/1	1/1	0/0
rs29936524	3	36553407	G	A	999	regulatory	ENSMUSR00000172834	0/0	0/0	0/0	1/1	1/1	1/1	0/0	0/0	0/0	1/1	1/1	1/1	1/1	1/1	1/1	0/0	1/1	0/0	1/1	1/1	0/0	0/0	0/0	0/0	0/0	0/0	1/1	0/0	1/1	0/0	1/1	0/0	0/0	0/0	1/1	1/1	0/0	0/0	0/0	0/0	0/0	0/0
rs29936527	3	36553442	G	A	999	regulatory	ENSMUSR00000172834	1/1	1/1	0/0	1/1	1/1	1/1	0/0	0/0	0/0	1/1	1/1	1/1	1/1	1/1	1/1	0/0	1/1	0/0	1/1	1/1	0/0	0/0	0/0	0/0	0/0	0/0	1/1	1/1	1/1	0/0	1/1	0/0	0/0	1/1	1/1	1/1	0/0	1/1	1/1	1/1	1/1	0/0
rs47166922	3	36553576	A	T	999	regulatory	ENSMUSR00000172834		1/1	0/0	1/1	1/1	1/1	0/0	0/0	0/0	1/1	1/1	1/1	1/1	1/1	1/1	0/0	1/1	0/0	1/1	1/1	0/0	0/0	0/0	0/0	0/0	0/1	1/1	1/1	1/1	0/0	1/1	0/0	0/0	1/1	1/1	1/1	0/0	1/1	1/1	1/1	1/1	0/0
rs50485217	3	36553586	A	T	999	regulatory	ENSMUSR00000172834		1/1	0/0	1/1	1/1	1/1	0/0	0/0	0/0	1/1	1/1	1/1	1/1	1/1	1/1	0/0	1/1	0/0	1/1	1/1	0/0	0/0	0/0	0/0	0/0	0/0	1/1	1/1	1/1	0/0	1/1	0/0	0/0	1/1	1/1	1/1	0/0	1/1	1/1	1/1	1/1	0/0
rs29936533	3	36553609	T	C	999	regulatory	ENSMUSR00000172834	1/1	1/1	0/0	1/1	1/1	1/1	0/0	0/0	0/0	1/1	1/1	1/1	1/1	1/1	1/1	0/0	1/1	0/0	1/1	1/1	0/0	0/0	0/0	0/0	0/0	1/1	1/1	1/1	1/1	0/0	1/1	0/0	0/0	1/1	1/1	1/1	0/0	1/1	1/1	1/1	1/1	1/1
rs29937246	3	36553649	C	T	999	regulatory	ENSMUSR00000172834	1/1	1/1	0/0	1/1	1/1	1/1	0/0	0/0	0/0	1/1	1/1	1/1	1/1	1/1	1/1	0/0	1/1	0/0	1/1	1/1	0/0	0/0	0/0	0/0	0/0	1/1	1/1	1/1	1/1	0/0	1/1	0/0	0/0	1/1	1/1	1/1	0/0	1/1	1/1	1/1	1/1	0/0
rs52327688	3	36553731	G	A	999	regulatory	ENSMUSR00000172834	1/1	1/1	0/0	1/1	1/1	1/1	0/0	0/0	0/0	1/1		1/1		1/1	1/1	0/0	1/1	0/0	1/1	1/1	0/0	0/0	0/0	0/0	0/0	0/0	1/1	1/1	1/1	0/0	1/1	0/0	0/0	1/1	1/1	1/1	0/0	1/1	1/1	1/1	1/1	0/0
rs29937252	3	36553771	G	A	999	regulatory	ENSMUSR00000172834	1/1	1/1	0/0	1/1	1/1	1/1	0/0	0/0	0/0	1/1	1/1	1/1	1/1	1/1	1/1	0/0	1/1	0/0	1/1	1/1	0/0	0/0	0/0	0/0	0/0	0/0	1/1	1/1	1/1	0/0	1/1	0/0	0/0	1/1	1/1	1/1	0/0	1/1	1/1	1/1	1/1	0/0
rs29938145	3	36553917	G	A	999	synonymous	Exosc9	1/1	1/1	0/0	1/1	1/1	1/1	0/0	0/0	0/0	1/1	1/1	1/1	1/1	1/1	1/1	0/0	1/1	0/0	1/1	1/1	0/0	0/0	0/0	0/0	0/0	1/1	1/1	1/1	1/1	0/0	1/1	0/0	0/0	1/1	1/1	1/1	0/0	1/1	1/1	1/1	1/1	0/0
rs215945980	3	36554004	G	A	999			0/0	0/0	0/0	1/1	1/1	1/1	0/0	0/0	0/0	1/1	0/0	0/0	0/0	0/0	1/1	0/0	0/0	0/0	0/0	0/0	0/0	0/0	0/0	0/0	0/0	0/0	0/0	0/0	0/0	0/0	0/0	0/0	0/0	0/0	1/1	0/0	0/0	0/0	0/0	0/0	0/0	0/0
rs29938151	3	36554023	C	T	999			0/0	0/0	0/0	1/1	1/1	1/1	0/0	0/0	0/0	1/1	1/1	1/1	1/1	1/1	1/1	0/0	1/1	0/0	1/1	1/1	0/0	0/0	0/0	0/0	0/0	0/0	1/1	0/0	1/1	0/0	1/1	0/0	0/0	0/0	1/1	1/1	0/0	0/0	0/0	0/0	0/0	0/0
rs29939024	3	36554079	A	G	999	synonymous	Exosc9	1/1	1/1	0/0	1/1	1/1	1/1	0/0	0/0	0/0	1/1	1/1	1/1	1/1	1/1	1/1	0/0	1/1	0/0	1/1	1/1	0/0	0/0	0/0	0/0	0/0	0/0	1/1	1/1	1/1	0/0	1/1	0/0	0/0	1/1	1/1	1/1	0/0	1/1	1/1	1/1	1/1	0/0
rs29939030	3	36554159	A	T	999			0/0	0/0	0/0	1/1	1/1	1/1	0/0	0/0	0/0	1/1	1/1	1/1	1/1	1/1	1/1	0/0	1/1	0/0	1/1	1/1	0/0	0/0	0/0	0/0	0/0	0/0	1/1	0/0	1/1	0/0	1/1	0/0	0/0	0/0	1/1	1/1	0/0	0/0	0/0	0/0	0/0	0/0
rs29939033	3	36554214	A	G	999			1/1	1/1	0/0	1/1	1/1	1/1	0/0	0/0	0/0	1/1	1/1	1/1	1/1	1/1	1/1	0/0	1/1	0/0	1/1	1/1	0/0	0/0	0/0	0/0	0/0	1/1	1/1	1/1	1/1	0/0	1/1	0/0	0/0	1/1	1/1	1/1	0/0	1/1	1/1	1/1	1/1	0/0
rs29939879	3	36554541	C	T	999			0/0	0/0	0/0	1/1	1/1	1/1	0/0	0/0	0/0	1/1	1/1	1/1		1/1	1/1	0/0	1/1	0/0	1/1	1/1	0/0	0/0	0/0	0/0	0/0	0/0	1/1	0/0	1/1	0/0	1/1	0/0	0/0	0/0	1/1	1/1	0/0	0/0	0/0	0/0	0/0	0/0
rs29939882	3	36554589	A	G	999			0/0	0/0	0/0	1/1	1/1	1/1	0/0	0/0	0/0	1/1	1/1	1/1		1/1	1/1	0/0	1/1	0/0	1/1	1/1	0/0	0/0	0/0	0/0	0/0	0/0	1/1	0/0	1/1	0/0	1/1	0/0	0/0	0/0	1/1	1/1	0/0	0/0	0/0	0/0	0/0	0/0
rs29940615	3	36554599	C	A	999			1/1	1/1	0/0	1/1	1/1	1/1	0/0	0/0	0/0	1/1	1/1	1/1		1/1	1/1	0/0	1/1	0/0	1/1	1/1	0/0	0/0	0/0	0/0	0/0	0/0	1/1	1/1	1/1	0/0	1/1	0/0	0/0	1/1	1/1	1/1	0/0	1/1	1/1	1/1	1/1	0/0
rs29940621	3	36554803	T	C	999			0/0	0/0	0/0	1/1	1/1	1/1	0/0	0/0	0/0	1/1	1/1	1/1	1/1	1/1	1/1	0/0	1/1	0/0	1/1	1/1	0/0	0/0	0/0	0/0	0/0	0/0	1/1	0/0	1/1	0/0	1/1	0/0	0/0	0/0	1/1	1/1	0/0	0/0	0/0	0/0	0/0	0/0
rs29941524	3	36554816	A	G	999			0/0	0/0	0/0	1/1	1/1	1/1	0/0	0/0	0/0	1/1	1/1	1/1	1/1	1/1	1/1	0/0	1/1	0/0	1/1	1/1	0/0	0/0	0/0	0/0	0/0	0/0	1/1	0/0	1/1	0/0	1/1	0/0	0/0	0/0	1/1	1/1	0/0	0/0	0/0	0/0	0/0	0/0
rs29941527	3	36554823	T	C	999			0/0	0/0	0/0	1/1	1/1	1/1	0/0	0/0	0/0	1/1	1/1	1/1	1/1	1/1	1/1	0/0	1/1	0/0	1/1	1/1	0/0	0/0	0/0	0/0	0/0	0/0	1/1	0/0	1/1	0/0	1/1	0/0	0/0	0/0	1/1	1/1	0/0	0/0	0/0	0/0	0/0	0/0
rs29941530	3	36554865	T	G	999			0/0	0/0	0/0	1/1	1/1	1/1	0/0	0/0	0/0	1/1	1/1	1/1	1/1	1/1	1/1	0/0	1/1	0/0	1/1	1/1	0/0	0/0	0/0	0/0	0/0	0/0	1/1	0/0	1/1	0/0	1/1	0/0	0/0	0/0	1/1	1/1	0/0	0/0	0/0	0/0	0/0	0/0
rs29941533	3	36554876	A	G	999			1/1	1/1	0/0	1/1	1/1	1/1	0/0	0/0	0/0	1/1	1/1	1/1	1/1	1/1	1/1	0/0	1/1	0/0	1/1	1/1	0/0	0/0	0/0	0/0	0/0	0/0	1/1	1/1	1/1	0/0	1/1	0/0	0/0	1/1	1/1	1/1	0/0	1/1	1/1	1/1	1/1	0/0
rs29942376	3	36554954	T	C	999			0/0	0/0	0/0	1/1	1/1	1/1	0/0	0/0	0/0	1/1	1/1	1/1	1/1	1/1	1/1	0/0	1/1	0/0	1/1	1/1	0/0	0/0	0/0	0/0	0/0	0/0	1/1	0/0	1/1	0/0	1/1	0/0	0/0	0/0	1/1	1/1	0/0	0/0	0/0	0/0	0/0	0/0
rs29942382	3	36555086	T	C	999			0/0	0/0	0/0	1/1	1/1	1/1	0/0	0/0	0/0	1/1	1/1	1/1	1/1	1/1	1/1	0/0	1/1	0/0	1/1	1/1	0/0	0/0	0/0	0/0	0/0	0/0	1/1	0/0	1/1	0/0	1/1	0/0	0/0	0/0	1/1	1/1	0/0	0/0	0/0	0/0	0/0	0/0
rs29943335	3	36555103	G	T	999			1/1	1/1	0/0	1/1	1/1	1/1	0/0	0/0	0/0	1/1	1/1	1/1	1/1	1/1	1/1	0/0	1/1	0/0	1/1	1/1	0/0	0/0	0/0	0/0	0/0	0/0	1/1	1/1	1/1	0/0	1/1	0/0	0/0	1/1	1/1	1/1	0/0	1/1	1/1	1/1	1/1	0/0
rs29943341	3	36555395	A	C	999			1/1	1/1	0/0	1/1	1/1	1/1	0/0	0/0	0/0	1/1	1/1	1/1	1/1	1/1	1/1	0/0	1/1	0/0	1/1	1/1	0/0	0/0	0/0	0/0	0/0	0/0	1/1	1/1	1/1	0/0	1/1	0/0	0/0	1/1	1/1	1/1	0/0	1/1	1/1	1/1	1/1	0/0
rs29944134	3	36555599	T	A	999			0/0	0/0	0/0	1/1	1/1	1/1	0/0	0/0	0/0	1/1	0/0	0/0	0/0	0/0	1/1	0/0	0/0	0/0	0/0	0/0	0/0	0/0	0/0	0/0	0/0	0/0	0/0	0/0	0/0	0/0	0/0	0/0	0/0	0/0	1/1	0/0	0/0	0/0	0/0	0/0	0/0	0/0
rs31595636	3	36555743	A	C	999			1/1	1/1	0/0	1/1	1/1	1/1	0/0	0/0	0/0	1/1	1/1	1/1	1/1	1/1	1/1	0/0	1/1	0/0	1/1	1/1	0/0	0/0	0/0	0/0	0/0	1/1	1/1	1/1	1/1	0/0	1/1	0/0	0/0	1/1	1/1	1/1	0/0	1/1	1/1	1/1	1/1	0/0
rs50157997	3	36555991	A	G	999			0/0	0/0	0/0	1/1	1/1	1/1	0/0	0/0	0/0	1/1	1/1	1/1	1/1	1/1	1/1	0/0	1/1	0/0	1/1	1/1	0/0	0/0	0/0	0/0	0/0	1/1	1/1	0/0	1/1	0/0	1/1	0/0	0/0	0/0	1/1	1/1	0/0	0/0	0/0	0/0	0/0	0/0
rs46810539	3	36556136	A	G	999			1/1	1/1	0/0	1/1	1/1	1/1	0/0	0/0	0/0	1/1	1/1	1/1	1/1	1/1	1/1	0/0	1/1	0/0	1/1	1/1	0/0	0/0	0/0	0/0	0/0	1/1	1/1	1/1	1/1	0/0	1/1	0/0	0/0	1/1	1/1	1/1	0/0	1/1	1/1	1/1	1/1	0/0
rs29944137	3	36556169	A	C	999			1/1	1/1	0/0	1/1	1/1	1/1	0/0	0/0	0/0	1/1	1/1	1/1	1/1	1/1	1/1	0/0	1/1	0/0	1/1	1/1	0/0	0/0	0/0	0/0	0/0	1/1	1/1	1/1	1/1	0/0	1/1	0/0	0/0	1/1	1/1	1/1	0/0	1/1	1/1	1/1	1/1	0/0
rs29944140	3	36556232	T	C	999			0/0	0/0	0/0	1/1	1/1	1/1	0/0	0/0	0/0	1/1	1/1	1/1	1/1	1/1	1/1	0/0	1/1	0/0	1/1	1/1	0/0	0/0	0/0	0/0	0/0	1/1	1/1	0/0	1/1	0/0	1/1	0/0	0/0	1/1	1/1	1/1	0/0	1/1	0/0	0/0	0/0	0/0
rs29944143	3	36556274	C	A	999			0/0	0/0	0/0	1/1	1/1	1/1	0/0	0/0	0/0	1/1	0/0	0/0	0/0	0/0	1/1	0/0	0/0	0/0	0/0	0/0	0/0	0/0	0/0	0/0	0/0	0/0	0/0	0/0	0/0	0/0	0/0	0/0	0/0	0/0	1/1	0/0	0/0	0/0	0/0	0/0	0/0	0/0
rs29936546	3	36556479	G	T	999			0/0	0/0	0/0	1/1	1/1	1/1	0/0	0/0	0/0	1/1	0/0	0/0	0/0	0/0	1/1	0/0	0/0	0/0	0/0	0/0	0/0	0/0	0/0	0/0	0/0	0/0	0/0	0/0	0/0	0/0	0/0	0/0	0/0	0/0	1/1	0/0	0/0	0/0	0/0	0/0	0/0	0/0
rs30317693	3	36556531	C	T	999			0/0	0/0	0/0	1/1	1/1	1/1	0/0	0/0	0/0	1/1	1/1	1/1	1/1	1/1	1/1	0/0	1/1	0/0	1/1	1/1	0/0	0/0	0/0	0/0	0/0	0/0	1/1	0/0	1/1	0/0	1/1	0/0	0/0	0/0	1/1	1/1	0/0	0/0	0/0	0/0	0/0	0/0
rs29936549	3	36556553	G	A	999			1/1	1/1	0/0	1/1	1/1	1/1	0/0	0/0	0/0	1/1	1/1	1/1	1/1	1/1	1/1	0/0	1/1	0/0	1/1	1/1	0/0	0/0	0/0	0/0	0/0	0/0	1/1	1/1	1/1	0/0	1/1	0/0	0/0	1/1	1/1	1/1	0/0	1/1	1/1	1/1	1/1	0/0
rs30176167	3	36556704	A	G	999			0/0	0/0	0/0	1/1	1/1	1/1	0/0	0/0	0/0	1/1	1/1	1/1	1/1	1/1	1/1	0/0	1/1	0/0	1/1	1/1	0/0	0/0	0/0	0/0	0/0	0/0	1/1	0/0	1/1	0/0	1/1	0/0	0/0	0/0	1/1	1/1	0/0	0/0	0/0	0/0	0/0	0/0
rs52561067	3	36556745	G	A	999			0/0	0/0	0/0	1/1	1/1	1/1	0/0	0/0	0/0	1/1	1/1	1/1	0/1	1/1	1/1	0/0	1/1	0/0	1/1	1/1	0/0	0/0	0/0	0/0	0/0	0/0	1/1	0/0	1/1	0/0	1/1	0/0	0/0	0/0	1/1	1/1	0/0	0/0	0/0	0/0	0/0	0/0
rs47540763	3	36556769	C	A	999			1/1	1/1	0/0	1/1	1/1	1/1	0/0	0/0	0/0	1/1	1/1	1/1		1/1	1/1	0/0	1/1	0/0	1/1	1/1	0/0	0/0	0/0	0/0	0/0	0/0	1/1	1/1	1/1	0/0	1/1	0/0	0/0	1/1	1/1	1/1	0/0	1/1	1/1	1/1	1/1	0/0
rs46515936	3	36556773	C	A	999			1/1	1/1	0/0	1/1	1/1	1/1	0/0	0/0	0/0	1/1	1/1	1/1		1/1	1/1	0/0	1/1	0/0	1/1	1/1	0/0	0/0	0/0	0/0	0/0	1/1	1/1	1/1	1/1	0/0	1/1	0/0	0/0	1/1	1/1	1/1	0/0	1/1	1/1	1/1	1/1	0/0
	3	36556779	T	A	276			0/0	0/0	0/0	0/1	0/1	0/1	0/0	0/0	0/0	1/1	0/0	0/0			0/1	0/0	0/1	0/0		0/0	0/0	0/0	0/0	0/0	0/0	0/0	0/1	0/0		0/0	0/0	0/0	0/0	0/0		0/0	0/0	0/0	0/0	0/0	0/0	0/0
rs52218330	3	36557071	T	C	999			0/0	0/0	0/0	1/1	1/1	1/1	0/0	0/0	0/0	1/1	1/1	1/1	1/1	1/1	1/1	0/0	1/1	0/0	1/1	1/1	0/0	0/0	0/0	0/0	0/0	0/0	1/1	0/0	1/1	0/0	1/1	0/0	0/0	0/0	1/1	1/1	0/0	0/0	0/0	0/0	0/0	0/0
rs247059235	3	36557108	T	A	999			0/0	0/0	0/0	1/1	1/1	1/1	0/0	0/0	0/0	1/1	0/0	0/0	0/0	0/0	1/1	0/0	0/0	0/0	0/0	0/0	0/0	0/0	0/0	0/0	0/0	0/0	0/0	0/0	0/0	0/0	0/0	0/0	0/0	0/0	1/1	0/0	0/0	0/0	0/0	0/0	0/0	0/0
rs264099946	3	36557179	C	T	999			0/0	0/0	0/0	1/1	1/1	1/1	0/0	0/0	0/0	1/1	0/0	0/0	0/0	0/0	1/1	0/0	0/0	0/0	0/0	0/0	0/0	0/0	0/0	0/0	0/0	0/0	0/0	0/0	0/0	0/0	0/0	0/0	0/0	0/0	1/1	0/0	0/0	0/0	0/0	0/0	0/0	0/0
rs264486216	3	36557340	G	A	999			0/0	0/0	0/0	1/1	1/1	1/1	0/0	0/0	0/0	1/1	0/0	0/0	0/0	0/0	1/1	0/0	0/0	0/0	0/0	0/0	0/0	0/0	0/0	0/0	0/0	0/0	0/0	0/0	0/0	0/0	0/0	0/0	0/0	0/0	1/1	0/0	0/0	0/0	0/0	0/0	0/0	0/0
rs50558471	3	36557348	A	C	999			1/1	1/1	0/0	1/1	1/1	1/1	0/0	0/0	0/0	1/1	1/1	1/1	1/1	1/1	1/1	0/0	1/1	0/0	1/1	1/1	0/0	0/0	0/0	0/0	0/0	0/0	1/1	1/1	1/1	0/0	1/1	0/0	0/0	1/1	1/1	1/1	0/0	1/1	1/1	1/1	1/1	0/0
rs50116600	3	36557383	C	T	999			0/0	0/0	0/0	1/1	1/1	1/1	0/0	0/0	0/0	1/1	0/1	1/1		1/1	1/1	0/0	1/1	0/0	1/1	1/1	0/0	0/0	0/0	0/0	0/0	0/0	1/1	0/0	1/1	0/0	1/1	0/0	0/0	0/0	1/1	1/1	0/0	0/0	0/0	0/0	0/0	0/0
rs51374502	3	36557384	A	T	999			0/0	0/0	0/0	1/1	1/1	1/1	0/0	0/0	0/0	1/1	0/1	1/1		1/1	1/1	0/0	1/1	0/0	1/1	1/1	0/0	0/0	0/0	0/0	0/0	0/0	1/1	0/0	1/1	0/0	1/1	0/0	0/0	0/0	1/1	1/1	0/0	0/0	0/0	0/0	0/0	0/0
rs45662763	3	36557395	C	T	999			0/0	0/0	0/0	1/1	1/1	1/1	0/0	0/0	0/0	1/1	1/1	1/1	0/1	1/1	1/1	0/0	1/1	0/0	1/1	1/1	0/0	0/0	0/0	0/0	0/0	0/0	1/1	0/0	1/1	0/0	1/1	0/0	0/0	0/0	1/1	1/1	0/0	0/0	0/0	0/0	0/0	0/0
rs45771417	3	36557403	G	A	999			0/0	0/0	0/0	1/1	1/1	1/1	0/0	0/0	0/0	1/1	1/1	1/1	0/1	1/1	1/1	0/0	1/1	0/0	1/1	1/1	0/0	0/0	0/0	0/0	0/0	0/0	1/1	0/0	1/1	0/0	1/1	0/0	0/0	0/0	1/1	1/1	0/0	0/0	0/0	0/0	0/0	0/0
rs48221018	3	36557431	T	C	999			0/0	0/0	0/0	1/1	1/1	1/1	0/0	0/0	0/0	1/1	1/1	1/1	1/1	1/1	1/1	0/0	1/1	0/0	1/1	1/1	0/0	0/0	0/0	0/0	0/0	0/0	1/1	0/0	1/1	0/0	1/1	0/0	0/0	0/0	1/1	1/1	0/0	0/0	0/0	0/0	0/0	0/0
rs49700623	3	36557444	A	G	999			1/1	1/1	0/0	1/1	1/1	1/1	0/0	0/0	0/0	1/1	1/1	1/1	1/1	1/1	1/1	0/0	1/1	0/0	1/1	1/1	0/0	0/0	0/0	0/0	0/0	1/1	1/1	1/1	1/1	0/0	1/1	0/0	0/0	1/1	1/1	1/1	0/0	1/1	1/1	1/1	1/1	0/0
rs1134319903	3	36557454	C	T	999			0/0	0/0	0/0	1/1	1/1	1/1	0/0	0/0	0/0	1/1	1/1	1/1	1/1	1/1	1/1	0/0	1/1	0/0	1/1	1/1	0/0	0/0	0/0	0/0	0/0	0/0	1/1	0/0	1/1	0/0	1/1	0/0	0/0	0/0	1/1	1/1	0/0	0/0	0/0	0/0	0/0	0/0
rs51662679	3	36557535	A	G	999			0/0	0/0	0/0	1/1	1/1	1/1	0/0	0/0	0/0	1/1	1/1	1/1	1/1	1/1	1/1	0/0	1/1	0/0	1/1	1/1	0/0	0/0	0/0	0/0	0/0	0/0	1/1	0/0	1/1	0/0	1/1	0/0	0/0	0/0	1/1	1/1	0/0	0/0	0/0	0/0	0/0	0/0
rs47844350	3	36557544	C	T	999			0/0	0/0	0/0	1/1	1/1	1/1	0/0	0/0	0/0	1/1	1/1	1/1	1/1	1/1	1/1	0/0	1/1	0/0	1/1	1/1	0/0	0/0	0/0	0/0	0/0	0/0	1/1	0/0	1/1	0/0	1/1	0/0	0/0	0/0	1/1	1/1	0/0	0/0	0/0	0/0	0/0	0/0
rs260077035	3	36557647	C	T	999			0/0	0/0	0/0	1/1	1/1	1/1	0/0	0/0	0/0	1/1	1/1	1/1	1/1	1/1	1/1	0/0	1/1	0/0	1/1	1/1	0/0	0/0	0/0	0/0	0/0	0/0	1/1	0/0	1/1	0/0	1/1	0/0	0/0	0/0	1/1	1/1	0/0	0/0	0/0	0/0	0/0	0/0
rs227072530	3	36557651	C	T	999			0/0	0/0	0/0	1/1	1/1	1/1	0/0	0/0	0/0	1/1	1/1	1/1	1/1	1/1	1/1	0/0	1/1	0/0	1/1	1/1	0/0	0/0	0/0	0/0	0/0	0/0	1/1	0/0	1/1	0/0	1/1	0/0	0/0	0/0	1/1	1/1	0/0	0/0	0/0	0/0	0/0	0/0
rs50398176	3	36557771	T	G	999			0/0	0/0	0/0	1/1	1/1	1/1	0/0	0/0	0/0	1/1	1/1	1/1	1/1	1/1	1/1	0/0	1/1	0/0	1/1	1/1	0/0	0/0	0/0	0/0	0/0	0/0	1/1	0/0	1/1	0/0	1/1	0/0	0/0	0/0	1/1	1/1	0/0	0/0	0/0	0/0	0/0	1/1
rs48823591	3	36557935	C	T	999			0/0	0/0	0/0	1/1	1/1	1/1	0/0	0/0	0/0	1/1	1/1	1/1	1/1	1/1	1/1	0/0	1/1	0/0	1/1	1/1	0/0	0/0	0/0	0/0	0/0	0/0	1/1	0/0	1/1	0/0	1/1	0/0	0/0	0/0	1/1	1/1	0/0	0/0	0/0	0/0	0/0	0/0
rs48587324	3	36558125	G	A	999			0/0	0/0	0/0	1/1	1/1	1/1	0/0	0/0	0/0	1/1	1/1	1/1	1/1	1/1	1/1	0/0	1/1	0/0	1/1	1/1	0/0	0/0	0/0	0/0	0/0	0/0	1/1	0/0	1/1	0/0	1/1	0/0	0/0	0/0	1/1	1/1	0/0	0/0	0/0	0/0	0/0	0/0
rs47694120	3	36558196	C	T	999			1/1	1/1	0/0	1/1	1/1	1/1	0/0	0/0	0/0	1/1	1/1	1/1	1/1	1/1	1/1	0/0	1/1	0/0	1/1	1/1	0/0	0/0	0/0	0/0	0/0	0/0	1/1	1/1	1/1	0/0	1/1	0/0	0/0	1/1	1/1	1/1	0/0	1/1	1/1	1/1	1/1	0/0
rs50760101	3	36558200	A	G	999			0/0	0/0	0/0	1/1	1/1	1/1	0/0	0/0	0/0	1/1	1/1	1/1	1/1	1/1	1/1	0/0	1/1	0/0	1/1	1/1	0/0	0/0	0/0	0/0	0/0	0/0	1/1	0/0	1/1	0/0	1/1	0/0	0/0	0/0	1/1	1/1	0/0	0/0	0/0	0/0	0/0	0/0
rs48965458	3	36558222	C	T	999			0/0	0/0	0/0	1/1	1/1	1/1	0/0	0/0	0/0	1/1	1/1	1/1	1/1	1/1	1/1	0/0	1/1	0/0	1/1	1/1	0/0	0/0	0/0	0/0	0/0	0/0	1/1	0/0	1/1	0/0	1/1	0/0	0/0	0/0	1/1	1/1	0/0	0/0	0/0	0/0	0/0	0/0
rs50241797	3	36558388	A	C	999			1/1	1/1	0/0	1/1	1/1	1/1	0/0	0/0	0/0	1/1	1/1	1/1	1/1	1/1	1/1	0/0	1/1	0/0	1/1	1/1	0/0	0/0	0/0	0/0	0/0	0/0	1/1	1/1	1/1	0/0	1/1	0/0	0/0	1/1	1/1	1/1	0/0	1/1	1/1	1/1	1/1	0/0
rs49793682	3	36558389	G	A	999			1/1	1/1	0/0	1/1	1/1	1/1	0/0	0/0	0/0	1/1	1/1	1/1	1/1	1/1	1/1	0/0	1/1	0/0	1/1	1/1	0/0	0/0	0/0	0/0	0/0	0/0	1/1	1/1	1/1	0/0	1/1	0/0	0/0	1/1	1/1	1/1	0/0	1/1	1/1	1/1	1/1	0/0
rs47205456	3	36558428	A	T	999			0/0	0/0	0/0	1/1	1/1	1/1	0/0	0/0	0/0	1/1	1/1	1/1	1/1	1/1	1/1	0/0	1/1	0/0	1/1	1/1	0/0	0/0	0/0	0/0	0/0	0/0	1/1	0/0	1/1	0/0	1/1	0/0	0/0	0/0	1/1	1/1	0/0	0/0	0/0	0/0	0/0	0/0
rs50666086	3	36558491	G	A	999			0/0	0/0	0/0	1/1	1/1	1/1	0/0	0/0	0/0	1/1	1/1	1/1	1/1	1/1	1/1	0/0	1/1	0/0	1/1	1/1	0/0	0/0	0/0	0/0	0/0	0/0	1/1	0/0	1/1	0/0	1/1	0/0	0/0	0/0	1/1	1/1	0/0	0/0	0/0	0/0	0/0	0/0
rs48727589	3	36558584	T	C	999			0/0	0/0	0/0	1/1	1/1	1/1	0/0	0/0	0/0	1/1	1/1	1/1	1/1	1/1	1/1	0/0	1/1	0/0	1/1	1/1	0/0	0/0	0/0	0/0	0/0	0/0	1/1	0/0	1/1	0/0	1/1	0/0	0/0	0/0	1/1	1/1	0/0	0/0	0/0	0/0	0/0	0/0
rs49978467	3	36558743	C	T	999			1/1	1/1	0/0	1/1	1/1	1/1	0/0	0/0	0/0	1/1	1/1	1/1	1/1	1/1	1/1	0/0	1/1	0/0	1/1	1/1	0/0	0/0	0/0	0/0	0/0	0/0	1/1	1/1	1/1	0/0	1/1	0/0	0/0	1/1	1/1	1/1	0/0	1/1	1/1	1/1	1/1	0/0
rs46367217	3	36558759	T	C	999			1/1	1/1	0/0	1/1	1/1	1/1	0/0	0/0	0/0	1/1	1/1	1/1	1/1	1/1	1/1	0/0	1/1	0/0	1/1	1/1	0/0	0/0	0/0	0/0	0/0	1/1	1/1	1/1	1/1	0/0	1/1	0/0	0/0	1/1	1/1	1/1	0/0	1/1	1/1	1/1	1/1	0/0
rs48364246	3	36558981	T	C	999			0/0	0/0	0/0	1/1	1/1	1/1	0/0	0/0	0/0	1/1	1/1	1/1	1/1	1/1	1/1	0/0	1/1	0/0	1/1	1/1	0/0	0/0	0/0	0/0	0/0	0/0	1/1	0/0	1/1	0/0	1/1	0/0	0/0	0/0	1/1	1/1	0/0	0/0	0/0	0/0	0/0	0/0
rs49070633	3	36559007	C	T	999			0/0	0/0	0/0	1/1	1/1	1/1	0/0	0/0	0/0	1/1	1/1	1/1	1/1	1/1	1/1	0/0	1/1	0/0	1/1	1/1	0/0	0/0	0/0	0/0	0/0	0/0	1/1	0/0	1/1	0/0	1/1	0/0	0/0	0/0	1/1	1/1	0/0	0/0	0/0	0/0	0/0	0/0
rs48944542	3	36559054	T	C	999			1/1	1/1	0/0	1/1	1/1	1/1	0/0	0/0	0/0	1/1	1/1	1/1	1/1	1/1	1/1	0/0	1/1	0/0	1/1	1/1	0/0	0/0	0/0	0/0	0/0	1/1	1/1	1/1	1/1	0/0	1/1	0/0	0/0	1/1	1/1	1/1	0/0	1/1	1/1	1/1	1/1	0/0
rs46069117	3	36559105	C	T	999			1/1	1/1	0/0	1/1	1/1	1/1	0/0	0/0	0/0	1/1	1/1	1/1	1/1	1/1	1/1	0/0	1/1	0/0	1/1	1/1	0/0	0/0	0/0	0/0	0/0	1/1	1/1	1/1	1/1	0/0	1/1	0/0	0/0	1/1	1/1	1/1	0/0	1/1	1/1	1/1	1/1	0/0
rs45881825	3	36559144	C	T	999			1/1	1/1	0/0	1/1	1/1	1/1	0/0	0/0	0/0	1/1	1/1	1/1	1/1	1/1	1/1	0/0	1/1	0/0	1/1	1/1	0/0	0/0	0/0	0/0	0/0	1/1	1/1	1/1	1/1	0/0	1/1	0/0	0/0	1/1	1/1	1/1	0/0	1/1	1/1	1/1	1/1	0/0
rs47516089	3	36559165	G	A	999			1/1	1/1	0/0	1/1	1/1	1/1	0/0	0/0	0/0	1/1	1/1	1/1	1/1	1/1	1/1	0/0	1/1	0/0	1/1	1/1	0/0	0/0	0/0	0/0	0/0	0/0	1/1	1/1	1/1	0/0	1/1	0/0	0/0	1/1	1/1	1/1	0/0	1/1	1/1	1/1	1/1	0/0
rs255661316	3	36559301	T	C	999			1/1	1/1	0/0	1/1	1/1	1/1	0/0	0/0	0/0	1/1	0/0	0/0	0/0	0/0	1/1	0/0	0/0	0/0	0/0	0/0	0/0	0/0	0/0	0/0	0/0	1/1	0/0	1/1	0/0	0/0	0/0	0/0	0/0	1/1	1/1	0/0	0/0	1/1	1/1	1/1	1/1	0/0
rs48541629	3	36559353	T	C	999			1/1	1/1	0/0	1/1	1/1	1/1	0/0	0/0	0/0	1/1	1/1	1/1	1/1	1/1	1/1	0/0	1/1	0/0	1/1	1/1	0/0	0/0	0/0	0/0	0/0	1/1	1/1	1/1	1/1	0/0	1/1	0/0	0/0	1/1	1/1	1/1	0/0	1/1	1/1	1/1	1/1	0/0
rs51332837	3	36559469	A	G	999			1/1	1/1	0/0	1/1	1/1	1/1	0/0	0/0	0/0	1/1	1/1	1/1	1/1	1/1	1/1	0/0	1/1	0/0	1/1	1/1	0/0	0/0	0/0	0/0	0/0	1/1	1/1	1/1	1/1	0/0	1/1	0/0	0/0	1/1	1/1	1/1	0/0	1/1	1/1	1/1	1/1	0/0
rs31276012	3	36559535	C	T	999			1/1	1/1	0/0	1/1	1/1	1/1	0/0	0/0	0/0	1/1	1/1	1/1	1/1	1/1	1/1	0/0	1/1	0/0	1/1	1/1	0/0	0/0	0/0	0/0	0/0	1/1	1/1	1/1	1/1	0/0	1/1	0/0	0/0	1/1	1/1	1/1	0/0	1/1	1/1	1/1	1/1	0/0
rs30005570	3	36559712	G	A	999			1/1	1/1	0/0	1/1	1/1	1/1	0/0	0/0	0/0	1/1	1/1	1/1	1/1	1/1	1/1	0/0	1/1	0/0	1/1	1/1	0/0	0/0	0/0	0/0	0/0	1/1	1/1	1/1	1/1	0/0	1/1	0/0	0/0	1/1	1/1	1/1	0/0	1/1	1/1	1/1	1/1	0/0
rs30024699	3	36559721	A	G	999			1/1	1/1	0/0	1/1	1/1	1/1	0/0	0/0	0/0	1/1	1/1	1/1	1/1	1/1	1/1	0/0	1/1	0/0	1/1	1/1	0/0	0/0	0/0	0/0	0/0	1/1	1/1	1/1	1/1	0/0	1/1	0/0	0/0	1/1	1/1	1/1	0/0	1/1	1/1	1/1	1/1	0/0
rs30177625	3	36559764	T	G	999			1/1	1/1	0/0	1/1	1/1	1/1	0/0	0/0	0/0	1/1	1/1	1/1	1/1	1/1	1/1	0/0	1/1	0/0	1/1	1/1	0/0	0/0	0/0	0/0	0/0	0/0	1/1	1/1	1/1	0/0	1/1	0/0	0/0	1/1	1/1	1/1	0/0	1/1	1/1	1/1	1/1	0/0
rs234510159	3	36559892	C	G	999			0/0	0/0	0/0	1/1	1/1	1/1	0/0	0/0	0/0	1/1	1/1	1/1	1/1	1/1	1/1	0/0	1/1	0/0	1/1	1/1	0/0	0/0	0/0	0/0	0/0	0/0	1/1	0/0	1/1	0/0	1/1	0/0	0/0	0/0	1/1	1/1	0/0	0/0	0/0	0/0	0/0	0/0
rs251027634	3	36560117	G	A	999			1/1	1/1	0/0	1/1	1/1	1/1	0/0	0/0	0/0	1/1	1/1	1/1	1/1	1/1	1/1	0/0	1/1	0/0	1/1	1/1	0/0	0/0	0/0	0/0	0/0	1/1	1/1	1/1	1/1	0/0	1/1	0/0	0/0	1/1	1/1	1/1	0/0	1/1	1/1	1/1	1/1	1/1
rs236096003	3	36560288	C	T	999			1/1	1/1	0/0	1/1	1/1	1/1	0/0	0/0	0/0	1/1	1/1	1/1	1/1	1/1	1/1	0/0	1/1	0/0	1/1	1/1	0/0	0/0	0/0	0/0	0/0	1/1	1/1	1/1	1/1	0/0	1/1	0/0	0/0	1/1	1/1	1/1	0/0	1/1	1/1	1/1	1/1	0/0
rs29936552	3	36560531	G	T	999			1/1	1/1	0/0	1/1	1/1	1/1	0/0	0/0	0/0	1/1	1/1	1/1	1/1	1/1	1/1	0/0	1/1	0/0	1/1	1/1	0/0	0/0	0/0	0/0	0/0	1/1	1/1	1/1	1/1	0/0	1/1	0/0	0/0	1/1	1/1	1/1	0/0	1/1	1/1	1/1	1/1	1/1
rs49059581	3	36560579	A	G	999			0/0	0/0	0/0	1/1	1/1	1/1	0/0	0/0	0/0	1/1	1/1	1/1	1/1	1/1	1/1	0/0	1/1	0/0	1/1	1/1	0/0	0/0	0/0	0/0	0/0	0/0	1/1	0/0	1/1	0/0	1/1	0/0	0/0	0/0	1/1	1/1	0/0	0/0	0/0	0/0	0/0	0/0
rs29937228	3	36560644	A	G	999			1/1	1/1	0/0	1/1	1/1	1/1	0/0	0/0	0/0	1/1	1/1	1/1	1/1	1/1	1/1	0/0	1/1	0/0	1/1	1/1	0/0	0/0	0/0	0/0	0/0	1/1	1/1	1/1	1/1	0/0	1/1	0/0	0/0	1/1	1/1	1/1	0/0	1/1	1/1	1/1	1/1	0/0
rs29937231	3	36560746	T	A	999			1/1	1/1	0/0	1/1	1/1	1/1	0/0	0/0	0/0	1/1	1/1	1/1	1/1	1/1	1/1	0/0	1/1	0/0	1/1	1/1	0/0	0/0	0/0	0/0	0/0	1/1	1/1	1/1	1/1	0/0	1/1	0/0	0/0	1/1	1/1	1/1	0/0	1/1	1/1	1/1	1/1	0/0
rs29938114	3	36560826	T	C	999			0/0	0/0	0/0	1/1	1/1	1/1	0/0	0/0	0/0	1/1	1/1	1/1	1/1	1/1	1/1	0/0	1/1	0/0	1/1	1/1	0/0	0/0	0/0	0/0	0/0	0/0	1/1	0/0	1/1	0/0	1/1	0/0	0/0	0/0	1/1	1/1	0/0	0/0	0/0	0/0	0/0	0/0
rs29938117	3	36560883	G	C	999			0/0	0/0	0/0	1/1	1/1	1/1	0/0	0/0	0/0	1/1	1/1	1/1	1/1	1/1	1/1	0/0	1/1	0/0	1/1	1/1	0/0	0/0	0/0	0/0	0/0	0/0	1/1	0/0	1/1	0/0	1/1	0/0	0/0	0/0	1/1	1/1	0/0	0/0	0/0	0/0	0/0	0/0
rs29938120	3	36560926	T	G	999			0/0	0/0	0/0	1/1	1/1	1/1	0/0	0/0	0/0	1/1	1/1	1/1	1/1	1/1	1/1	0/0	1/1	0/0	1/1	1/1	0/0	0/0	0/0	0/0	0/0	0/0	1/1	0/0	1/1	0/0	1/1	0/0	0/0	0/0	1/1	1/1	0/0	0/0	0/0	0/0	0/0	0/0
rs29938123	3	36560968	T	C	999			0/0	0/0	0/0	1/1	1/1	1/1	0/0	0/0	0/0	1/1	1/1	1/1	1/1	1/1	1/1	0/0	1/1	0/0	1/1	1/1	0/0	0/0	0/0	0/0	0/0	0/0	1/1	0/0	1/1	0/0	1/1	0/0	0/0	0/0	1/1	1/1	0/0	0/0	0/0	0/0	0/0	0/0
rs29938796	3	36561066	T	C	999			1/1	1/1	0/0	1/1	1/1	1/1	0/0	0/0	0/0	1/1	1/1	1/1	1/1	1/1	1/1	0/0	1/1	0/0	1/1	1/1	0/0	0/0	0/0	0/0	0/0	1/1	1/1	1/1	1/1	0/0	1/1	0/0	0/0	1/1	1/1	1/1	0/0	1/1	1/1	1/1	1/1	0/0
rs29938798	3	36561289	G	A	999			1/1	1/1	0/0	1/1	1/1	1/1	0/0	0/0	0/0	1/1	1/1	1/1	1/1	1/1	1/1	0/0	1/1	0/0	1/1	1/1	0/0	0/0	0/0	0/0	0/0	1/1	1/1	1/1	1/1	0/0	1/1	0/0	0/0	1/1	1/1	1/1	0/0	1/1	1/1	1/1	1/1	0/0
rs29938800	3	36561369	T	C	999			1/1	1/1	0/0	1/1	1/1	1/1	0/0	0/0	0/0	1/1	1/1	1/1	1/1	1/1	1/1	0/0	1/1	0/0	1/1	1/1	0/0	0/0	0/0	0/0	0/0	1/1	1/1	1/1	1/1	0/0	1/1	0/0	0/0	1/1	1/1	1/1	0/0	1/1	1/1	1/1	1/1	0/0
rs29939762	3	36561583	G	A	999			1/1	1/1	0/0	1/1	1/1	1/1	0/0	0/0	0/0	1/1	1/1	1/1	1/1	1/1	1/1	0/0	1/1	0/0	1/1	1/1	0/0	0/0	0/0	0/0	0/0	1/1	1/1	1/1	1/1	0/0	1/1	0/0	0/0	1/1	1/1	1/1	0/0	1/1	1/1	1/1	1/1	0/0
rs582419400	3	36561608	A	G	999			1/1	1/1	0/0	1/1	1/1	1/1	0/0	0/0	0/0	1/1		1/1		1/1	1/1	0/0	1/1	0/0	1/1	1/1	0/0	0/0	0/0	0/0	0/0	1/1	1/1	1/1	1/1	0/0	1/1	0/0	0/0	1/1	1/1	1/1	0/0	1/1	1/1	1/1	1/1	0/0
rs227840685	3	36561620	A	G	999			1/1	1/1	0/0	1/1	1/1	1/1	0/0	0/0	0/0	1/1	1/1	1/1	1/1	1/1	1/1	0/0	1/1	0/0	1/1	1/1	0/0	0/0	0/0	0/0	0/0	1/1	1/1	1/1	1/1	0/0	1/1	0/0	0/0	1/1	1/1	1/1	0/0	1/1	1/1	1/1	1/1	0/0
rs244767213	3	36561630	T	C	999			1/1	1/1	0/0	1/1	1/1	1/1	0/0	0/0	0/0	1/1	1/1	1/1	1/1	1/1	1/1	0/0	1/1	0/0	1/1	1/1	0/0	0/0	0/0	0/0	0/0	1/1	1/1	1/1	1/1	0/0	1/1	0/0	0/0	1/1	1/1	1/1	0/0	1/1	1/1	1/1	1/1	0/0
rs214914635	3	36561714	A	G,T	999			2/2	1/1	0/0	2/2	2/2	2/2	0/0	0/0	0/0	2/2	1/1	1/1	1/1	1/1	2/2	0/0	1/1	0/0	1/1	1/1	0/0	0/0	0/0	0/0	0/0	1/1	1/1	1/1	1/1	0/0	1/1	0/0	0/0	2/2	2/2	1/1	0/0	1/1	1/1	1/1	1/1	0/0
rs252625728	3	36561717	C	T	999			1/1	1/1	0/0	1/1	1/1	1/1	0/0	0/0	0/0	1/1	1/1	1/1	1/1	1/1	1/1	0/0	1/1	0/0	1/1	1/1	0/0	0/0	0/0	0/0	0/0	1/1	1/1	1/1	1/1	0/0	1/1	0/0	0/0	1/1	1/1	1/1	0/0	1/1	1/1	1/1	1/1	0/0
rs234540794	3	36561719	A	C	999			1/1	1/1	0/0	1/1	1/1	1/1	0/0	0/0	0/0	1/1	1/1	1/1	1/1	1/1	1/1	0/0	1/1	0/0	1/1	1/1	0/0	0/0	0/0	0/0	0/0	1/1	1/1	1/1	1/1	0/0	1/1	0/0	0/0	1/1	1/1	1/1	0/0	1/1	1/1	1/1	1/1	0/0
rs261483858	3	36561736	T	C	999			1/1	1/1	0/0	1/1	1/1	1/1	0/0	0/0	0/0	1/1	1/1	1/1	1/1	1/1	1/1	0/0	1/1	0/0	1/1	1/1	0/0	0/0	0/0	0/0	0/0	1/1	1/1	1/1	1/1	0/0	1/1	0/0	0/0	1/1	1/1	1/1	0/0	1/1	1/1	1/1	1/1	0/0
rs217844987	3	36561793	T	G	999			0/0	1/1	0/0	1/1	1/1	1/1	0/0	0/0	0/0	1/1	1/1	1/1	1/1	1/1	1/1	0/0	1/1	0/0	1/1	1/1	0/0	0/0	0/0	0/0	0/0	1/1	1/1	1/1	1/1	0/0	1/1	0/0	0/0	1/1	1/1	1/1	0/0	0/0	1/1	1/1	1/1	0/0
rs235128213	3	36561891	A	C	999			0/0	0/0	0/0	1/1	1/1	1/1	0/0	0/0	0/0	1/1	0/0	0/0	0/0	0/0	1/1	0/0	0/0	0/0	0/0	0/0	0/0	0/0	0/0	0/0	0/0	0/0	0/0	0/0	0/0	0/0	0/0	0/0	0/0	0/0	1/1	0/0	0/0	0/0	0/0	0/0	0/0	0/0
rs251219914	3	36561916	C	A	999			1/1	1/1	0/0	1/1	1/1	1/1	0/0	0/0	0/0	1/1	1/1	1/1	1/1	1/1	1/1	0/0	1/1	0/0	1/1	1/1	0/0	0/0	0/0	0/0	0/0	1/1	1/1	1/1	1/1	0/0	1/1	0/0	0/0	1/1	1/1	1/1	0/0	1/1	1/1	1/1	1/1	0/0
rs29940555	3	36561917	T	G	999			1/1	1/1	0/0	1/1	1/1	1/1	0/0	0/0	0/0	1/1	1/1	1/1	1/1	1/1	1/1	0/0	1/1	0/0	1/1	1/1	0/0	0/0	0/0	0/0	0/0	1/1	1/1	1/1	1/1	0/0	1/1	0/0	0/0	1/1	1/1	1/1	0/0	1/1	1/1	1/1	1/1	0/0
rs240136692	3	36561944	T	C	999			1/1	1/1	0/0	1/1	1/1	1/1	0/0	0/0	0/0	1/1	1/1	1/1	1/1	1/1	1/1	0/0	1/1	0/0	1/1	1/1	0/0	0/0	0/0	0/0	0/0	1/1	1/1	1/1	1/1	0/0	1/1	0/0	0/0	1/1	1/1	1/1	0/0	1/1	1/1	1/1	1/1	0/0
rs257239893	3	36562007	T	C	999			1/1	1/1	0/0	1/1	1/1	1/1	0/0	0/0	0/0	1/1	1/1	1/1	1/1	1/1	1/1	0/0	1/1	0/0	1/1	1/1	0/0	0/0	0/0	0/0	0/0	1/1	1/1	1/1	1/1	0/0	1/1	0/0	0/0	1/1	1/1	1/1	0/0	1/1	1/1	1/1	1/1	0/0
rs223388175	3	36562009	C	A	999			1/1	1/1	0/0	1/1	1/1	1/1	0/0	0/0	0/0	1/1	1/1	1/1	1/1	1/1	1/1	0/0	1/1	0/0	1/1	1/1	0/0	0/0	0/0	0/0	0/0	1/1	1/1	1/1	1/1	0/0	1/1	0/0	0/0	1/1	1/1	1/1	0/0	1/1	1/1	1/1	1/1	0/0
rs251121625	3	36562015	C	T	999			0/0	0/0	0/0	1/1	1/1	1/1	0/0	0/0	0/0	1/1	0/0	0/0	0/0	0/0	1/1	0/0	0/0	0/0	0/0	0/0	0/0	0/0	0/0	0/0	0/0	0/0	0/0	0/0	0/0	0/0	0/0	0/0	0/0	0/0	0/1	0/0	0/0	0/0	0/0	0/0	0/0	0/0
rs213330441	3	36562018	G	A	999			0/0	0/0	0/0	1/1	1/1	1/1	0/0	0/0	0/0	1/1	0/0	0/0	0/0	0/0	1/1	0/0	0/0	0/0	0/0	0/0	0/0	0/0	0/0	0/0	0/0	0/0	0/0	0/0	0/0	0/0	0/0	0/0	0/0	0/0	0/1	0/0	0/0	0/0	0/0	0/0	0/0	0/0
rs29940558	3	36562089	C	A	999	missense_variant	Exosc9	0/0	0/0	0/0	1/1	1/1	1/1	0/0	0/0	0/0	1/1	0/0	0/0	0/0	0/0	1/1	0/0	0/0	0/0	0/0	0/0	0/0	0/0	0/0	0/0	0/0	0/0	0/0	0/0	0/0	0/0	0/0	0/0	0/0	0/0	1/1	0/0	0/0	0/0	0/0	0/0	0/0	0/0
rs45899168	3	36562438	C	T	999			1/1	1/1	0/0	1/1	1/1	1/1	0/0	0/0	0/0	1/1	1/1	1/1	1/1	1/1	1/1	0/0	1/1	0/0	1/1	1/1	0/0	0/0	0/0	0/0	0/0	1/1	1/1	1/1	1/1	0/0	1/1	0/0	0/0	1/1	1/1	1/1	0/0	1/1	1/1	1/1	1/1	0/0
rs259514631	3	36562478	G	A	999			0/0	0/0	0/0	1/1	1/1	1/1	0/0	0/0	0/0	1/1	0/0	0/0	0/0	0/0	1/1	0/0	0/0	0/0	0/0	0/0	0/0	0/0	0/0	0/0	0/0	0/0	0/0	0/0	0/0	0/0	0/0	0/0	0/0	0/0	1/1	0/0	0/0	0/0	0/0	0/0	0/0	0/0
rs29940561	3	36562517	A	G	999			1/1	1/1	0/0	1/1	1/1	1/1	0/0	0/0	0/0	1/1	1/1	1/1	1/1	1/1	1/1	0/0	1/1	0/0	1/1	1/1	0/0	0/0	0/0	0/0	0/0	1/1	1/1	1/1	1/1	0/0	1/1	0/0	0/0	1/1	1/1	1/1	0/0	1/1	1/1	1/1	1/1	0/0
rs48988380	3	36562605	A	G	999			1/1	1/1	0/0	1/1	1/1	1/1	0/0	0/0	0/0	1/1	1/1	1/1	1/1	1/1	1/1	0/0	1/1	0/0	1/1	1/1	0/0	0/0	0/0	0/0	0/0	1/1	1/1	1/1	1/1	0/0	1/1	0/0	0/0	1/1	1/1	1/1	0/0	1/1	1/1	1/1	1/1	0/0
rs238970872	3	36562634	G	A	999			0/0	0/0	0/0	1/1	1/1	1/1	0/0	0/0	0/0	1/1	0/0	0/0	0/0	0/0	1/1	0/0	0/0	0/0	0/0	0/0	0/0	0/0	0/0	0/0	0/0	0/0	0/0	0/0	0/0	0/0	0/0	0/0	0/0	0/0	1/1	0/0	0/0	0/0	0/0	0/0	0/0	0/0
rs47350108	3	36562663	A	C	999			1/1	1/1	0/0	1/1	1/1	1/1	0/0	0/0	0/0	1/1		1/1		1/1	1/1	0/0	1/1	0/0	1/1	1/1	0/0	0/0	0/0	0/0	0/0	1/1	1/1	1/1	1/1	0/0	1/1	0/0	0/0	1/1	1/1	1/1	0/0	1/1	1/1	1/1	1/1	0/0
rs579004928	3	36562702	G	A	625			1/1	1/1	0/0			1/1	0/0	0/0	0/0			1/1		1/1		0/0	1/1	0/0		0/1	0/0	0/0	0/0	0/0	0/0	0/1	1/1	1/1	1/1	0/0		0/0	0/0			1/1	0/0	1/1		0/1		0/0
rs239276644	3	36562733	C	A	999			1/1		0/0		0/1		0/0	0/0	0/0	0/1				0/0		0/0	1/1	0/0			0/0	0/0	0/0	0/0	0/0	1/1		0/0	0/0	0/0		0/0	0/0	1/1			0/0	1/1				0/0
rs259958692	3	36562734	C	A	999			1/1		0/0		0/1		0/0	0/0	0/0	0/1						0/0	1/1	0/0			0/0	0/0	0/0	0/0	0/0	1/1				0/0		0/0	0/0	1/1			0/0	1/1				0/0
rs47401527	3	36562806	T	C	999			1/1	1/1	0/0	1/1	1/1	1/1	0/0	0/0	0/0	1/1	1/1	1/1	1/1	1/1	1/1	0/0	1/1	0/0	1/1	1/1	0/0	0/0	0/0	0/0	0/0	1/1	1/1	1/1	1/1	0/0	1/1	0/0	0/0	1/1	1/1	1/1	0/0	1/1	1/1	1/1	1/1	0/0
rs29941434	3	36562996	C	T	999			1/1	1/1	0/0	1/1	1/1	1/1	0/0	0/0	0/0	1/1	1/1	1/1	1/1	1/1	1/1	0/0	1/1	0/0	1/1	1/1	0/0	0/0	0/0	0/0	0/0	1/1	1/1	1/1	1/1	0/0	1/1	0/0	0/0	1/1	1/1	1/1	0/0	1/1	1/1	1/1	1/1	0/0
rs29941440	3	36563350	A	T	999			0/0	0/0	0/0	1/1	1/1	1/1	0/0	0/0	0/0	1/1	0/0	0/0	0/0	0/0	1/1	0/0	0/0	0/0	0/0	0/0	0/0	0/0	0/0	0/0	0/0	0/0	0/0	0/0	0/0	0/0	0/0	0/0	0/0	0/0	1/1	0/0	0/0	0/0	0/0	0/0	0/0	0/0
rs30649562	3	36563391	G	T	999			1/1	1/1	0/0	1/1	1/1	1/1	0/0	0/0	0/0	1/1	1/1	1/1	1/1	1/1	1/1	0/0	1/1	0/0	1/1	1/1	0/0	0/0	0/0	0/0	0/0	1/1	1/1	1/1	1/1	0/0	1/1	0/0	0/0	1/1	1/1	1/1	0/0	1/1	1/1	1/1	1/1	0/0
rs31642397	3	36563648	G	A	999			1/1	1/1	0/0	1/1	1/1	1/1	0/0	0/0	0/0	1/1	1/1	1/1	1/1	1/1	1/1	0/0	1/1	0/0	1/1	1/1	0/0	0/0	0/0	0/0	0/0	1/1	1/1	1/1	1/1	0/0	1/1	0/0	0/0	1/1	1/1	1/1	0/0	1/1	1/1	1/1	1/1	0/0
rs31614338	3	36563655	G	A	999			1/1	1/1	0/0	1/1	1/1	1/1	0/0	0/0	0/0	1/1	1/1	1/1	1/1	1/1	1/1	0/0	1/1	0/0	1/1	1/1	0/0	0/0	0/0	0/0	0/0	1/1	1/1	1/1	1/1	0/0	1/1	0/0	0/0	1/1	1/1	1/1	0/0	1/1	1/1	1/1	1/1	0/0
rs29942356	3	36563697	G	A	999			0/0	0/0	0/0	1/1	1/1	1/1	0/0	0/0	0/0	1/1	0/0	0/0	0/0	0/0	1/1	0/0	0/0	0/0	0/0	0/0	0/0	0/0	0/0	0/0	0/0	0/0	0/0	0/0	0/0	0/0	0/0	0/0	0/0	0/0	1/1	0/0	0/0	0/0	0/0	0/0	0/0	0/0
rs29942359	3	36563735	A	G	999			1/1	1/1	0/0	1/1	1/1	1/1	0/0	0/0	0/0	1/1	1/1	1/1	1/1	1/1	1/1	0/0	1/1	0/0	1/1	1/1	0/0	0/0	0/0	0/0	0/0	1/1	1/1	1/1	1/1	0/0	1/1	0/0	0/0	1/1	1/1	1/1	0/0	1/1	1/1	1/1	1/1	0/0
rs222940486	3	36563756	C	T	999			0/0	0/0	0/0	1/1	1/1	1/1	0/0	0/0	0/0	1/1	0/0	0/0	0/0	0/0	1/1	0/0	0/0	0/0	0/0	0/0	0/0	0/0	0/0	0/0	0/0	0/0	0/0	0/0	0/0	0/0	0/0	0/0	0/0	0/0	1/1	0/0	0/0	0/0	0/0	0/0	0/0	0/0
rs31478755	3	36563828	T	C	999			1/1	1/1	0/0	1/1	1/1	1/1	0/0	0/0	0/0	1/1	1/1	1/1	1/1	1/1	1/1	0/0	1/1	0/0	1/1	1/1	0/0	0/0	0/0	0/0	0/0	0/0	1/1	1/1	1/1	0/0	1/1	0/0	0/0	1/1	1/1	1/1	0/0	1/1	1/1	1/1	1/1	0/0
rs30756410	3	36563854	T	C	999			1/1	1/1	0/0	1/1	1/1	1/1	0/0	0/0	0/0	1/1	1/1	1/1	1/1	1/1	1/1	0/0	1/1	0/0	1/1	1/1	0/0	0/0	0/0	0/0	0/0	1/1	1/1	1/1	1/1	0/0	1/1	0/0	0/0	1/1	1/1	1/1	0/0	1/1	1/1	1/1	1/1	0/0
rs222270682	3	36563859	C	T	999			0/0	0/0	0/0	1/1	1/1	1/1	0/0	0/0	0/0	1/1	0/0	0/0	0/0	0/0	1/1	0/0	0/0	0/0	0/0	0/0	0/0	0/0	0/0	0/0	0/0	0/0	0/0	0/0	0/0	0/0	0/0	0/0	0/0	0/0	1/1	0/0	0/0	0/0	0/0	0/0	0/0	0/0
rs227296263	3	36563992	T	C	999			0/0	0/0	0/0	1/1	1/1	1/1	0/0	0/0	0/0	1/1	0/0	0/0	0/0	0/0	1/1	0/0	0/0	0/0	0/0	0/0	0/0	0/0	0/0	0/0	0/0	0/0	0/0	0/0	0/0	0/0	0/0	0/0	0/0	0/0	1/1	0/0	0/0	0/0	0/0	0/0	0/0	0/0
rs263921193	3	36564096	C	T	999			0/0	0/0	0/0	1/1	1/1	1/1	0/0	0/0	0/0	1/1	0/0	0/0	0/0	0/0	1/1	0/0	0/0	0/0	0/0	0/0	0/0	0/0	0/0	0/0	0/0	0/0	0/0	0/0	0/0	0/0	0/0	0/0	0/0	0/0	1/1	0/0	0/0	0/0	0/0	0/0	0/0	0/0
rs29942362	3	36564128	C	T	999			0/0	0/0	0/0	1/1	1/1	1/1	0/0	0/0	0/0	1/1	0/0	0/0	0/0	0/0	1/1	0/0	0/0	0/0	0/0	0/0	0/0	0/0	0/0	0/0	0/0	0/0	0/0	0/0	0/0	0/0	0/0	0/0	0/0	0/0	1/1	0/0	0/0	0/0	0/0	0/0	0/0	0/0
rs29943265	3	36564191	T	C	999			1/1	1/1	0/0	1/1	1/1	1/1	0/0	0/0	0/0	1/1	1/1	1/1	1/1	1/1	1/1	0/0	1/1	0/0	1/1	1/1	0/0	0/0	0/0	0/0	0/0	1/1	1/1	1/1	1/1	0/0	1/1	0/0	0/0	1/1	1/1	1/1	0/0	1/1	1/1	1/1	1/1	0/0
rs48392844	3	36564300	T	C	999			1/1	1/1	0/0	1/1	1/1	1/1	0/0	0/0	0/0	1/1	1/1	1/1	1/1	1/1	1/1	0/0	1/1	0/0	1/1	1/1	0/0	0/0	0/0	0/0	0/0	0/0	1/1	1/1	1/1	0/0	1/1	0/0	0/0	1/1	1/1	1/1	0/0	1/1	1/1	1/1	1/1	0/0
rs48769947	3	36564331	A	G	999			1/1	1/1	0/0	1/1	1/1	1/1	0/0	0/0	0/0	1/1	1/1	1/1	1/1	1/1	1/1	0/0	1/1	0/0	1/1	1/1	0/0	0/0	0/0	0/0	0/0	1/1	1/1	1/1	1/1	0/0	1/1	0/0	0/0	1/1	1/1	1/1	0/0	1/1	1/1	1/1	1/1	0/0
rs1133650298	3	36564369	G	T	125					0/0		1/1	0/1	0/0	0/0	0/0		0/1	1/1			0/1	0/0	1/1	0/0		0/1	0/0	0/0	0/0	0/0	0/0		0/1			0/0		0/0	0/0				0/0	0/1		0/1	0/1	0/0
rs29943268	3	36564490	T	G	999			0/0	0/0	0/0	1/1	1/1	1/1	0/0	0/0	0/0	1/1	0/0	0/0	0/0	0/0	1/1	0/0	0/0	0/0	0/0	0/0	0/0	0/0	0/0	0/0	0/0	0/0	0/0	0/0	0/0	0/0	0/0	0/0	0/0	0/0	1/1	0/0	0/0	0/0	0/0	0/0	0/0	0/0
rs234778673	3	36564550	T	C	999			0/0	0/0	0/0	1/1	1/1	1/1	0/0	0/0	0/0	1/1	0/0	0/0	0/0	0/0	1/1	0/0	0/0	0/0	0/0	0/0	0/0	0/0	0/0	0/0	0/0	0/0	0/0	0/0	0/0	0/0	0/0	0/0	0/0	0/0	1/1	0/0	0/0	0/0	0/0	0/0	0/0	0/0
rs51235299	3	36564587	A	G	999			1/1	1/1	0/0	1/1	1/1	1/1	0/0	0/0	0/0	1/1	1/1	1/1	1/1	1/1	1/1	0/0	1/1	0/0	1/1	1/1	0/0	0/0	0/0	0/0	0/0	1/1	1/1	1/1	1/1	0/0	1/1	0/0	0/0	1/1	1/1	1/1	0/0	1/1	1/1	1/1	1/1	0/0
rs29944104	3	36564712	C	T	999			0/0	0/0	0/0	1/1	1/1	1/1	0/0	0/0	0/0	1/1	0/0	0/0	0/0	0/0	1/1	0/0	0/0	0/0	0/0	0/0	0/0	0/0	0/0	0/0	0/0		0/0	0/0	0/0	0/0	0/0	0/0	0/0	0/0	1/1	0/0	0/0	0/0	0/0	0/0	0/0	0/0
rs29944107	3	36564988	T	C	999	3_prime	Ccna2	1/1	1/1	0/0	1/1	1/1	1/1	0/0	0/0	0/0	1/1	1/1	1/1	1/1	1/1	1/1	0/0	1/1	0/0	1/1	1/1	0/0	0/0	0/0	0/0	0/0	1/1	1/1	1/1	1/1	0/0	1/1	0/0	0/0	1/1	1/1	1/1	0/0	1/1	1/1	1/1	1/1	0/0
rs29938055	3	36565352	G	A	999	3_prime	Ccna2	0/0	0/0	0/0	1/1	1/1	1/1	0/0	0/0	0/0	1/1	0/0	0/0	0/0	0/0	1/1	0/0	0/0	0/0	0/0	0/0	0/0	0/0	0/0	0/0	0/0	1/1	0/0	0/0	0/0	0/0	0/0	0/0	0/0	0/0	1/1	0/0	0/0	0/0	0/0	0/0	0/0	0/0
rs29938058	3	36565468	C	T	999	synonymous	Exosc9	0/0	0/0	0/0	1/1	1/1	1/1	0/0	0/0	0/0	1/1	0/0	0/0	0/0	0/0	1/1	0/0	0/0	0/0	0/0	0/0	0/0	0/0	0/0	0/0	0/0	0/0	0/0	0/0	0/0	0/0	0/0	0/0	0/0	0/0	1/1	0/0	0/0	0/0	0/0	0/0	0/0	0/0
	3	36565525	C	G	999	3_prime	Exosc9	1/1	1/1	0/0	1/1	1/1	1/1	0/0	0/0	0/0			1/1	0/1	1/1	1/1	0/0	1/1	0/0	1/1	1/1	0/0	0/0	0/0	0/0	0/0	1/1	1/1	1/1	1/1	0/0	1/1	0/0	0/0	1/1	1/1	1/1	0/0	1/1	1/1	1/1	1/1	0/0
rs236639190	3	36565555	T	C	999	3_prime	Exosc9	0/0	0/0	0/0	1/1	1/1	1/1	0/0	0/0	0/0	1/1	0/0	0/0	0/0	0/0	1/1	0/0	0/0	0/0	0/0	0/0	0/0	0/0	0/0	0/0	0/0	1/1	0/0	0/0	0/0	0/0	0/0	0/0	0/0	0/0	1/1	0/0	0/0	0/0	0/0	0/0	0/0	0/0
rs29938061	3	36565570	G	A	999	3_prime	Exosc9	1/1	1/1	0/0	1/1	1/1	1/1	0/0	0/0	0/0	1/1	1/1	1/1	1/1	1/1	1/1	0/0	1/1	0/0	1/1	1/1	0/0	0/0	0/0	0/0	0/0	1/1	1/1	1/1	1/1	0/0	1/1	0/0	0/0	1/1	1/1	1/1	0/0	1/1	1/1	1/1	1/1	0/0
rs29939044	3	36565589	T	C	999	3_prime	Exosc9	1/1	1/1	0/0	1/1	1/1	1/1	0/0	0/0	0/0	1/1	1/1	1/1	1/1	1/1	1/1	0/0	1/1	0/0	1/1	1/1	0/0	0/0	0/0	0/0	0/0	0/0	1/1	1/1	1/1	0/0	1/1	0/0	0/0	1/1	1/1	1/1	0/0	1/1	1/1	1/1	1/1	0/0
rs29939047	3	36565689	T	A	999	3_prime	Exosc9	1/1	1/1	0/0	1/1	1/1	1/1	0/0	0/0	0/0	1/1	1/1	1/1	1/1	1/1	1/1	0/0	1/1	0/0	1/1	1/1	0/0	0/0	0/0	0/0	0/0	1/1	1/1	1/1	1/1	0/0	1/1	0/0	0/0	1/1	1/1	1/1	0/0	1/1	1/1	1/1	1/1	0/0
rs29939050	3	36565731	C	G	999	3_prime	Ccna2	1/1	1/1	0/0	1/1	1/1	1/1	0/0	0/0	0/0	1/1	1/1	1/1	1/1	1/1	1/1	0/0	1/1	0/0	1/1	1/1	0/0	0/0	0/0	0/0	0/0	1/1	1/1	1/1	1/1	0/0	1/1	0/0	0/0	1/1	1/1	1/1	0/0	1/1	1/1	1/1	1/1	0/0
rs45880100	3	36565803	G	A	999	3_prime	Ccna2	1/1	1/1	0/0	1/1	1/1	1/1	0/0	0/0	0/0	1/1	1/1	1/1	1/1	1/1	1/1	0/0	1/1	0/0	1/1	1/1	0/0	0/0	0/0	0/0	0/0	1/1	1/1	1/1	1/1	0/0	1/1	0/0	0/0	1/1	1/1	1/1	0/0	1/1	1/1	1/1	1/1	0/0
rs29939976	3	36565935	C	T	999	3_prime	Ccna2	1/1	1/1	0/0	1/1	1/1	1/1	0/0	0/0	0/0	1/1	1/1	1/1	1/1	1/1	1/1	0/0	1/1	0/0	1/1	1/1	0/0	0/0	0/0	0/0	0/0	1/1	1/1	1/1	1/1	0/0	1/1	0/0	0/0	1/1	1/1	1/1	0/0	1/1	1/1	1/1	1/1	0/0
rs29939979	3	36565955	T	C	999	3_prime	Ccna2	1/1	1/1	0/0	1/1	1/1	1/1	0/0	0/0	0/0	1/1	1/1	1/1	1/1	1/1	1/1	0/0	1/1	0/0	1/1	1/1	0/0	0/0	0/0	0/0	0/0	1/1	1/1	1/1	1/1	0/0	1/1	0/0	0/0	1/1	1/1	1/1	0/0	1/1	1/1	1/1	1/1	0/0
rs29940755	3	36566110	A	G	999	3_prime	Ccna2	0/0	0/0	0/0	1/1	1/1	1/1	0/0	0/0	0/0	1/1	0/0	0/0	0/0	0/0	1/1	0/0	0/0	0/0	0/0	0/0	0/0	0/0	0/0	0/0	0/0	0/0	0/0	0/0	0/0	0/0	0/0	0/0	0/0	0/0	1/1	0/0	0/0	0/0	0/0	0/0	0/0	0/0
rs30655091	3	36566444	T	C	999			1/1	1/1	0/0	1/1	1/1	1/1	0/0	0/0	0/0	1/1	1/1	1/1	1/1	1/1	1/1	0/0	1/1	0/0	1/1	1/1	0/0	0/0	0/0	0/0	0/0	1/1	1/1	1/1	1/1	0/0	1/1	0/0	0/0	1/1	1/1	1/1	0/0	1/1	1/1	1/1	1/1	0/0
rs29940758	3	36566492	A	T	999			1/1	1/1	0/0	1/1	1/1	1/1	0/0	0/0	0/0	1/1	1/1	1/1	1/1	1/1	1/1	0/0	1/1	0/0	1/1	1/1	0/0	0/0	0/0	0/0	0/0	1/1	1/1	1/1	1/1	0/0	1/1	0/0	0/0	1/1	1/1	1/1	0/0	1/1	1/1	1/1	1/1	0/0
rs29940761	3	36566852	C	T	999			1/1	1/1	0/0	1/1	1/1	1/1	0/0	0/0	0/0	1/1	1/1	1/1	1/1	1/1	1/1	0/0	1/1	0/0	1/1	1/1	0/0	0/0	0/0	0/0	0/0	1/1	1/1	1/1	1/1	0/0	1/1	0/0	0/0	1/1	1/1	1/1	0/0	1/1	1/1	1/1	1/1	0/0
rs48063146	3	36567121	A	G	999			1/1	1/1	0/0	1/1	1/1	1/1	0/0	0/0	0/0	1/1	1/1	1/1	1/1	1/1	1/1	0/0	1/1	0/0	1/1	1/1	0/0	0/0	0/0	0/0	0/0	1/1	1/1	1/1	1/1	0/0	1/1	0/0	0/0	1/1	1/1	1/1	0/0	1/1	1/1	1/1	1/1	0/0
rs29941707	3	36567269	A	G	999			1/1	1/1	0/0	1/1	1/1	1/1	0/0	0/0	0/0	1/1	1/1	1/1	1/1	1/1	1/1	0/0	1/1	0/0	1/1	1/1	0/0	0/0	0/0	0/0	0/0	1/1	1/1	1/1	1/1	0/0	1/1	0/0	0/0	1/1	1/1	1/1	0/0	1/1	1/1	1/1	1/1	0/0
rs29941713	3	36567479	G	A	999			1/1	1/1	0/0	1/1	1/1	1/1	0/0	0/0	0/0	1/1	1/1	1/1	1/1	1/1	1/1	0/0	1/1	0/0	1/1	1/1	0/0	0/0	0/0	0/0	0/0	1/1	1/1	1/1	1/1	0/0	1/1	0/0	0/0	1/1	1/1	1/1	0/0	1/1	1/1	1/1	1/1	0/0
rs29942626	3	36567565	T	C	999			1/1	1/1	0/0	1/1	1/1	1/1	0/0	0/0	0/0	1/1	1/1	1/1	1/1	1/1	1/1	0/0	1/1	0/0	1/1	1/1	0/0	0/0	0/0	0/0	0/0	1/1	1/1	1/1	1/1	0/0	1/1	0/0	0/0	1/1	1/1	1/1	0/0	1/1	1/1	1/1	1/1	0/0
rs29943565	3	36567687	A	T	999			1/1	1/1	0/0	1/1	1/1	1/1	0/0	0/0	0/0	1/1	1/1	1/1	1/1	1/1	1/1	0/0	1/1	0/0	1/1	1/1	0/0	0/0	0/0	0/0	0/0	1/1	1/1	1/1	1/1	0/0	1/1	0/0	0/0	1/1	1/1	1/1	0/0	1/1	1/1	1/1	1/1	0/0
rs29943568	3	36567985	G	C	999			1/1	0/0	0/0	1/1	1/1	1/1	0/0	0/0	0/0	1/1	1/1	1/1	1/1	1/1	1/1	0/0	1/1	0/0	1/1	1/1	0/0	0/0	0/0	0/0	0/0	0/0	1/1	0/0	1/1	0/0	1/1	0/0	0/0	1/1	1/1	1/1	0/0	1/1	0/0	0/0	0/0	0/0
rs47620108	3	36568097	A	G	999			1/1	1/1	0/0	1/1	1/1	1/1	0/0	0/0	0/0	1/1	1/1	1/1	1/1	1/1	1/1	0/0	1/1	0/0	1/1	1/1	0/0	0/0	0/0	0/0	0/0	1/1	1/1	1/1	1/1	0/0	1/1	0/0	0/0	1/1	1/1	1/1	0/0	1/1	1/1	1/1	1/1	0/0
rs6249642	3	36568129	C	T	999			1/1	1/1	0/0	1/1	1/1	1/1	0/0	0/0	0/0	1/1	1/1	1/1	1/1	1/1	1/1	0/0	1/1	0/0	1/1	1/1	0/0	0/0	0/0	0/0	0/0	1/1	1/1	1/1	1/1	0/0	1/1	0/0	0/0	1/1	1/1	1/1	0/0	1/1	1/1	1/1	1/1	1/1
rs46575443	3	36568143	A	G	999			1/1	1/1	0/0	1/1	1/1	1/1	0/0	0/0	0/0	1/1	1/1	1/1	1/1	1/1	1/1	0/0	1/1	0/0	1/1	1/1	0/0	0/0	0/0	0/0	0/0	0/0	1/1	1/1	1/1	0/0	1/1	0/0	0/0	1/1	1/1	1/1	0/0	1/1	1/1	1/1	1/1	0/0
rs47475774	3	36568175	T	C	999			1/1	1/1	0/0	1/1	1/1	1/1	0/0	0/0	0/0	1/1	1/1	1/1	1/1	1/1	1/1	0/0	1/1	0/0	1/1	1/1	0/0	0/0	0/0	0/0	0/0	0/0	1/1	1/1	1/1	0/0	1/1	0/0	0/0	1/1	1/1	1/1	0/0	1/1	1/1	1/1	1/1	0/0
rs252898577	3	36568403	C	A	999			0/0	0/0	0/0	1/1	1/1	1/1	0/0	0/0	0/0	1/1	0/0	0/0	0/0	0/0	1/1	0/0	0/0	0/0	0/0	0/0	0/0	0/0	0/0	0/0	0/0	0/0	0/0	0/0	0/0	0/0	0/0	0/0	0/0	0/0	1/1	0/0	0/0	0/0	0/0	0/0	0/0	0/0
rs222356472	3	36568488	A	G	999			0/0	0/0	0/0	1/1	1/1	1/1	0/0	0/0	0/0	1/1	0/0	0/0	0/0	0/0	1/1	0/0	0/0	0/0	0/0	0/0	0/0	0/0	0/0	0/0	0/0	0/0	0/0	0/0	0/0	0/0	0/0	0/0	0/0	0/0	1/1	0/0	0/0	0/0	0/0	0/0	0/0	0/0
rs238903191	3	36568521	T	A	999			0/0	0/0	0/0	1/1	1/1	1/1	0/0	0/0	0/0	1/1			0/0	0/0	1/1	0/0	0/0	0/0		0/0	0/0	0/0	0/0	0/0	0/0	1/1	0/0	0/0	0/1	0/0	0/0	0/0	0/0		1/1	0/0	0/0	0/0	0/0	0/0	0/0	1/1
rs49497566	3	36568773	C	T	999	synonymous	Ccna2	1/1	1/1	0/0	1/1	1/1	1/1	0/0	0/0	0/0	1/1	1/1	1/1	1/1	1/1	1/1	0/0	1/1	0/0	1/1	1/1	0/0	0/0	0/0	0/0	0/0	1/1	1/1	1/1	1/1	0/0	1/1	0/0	0/0	1/1	1/1	1/1	0/0	1/1	1/1	1/1	1/1	0/0
rs48818643	3	36569344	G	T	999			1/1	1/1	0/0	1/1	1/1	1/1	0/0	0/0	0/0	1/1	1/1	1/1	1/1	1/1	1/1	0/0	1/1	0/0	1/1	1/1	0/0	0/0	0/0	0/0	0/0	1/1	1/1	1/1	1/1	0/0	1/1	0/0	0/0	1/1	1/1	1/1	0/0	1/1	1/1	1/1	1/1	1/1
rs50568704	3	36570129	C	A	999	5_prime	Ccna2	1/1	1/1	0/0	1/1	1/1	1/1	0/0	0/0	0/0	1/1	1/1	1/1	1/1	1/1	1/1	0/0	1/1	0/0	1/1	1/1	0/0	0/0	0/0	0/0	0/0	1/1	1/1	1/1	1/1	0/0	1/1	0/0	0/0	1/1	1/1	1/1	0/0	1/1	1/1	1/1	1/1	1/1
rs48029220	3	36570200	T	C	999	regulatory	ENSMUSR00000172835	1/1	1/1	0/0	1/1	1/1	1/1	0/0	0/0	0/0	1/1	1/1	1/1	1/1	1/1	1/1	0/0	1/1	0/0	1/1	1/1	0/0	0/0	0/0	0/0	0/0	1/1	1/1	1/1	1/1	0/0	1/1	0/0	0/0	1/1	1/1	1/1	0/0	1/1	1/1	1/1	1/1	0/0
rs48067275	3	36570231	A	G	999	regulatory	ENSMUSR00000172835	1/1	1/1	0/0	1/1	1/1	1/1	0/0	0/0	0/0	1/1	1/1	1/1	1/1	1/1	1/1	0/0	1/1	0/0	1/1	1/1	0/0	0/0	0/0	0/0	0/0	1/1	1/1	1/1	1/1	0/0	1/1	0/0	0/0	1/1	1/1	1/1	0/0	1/1	1/1	1/1	1/1	0/0
rs31646262	3	36571537	T	C	999	5_prime	Ccna2	1/1	1/1	0/0	1/1	1/1	1/1	0/0	0/0	0/0	1/1	1/1	1/1	1/1	1/1	1/1	0/0	1/1	0/0	1/1	1/1	0/0	0/0	0/0	0/0	0/0	1/1	1/1	1/1	1/1	0/0	1/1	0/0	0/0	1/1	1/1	1/1	0/0	1/1	1/1	1/1	1/1	0/0
rs251613544	3	36571769	G	A	999	synonymous	Ccna2	0/0	0/0	0/0	1/1	1/1	1/1	0/0	0/0	0/0	1/1	0/0	0/0	0/0	0/0	1/1	0/0	0/0	0/0	0/0	0/0	0/0	0/0	0/0	0/0	0/0	0/0	0/0	0/0	0/0	0/0	0/0	0/0	0/0	0/0	1/1	0/0	0/0	0/0	0/0	0/0	0/0	0/0
rs261467315	3	36571864	A	G	999	5_prime	Ccna2	0/0	0/0	0/0	1/1	1/1	1/1	0/0	0/0	0/0	1/1	0/0	0/0	0/0	0/0	1/1	0/0	0/0	0/0	0/0	0/0	0/0	0/0	0/0	0/0	0/0	0/0	0/0	0/0	0/0	0/0	0/0	0/0	0/0	0/0	1/1	0/0	0/0	0/0	0/0	0/0	0/0	0/0
rs245004209	3	36572149	C	A	999	5_prime	Ccna2	1/1	1/1	0/0	1/1	1/1	1/1	0/0	0/0	0/0	1/1	1/1	1/1	1/1	1/1	1/1	0/0	1/1	0/0	1/1	1/1	0/0	0/0	0/0	0/0	0/0	0/0	1/1	1/1	1/1	0/0	1/1	0/0	0/0	1/1	1/1	1/1	0/0	1/1	1/1	1/1	1/1	0/0
rs51039343	3	36572204	G	C	999	regulatory	ENSMUSR00000172835	1/1	1/1	0/0	1/1	1/1	1/1	0/0	0/0	0/0	1/1	1/1	1/1	1/1	1/1	1/1	0/0	1/1	0/0	1/1	1/1	0/0	0/0	0/0	0/0	0/0	0/0	1/1	1/1	1/1	0/0	1/1	0/0	0/0	1/1	1/1	1/1	0/0	1/1	1/1	1/1	1/1	0/0
rs45964814	3	36572284	T	C	999	regulatory	ENSMUSR00000172835	1/1	1/1	0/0	1/1	1/1	1/1	0/0	0/0	0/0	1/1	1/1	1/1	1/1	1/1	1/1	0/0	1/1	0/0	1/1	1/1	0/0	0/0	0/0	0/0	0/0	1/1	1/1	1/1	1/1	0/0	1/1	0/0	0/0	1/1	1/1	1/1	0/0	1/1	1/1	1/1	1/1	0/0
rs48075421	3	36572342	C	T,G	999	regulatory	ENSMUSR00000172835	1/1	1/1	0/0	1/1	1/1	1/1	0/0	0/0	0/0	1/1	1/1	1/1	1/1	1/1	1/1	0/0	1/1	0/0	1/1	1/1	0/0	0/0	0/0	0/0	0/0	0/0	1/1	1/1	1/1	0/0	1/1	0/0	0/0	1/1	1/1	1/1	0/0	1/1	1/1	1/1	1/1	0/0
rs50888702	3	36572369	T	C	999	regulatory	ENSMUSR00000172835	1/1	1/1	0/0	1/1	1/1	1/1	0/0	0/0	0/0	1/1	1/1	1/1	1/1	1/1	1/1	0/0	1/1	0/0	1/1	1/1	0/0	0/0	0/0	0/0	0/0	1/1	1/1	1/1	1/1	0/0	1/1	0/0	0/0	1/1	1/1	1/1	0/0	1/1	1/1	1/1	1/1	1/1
rs46760941	3	36572394	T	C	999	regulatory	ENSMUSR00000172835	1/1	1/1	0/0	1/1	1/1	1/1	0/0	0/0	0/0	1/1	1/1	1/1	1/1	1/1	1/1	0/0	1/1	0/0	1/1	1/1	0/0	0/0	0/0	0/0	0/0	1/1	1/1	1/1	1/1	0/0	1/1	0/0	0/0	1/1	1/1	1/1	0/0	1/1	1/1	1/1	1/1	0/0
rs50741947	3	36572416	C	T	999	regulatory	ENSMUSR00000172835	1/1	1/1	0/0	1/1	1/1	1/1	0/0	0/0	0/0	1/1	1/1	1/1	1/1	1/1	1/1	0/0	1/1	0/0	1/1	1/1	0/0	0/0	0/0	0/0	0/0	1/1	1/1	1/1	1/1	0/0	1/1	0/0	0/0	1/1	1/1	1/1	0/0	1/1	1/1	1/1	1/1	0/0
rs49416676	3	36572511	C	T	999	regulatory	ENSMUSR00000172835	1/1	1/1	0/0	1/1	1/1	1/1	0/0	0/0	0/0	1/1	1/1	1/1	1/1	1/1	1/1	0/0	1/1	0/0	1/1	1/1	0/0	0/0	0/0	0/0	0/0	1/1	1/1	1/1	1/1	0/0	1/1	0/0	0/0	1/1	1/1	1/1	0/0	1/1	1/1	1/1	1/1	0/0
rs46061631	3	36572699	C	T	999	regulatory	ENSMUSR00000172835	1/1		0/0	1/1	1/1	1/1	0/0	0/0	0/0	1/1	1/1	1/1	1/1	1/1	1/1	0/0	1/1	0/0	1/1	1/1	0/0	0/0	0/0	0/0	0/0	1/1	1/1		1/1	0/0	1/1	0/0	0/0	1/1	1/1	1/1	0/0	1/1				0/0
rs49362659	3	36572898	C	T	999	regulatory	ENSMUSR00000172835	1/1	1/1	0/0	1/1	1/1	1/1	0/0	0/0	0/0	1/1	1/1	1/1	1/1	1/1	1/1	0/0	1/1	0/0	1/1	1/1	0/0	0/0	0/0	0/0	0/0	1/1	1/1	1/1	1/1	0/0	1/1	0/0	0/0	1/1	1/1	1/1	0/0	1/1	1/1	1/1	1/1	0/0
rs51786322	3	36572910	C	T	999	regulatory	ENSMUSR00000172835	1/1	1/1	0/0	1/1	1/1	1/1	0/0	0/0	0/0	1/1	1/1	1/1	1/1	1/1	1/1	0/0	1/1	0/0	1/1	1/1	0/0	0/0	0/0	0/0	0/0	0/0	1/1	1/1	1/1	0/0	1/1	0/0	0/0	1/1	1/1	1/1	0/0	1/1	1/1	1/1	1/1	0/0
rs52501424	3	36573055	C	T	999			0/1	1/1	0/0	1/1	1/1	1/1	0/0	0/0	0/0	1/1	1/1	1/1	1/1	1/1	1/1	0/0	1/1	0/0	1/1	1/1	0/0	0/0	0/0	0/0	0/0	1/1	1/1	1/1	1/1	0/0	0/1	0/0	0/0	1/1	1/1	1/1	0/0	1/1	1/1	1/1	1/1	0/0
rs243722839	3	36573075	C	A	309			0/1	0/1	0/0			0/1	0/0	0/0	0/0	0/1					0/1	0/0	0/1	0/0			0/0	0/0	0/0	0/0	0/0	0/0	0/1	1/1		0/0	0/1	0/0	0/0				0/0		1/1	1/1	1/1	0/0
rs52261220	3	36573084	A	C	999			1/1	1/1	0/0	0/1	1/1	1/1	0/0	0/0	0/0	1/1		1/1	1/1	1/1	1/1	0/0	1/1	0/0	1/1	1/1	0/0	0/0	0/0	0/0	0/0	0/0	1/1	1/1	1/1	0/0	1/1	0/0	0/0	1/1	1/1	1/1	0/0	1/1	1/1	1/1	1/1	0/0
rs50038179	3	36573310	A	T	999	3_prime	Bbs7	1/1	1/1	0/0	1/1	1/1	1/1	0/0	0/0	0/0	1/1	1/1	1/1	1/1	1/1	1/1	0/0	1/1	0/0	1/1	1/1	0/0	0/0	0/0	0/0	0/0	1/1	1/1	1/1	1/1	0/0	1/1	0/0	0/0	1/1	1/1	1/1	0/0	1/1	1/1	1/1	1/1	0/0
rs45902099	3	36573342	A	G	999	3_prime	Bbs7	1/1	1/1	0/0	1/1	1/1	1/1	0/0	0/0	0/0	1/1	1/1	1/1	1/1	1/1	1/1	0/0	1/1	0/0	1/1	1/1	0/0	0/0	0/0	0/0	0/0	1/1	1/1	1/1	1/1	0/0	1/1	0/0	0/0	1/1	1/1	1/1	0/0	1/1	1/1	1/1	1/1	0/0
rs49420961	3	36573358	G	A	999	3_prime	Bbs7	1/1	1/1	0/0	1/1	1/1	1/1	0/0	0/0	0/0	1/1	1/1	1/1	1/1	1/1	1/1	0/0	1/1	0/0	1/1	1/1	0/0	0/0	0/0	0/0	0/0	1/1	1/1	1/1	1/1	0/0	1/1	0/0	0/0	1/1	1/1	1/1	0/0	1/1	1/1	1/1	1/1	0/0
rs47784977	3	36573429	G	A	999	3_prime	Bbs7	1/1	1/1	0/0	1/1	1/1	1/1	0/0	0/0	0/0	1/1	1/1	1/1	1/1	1/1	1/1	0/0	1/1	0/0	1/1	1/1	0/0	0/0	0/0	0/0	0/0	1/1	1/1	1/1	1/1	0/0	1/1	0/0	0/0	1/1	1/1	1/1	0/0	1/1	1/1	1/1	1/1	0/0
rs46437945	3	36573445	T	C	999	3_prime	Bbs7	1/1	1/1	0/0	1/1	1/1	1/1	0/0	0/0	0/0	1/1	1/1	1/1	1/1	1/1	1/1	0/0	1/1	0/0	1/1	1/1	0/0	0/0	0/0	0/0	0/0	1/1	1/1	1/1	1/1	0/0	1/1	0/0	0/0	1/1	1/1	1/1	0/0	1/1	1/1	1/1	1/1	0/0
rs51904395	3	36573446	G	A	999	3_prime	Bbs7	1/1	1/1	0/0	1/1	1/1	1/1	0/0	0/0	0/0	1/1	1/1	1/1		1/1	1/1	0/0	1/1	0/0	1/1	1/1	0/0	0/0	0/0	0/0	0/0	1/1	1/1	1/1	1/1	0/0	1/1	0/0	0/0	1/1	1/1	1/1	0/0	1/1	1/1	1/1	1/1	0/0
rs51849591	3	36573456	T	C	999	3_prime	Bbs7	1/1	1/1	0/0	1/1	1/1	1/1	0/0	0/0	0/0	1/1	1/1	1/1	1/1	1/1	1/1	0/0	1/1	0/0	1/1	1/1	0/0	0/0	0/0	0/0	0/0	1/1	1/1	1/1	1/1	0/0	1/1	0/0	0/0	1/1	1/1	1/1	0/0	1/1	1/1	1/1	1/1	0/0
rs51263535	3	36573576	A	C	999	synonymous	Bbs7	1/1	1/1	0/0	1/1	1/1	1/1	0/0	0/0	0/0	1/1	1/1	1/1	1/1	1/1	1/1	0/0	1/1	0/0	1/1	1/1	0/0	0/0	0/0	0/0	0/0	1/1	1/1	1/1	1/1	0/0	1/1	0/0	0/0	1/1	1/1	1/1	0/0	1/1	1/1	1/1	1/1	0/0
rs49964914	3	36573603	A	G	999	synonymous	Bbs7	1/1	1/1	0/0	1/1	1/1	1/1	0/0	0/0	0/0	1/1	1/1	1/1	1/1	1/1	1/1	0/0	1/1	0/0	1/1	1/1	0/0	0/0	0/0	0/0	0/0	1/1	1/1	1/1	1/1	0/0	1/1	0/0	0/0	1/1	1/1	1/1	0/0	1/1	1/1	1/1	1/1	0/0
rs46417655	3	36573740	T	C	999			1/1	1/1	0/0	1/1	1/1	1/1	0/0	0/0	0/0	1/1	1/1	1/1	1/1	1/1	1/1	0/0	1/1	0/0	1/1	1/1	0/0	0/0	0/0	0/0	0/0	1/1	1/1	1/1	1/1	0/0	1/1	0/0	0/0	1/1	1/1	1/1	0/0	1/1	1/1	1/1	1/1	0/0
rs45734907	3	36573745	A	G	999			1/1	1/1	0/0	1/1	1/1	1/1	0/0	0/0	0/0	1/1	1/1	1/1	1/1	1/1	1/1	0/0	1/1	0/0	1/1	1/1	0/0	0/0	0/0	0/0	0/0	1/1	1/1	1/1	1/1	0/0	1/1	0/0	0/0	1/1	1/1	1/1	0/0	1/1	1/1	1/1	1/1	0/0
rs49206897	3	36573851	T	C	999			1/1	1/1	0/0	1/1	1/1	1/1	0/0	0/0	0/0	1/1	1/1	1/1	1/1	1/1	1/1	0/0	1/1	0/0	1/1	1/1	0/0	0/0	0/0	0/0	0/0	1/1	1/1	1/1	1/1	0/0	1/1	0/0	0/0	1/1	1/1	1/1	0/0	1/1	1/1	1/1	1/1	0/0
rs46004634	3	36573867	G	C	999			1/1	1/1	0/0	1/1	1/1	1/1	0/0	0/0	0/0	1/1	1/1	1/1	1/1	1/1	1/1	0/0	1/1	0/0	1/1	1/1	0/0	0/0	0/0	0/0	0/0	0/0	1/1	1/1	1/1	0/0	1/1	0/0	0/0	1/1	1/1	1/1	0/0	1/1	1/1	1/1	1/1	0/0
rs45948656	3	36573937	T	C	999			1/1	1/1	0/0	1/1	1/1	1/1	0/0	0/0	0/0	1/1	1/1	1/1	1/1	1/1	1/1	0/0	1/1	0/0	1/1	1/1	0/0	0/0	0/0	0/0	0/0	1/1	1/1	1/1	1/1	0/0	1/1	0/0	0/0	1/1	1/1	1/1	0/0	1/1	1/1	1/1	1/1	0/0
rs46726592	3	36573942	C	T	999			1/1	1/1	0/0	1/1	1/1	1/1	0/0	0/0	0/0	1/1	1/1	1/1	1/1	1/1	1/1	0/0	1/1	0/0	1/1	1/1	0/0	0/0	0/0	0/0	0/0	1/1	1/1	1/1	1/1	0/0	1/1	0/0	0/0	1/1	1/1	1/1	0/0	1/1	1/1	1/1	1/1	0/0
rs51142870	3	36573979	G	C	999			1/1	1/1	0/0	1/1	1/1	1/1	0/0	0/0	0/0	1/1	1/1	1/1	1/1	1/1	1/1	0/0	1/1	0/0	1/1	1/1	0/0	0/0	0/0	0/0	0/0	0/0	1/1	1/1	1/1	0/0	1/1	0/0	0/0	1/1	1/1	1/1	0/0	1/1	1/1	1/1	1/1	0/0
rs51877262	3	36574011	A	C	999			1/1	1/1	0/0	1/1	1/1	1/1	0/0	0/0	0/0	1/1	1/1	1/1	1/1	1/1	1/1	0/0	1/1	0/0	1/1	1/1	0/0	0/0	0/0	0/0	0/0	0/0	1/1	1/1	1/1	0/0	1/1	0/0	0/0	1/1	1/1	1/1	0/0	1/1	1/1	1/1	1/1	0/0
rs247899007	3	36574087	T	C	999			1/1	1/1	0/0	1/1	1/1	1/1	0/0	0/0	0/0	1/1		0/1		1/1		0/0	1/1	0/0		1/1	0/0	0/0	0/0	0/0	0/0	0/0	1/1	1/1	1/1	0/0	1/1	0/0	0/0	1/1		1/1	0/0	1/1	1/1	1/1	1/1	0/0
rs219851966	3	36574088	T	G	999			1/1	1/1	0/0	1/1	1/1	1/1	0/0	0/0	0/0	1/1		0/1		1/1		0/0	1/1	0/0			0/0	0/0	0/0	0/0	0/0	1/1	1/1	1/1	1/1	0/0	0/1	0/0	0/0	1/1		1/1	0/0	1/1	1/1	1/1	1/1	0/0
rs48565075	3	36574113	A	G	999			1/1	1/1	0/0	1/1	1/1	1/1	0/0	0/0	0/0	1/1		1/1		1/1	1/1	0/0	1/1	0/0	1/1	1/1	0/0	0/0	0/0	0/0	0/0	0/0	1/1	1/1	1/1	0/0	1/1	0/0	0/0	1/1	1/1	1/1	0/0	1/1	1/1	1/1	1/1	0/0
rs3151954	3	36574148	T	C	999			1/1	1/1	0/0	1/1	1/1	1/1	0/0	0/0	0/0	1/1		1/1		1/1	1/1	0/0	1/1	0/0	1/1	1/1	0/0	0/0	0/0	0/0	0/0	0/0	1/1	1/1	1/1	0/0	1/1	0/0	0/0	1/1	1/1	1/1	0/0	1/1	1/1	1/1	1/1	0/0
rs261622484	3	36574230	A	G	999			0/0	0/0	0/0	1/1	1/1	1/1	0/0	0/0	0/0	1/1	0/0	0/0	0/0	0/0	1/1	0/0	0/0	0/0	0/0	0/0	0/0	0/0	0/0	0/0	0/0	0/0	0/0	0/0	0/0	0/0	0/0	0/0	0/0	0/0	1/1	0/0	0/0	0/0	0/0	0/0	0/0	0/0
rs3151955	3	36574302	T	C	999			1/1	1/1	0/0	1/1	1/1	1/1	0/0	0/0	0/0	1/1	1/1	1/1	1/1	1/1	1/1	0/0	1/1	0/0	1/1	1/1	0/0	0/0	0/0	0/0	0/0	0/0	1/1	1/1	1/1	0/0	1/1	0/0	0/0	1/1	1/1	1/1	0/0	1/1	1/1	1/1	1/1	0/0
rs3151956	3	36574376	T	G	999			1/1	1/1	0/0	1/1	1/1	1/1	0/0	0/0	0/0	1/1	1/1	1/1	1/1	1/1	1/1	0/0	1/1	0/0	1/1	1/1	0/0	0/0	0/0	0/0	0/0	0/0	1/1	1/1	1/1	0/0	1/1	0/0	0/0	1/1	1/1	1/1	0/0	1/1	1/1	1/1	1/1	0/0
rs3151957	3	36574440	A	C	999			1/1	1/1	0/0	1/1	1/1	1/1	0/0	0/0	0/0	1/1	1/1	1/1	1/1	1/1	1/1	0/0	1/1	0/0	1/1	1/1	0/0	0/0	0/0	0/0	0/0	1/1	1/1	1/1	1/1	0/0	1/1	0/0	0/0	1/1	1/1	1/1	0/0	1/1	1/1	1/1	1/1	0/0
rs3151958	3	36574575	T	C	999			1/1	1/1	0/0	1/1	1/1	1/1	0/0	0/0	0/0	1/1	1/1	1/1	1/1	1/1	1/1	0/0	1/1	0/0	1/1	1/1	0/0	0/0	0/0	0/0	0/0	0/0	1/1	1/1	1/1	0/0	1/1	0/0	0/0	1/1	1/1	1/1	0/0	1/1	1/1	1/1	1/1	0/0
rs253503944	3	36574743	C	T	999			0/0	0/0	0/0	1/1	1/1	1/1	0/0	0/0	0/0	1/1	0/0	0/0	0/0	0/0	1/1	0/0	0/0	0/0	0/0	0/0	0/0	0/0	0/0	0/0	0/0	0/0	0/0	0/0	0/0	0/0	0/0	0/0	0/0	0/0	1/1	0/0	0/0	0/0	0/0	0/0	0/0	0/0
rs3704079	3	36574799	G	A	999			1/1	1/1	0/0	1/1	1/1	1/1	0/0	0/0	0/0	1/1	1/1	1/1	1/1	1/1	1/1	0/0	1/1	0/0	1/1	1/1	0/0	0/0	0/0	0/0	0/0	1/1	1/1	1/1	1/1	0/0	1/1	0/0	0/0	1/1	1/1	1/1	0/0	1/1	1/1	1/1	1/1	0/0
rs3704111	3	36574810	T	C	999			1/1	1/1	0/0	1/1	1/1	1/1	0/0	0/0	0/0	1/1	1/1	1/1	1/1	1/1	1/1	0/0	1/1	0/0	1/1	1/1	0/0	0/0	0/0	0/0	0/0	1/1	1/1	1/1	1/1	0/0	1/1	0/0	0/0	1/1	1/1	1/1	0/0	1/1	1/1	1/1	1/1	0/0
rs3704165	3	36574840	A	G	999			1/1	1/1	0/0	1/1	1/1	1/1	0/0	0/0	0/0	1/1	1/1	1/1	1/1	1/1	1/1	0/0	1/1	0/0	1/1	1/1	0/0	0/0	0/0	0/0	0/0	1/1	1/1	1/1	1/1	0/0	1/1	0/0	0/0	1/1	1/1	1/1	0/0	1/1	1/1	1/1	1/1	0/0
rs3704651	3	36574866	C	T	999			1/1	1/1	0/0	1/1	1/1	1/1	0/0	0/0	0/0	1/1	1/1	1/1	1/1	1/1	1/1	0/0	1/1	0/0	1/1	1/1	0/0	0/0	0/0	0/0	0/0	0/0	1/1	1/1	1/1	0/0	1/1	0/0	0/0	1/1	1/1	1/1	0/0	1/1	1/1	1/1	1/1	0/0
rs3151959	3	36574967	C	T	999	3_prime	Bbs7	1/1	1/1	0/0	1/1	1/1	1/1	0/0	0/0	0/0	1/1	1/1	1/1	1/1	1/1	1/1	0/0	1/1	0/0	1/1	1/1	0/0	0/0	0/0	0/0	0/0	1/1	1/1	1/1	1/1	0/0	1/1	0/0	0/0	1/1	1/1	1/1	0/0	1/1	1/1	1/1	1/1	0/0
rs3151960	3	36575029	T	A	999	3_prime	Bbs7	1/1	1/1	0/0	1/1	1/1	1/1	0/0	0/0	0/0	1/1	1/1	1/1	1/1	1/1	1/1	0/0	1/1	0/0	1/1	1/1	0/0	0/0	0/0	0/0	0/0	0/0	1/1	1/1	1/1	0/0	1/1	0/0	0/0	1/1	1/1	1/1	0/0	1/1	1/1	1/1	1/1	0/0
rs52419088	3	36575229	C	A	999	3_prime	Bbs7	0/1	1/1	0/0	1/1	1/1	1/1	0/0	0/0	0/0	1/1	1/1	1/1	1/1	1/1	1/1	0/0	0/1	0/0	1/1	0/1	0/0	0/0	0/0	0/0	0/0	0/0	0/1	1/1	0/1	0/0	0/1	0/0	0/0	1/1	1/1	0/1	0/0	1/1	1/1	1/1	1/1	0/0
rs234684311	3	36575430	T	G	999			0/0	0/0	0/0	1/1	1/1	1/1	0/0	0/0	0/0	1/1	0/0	0/0	0/0	0/0	1/1	0/0	0/0	0/0	0/0	0/0	0/0	0/0	0/0	0/0	0/0	1/1	0/0	0/0	0/0	0/0	0/0	0/0	0/0	0/0	1/1	0/0	0/0	0/0	0/0	0/0	0/0	0/0
rs257044649	3	36575458	C	T	999			0/0	0/0	0/0	1/1	1/1	1/1	0/0	0/0	0/0	1/1	0/0	0/0	0/0	0/0	1/1	0/0	0/0	0/0	0/0	0/0	0/0	0/0	0/0	0/0	0/0	0/0	0/0	0/0	0/0	0/0	0/0	0/0	0/0	0/0	1/1	0/0	0/0	0/0	0/0	0/0	0/0	0/0
rs223168969	3	36575516	T	C	999			0/0	0/0	0/0	1/1	1/1	1/1	0/0	0/0	0/0	1/1	0/0	0/0	0/0	0/0	1/1	0/0	0/0	0/0	0/0	0/0	0/0	0/0	0/0	0/0	0/0	1/1	0/0	0/0	0/0	0/0	0/0	0/0	0/0	0/0	1/1	0/0	0/0	0/0	0/0	0/0	0/0	0/0
rs3151962	3	36575537	A	G	999			1/1	1/1	0/0	1/1	1/1	1/1	0/0	0/0	0/0	1/1	1/1	1/1	1/1	1/1	1/1	0/0	1/1	0/0	1/1	1/1	0/0	0/0	0/0	0/0	0/0	1/1	1/1	1/1	1/1	0/0	1/1	0/0	0/0	1/1	1/1	1/1	0/0	1/1	1/1	1/1	1/1	0/0
rs260919220	3	36575562	A	G	999	synonymous	Bbs7	0/0	0/0	0/0	1/1	1/1	1/1	0/0	0/0	0/0	1/1	0/0	0/0	0/0	0/0	1/1	0/0	0/0	0/0	0/0	0/0	0/0	0/0	0/0	0/0	0/0	1/1	0/0	0/0	0/0	0/0	0/0	0/0	0/0	0/0	1/1	0/0	0/0	0/0	0/0	0/0	0/0	0/0
rs3146928	3	36575717	T	C	999			1/1	1/1	0/0	1/1	1/1	1/1	0/0	0/0	0/0	1/1	1/1	1/1	1/1	1/1	1/1	0/0	1/1	0/0	1/1	1/1	0/0	0/0	0/0	0/0	0/0	0/0	1/1	1/1	1/1	0/0	1/1	0/0	0/0	1/1	1/1	1/1	0/0	1/1	1/1	1/1	1/1	0/0
rs3151963	3	36575846	T	G	999	synonymous	Bbs7	1/1	0/0	0/0	1/1	1/1	1/1	0/0	0/0	0/0	1/1	1/1	1/1	1/1	1/1	1/1	0/0	1/1	0/0	1/1	1/1	0/0	0/0	0/0	0/0	0/0	0/0	1/1	0/0	1/1	0/0	1/1	0/0	0/0	1/1	1/1	1/1	0/0	1/1	0/0	0/0	0/0	0/0
rs49786002	3	36575910	G	A	999			1/1	1/1	0/0	1/1	1/1	1/1	0/0	0/0	0/0	1/1	1/1	1/1	1/1	1/1	1/1	0/0	1/1	0/0	1/1	1/1	0/0	0/0	0/0	0/0	0/0	1/1	1/1	1/1	1/1	0/0	1/1	0/0	0/0	1/1	1/1	1/1	0/0	1/1	1/1	1/1	1/1	0/0
rs46757167	3	36575929	A	C	999			1/1	1/1	0/0	1/1	1/1	1/1	0/0	0/0	0/0	1/1	1/1	1/1	1/1	1/1	1/1	0/0	1/1	0/0	1/1	1/1	0/0	0/0	0/0	0/0	0/0	0/0	1/1	1/1	1/1	0/0	1/1	0/0	0/0	1/1	1/1	1/1	0/0	1/1	1/1	1/1	1/1	0/0
rs31640578	3	36576044	T	C	999			1/1	1/1	0/0	1/1	1/1	1/1	0/0	0/0	0/0	1/1	1/1	1/1	1/1	1/1	1/1	0/0	1/1	0/0	1/1	1/1	0/0	0/0	0/0	0/0	0/0	1/1	1/1	1/1	1/1	0/0	1/1	0/0	0/0	1/1	1/1	1/1	0/0	1/1	1/1	1/1	1/1	0/0
rs30357744	3	36576083	G	C	999			1/1	1/1	0/0	1/1	1/1	1/1	0/0	0/0	0/0	1/1	1/1	1/1	1/1	1/1	1/1	0/0	1/1	0/0	1/1	1/1	0/0	0/0	0/0	0/0	0/0	1/1	1/1	1/1	1/1	0/0	1/1	0/0	0/0	1/1	1/1	1/1	0/0	1/1	1/1	1/1	1/1	0/0
rs3146929	3	36576156	C	A	999			1/1	1/1	0/0	1/1	1/1	1/1	0/0	0/0	0/0	1/1	1/1	1/1	1/1	1/1	1/1	0/0	1/1	0/1	1/1	1/1	0/0	0/0	0/0	0/0	0/0	1/1	1/1	1/1	1/1	0/0	1/1	0/0	0/0	1/1	1/1	1/1	0/0	1/1	1/1	1/1	1/1	0/0
rs3146930	3	36576361	C	T	999			1/1	1/1	0/0	1/1	1/1	1/1	0/0	0/0	0/0	1/1	1/1	1/1	1/1	1/1	1/1	0/0	1/1	0/0	1/1	1/1	0/0	0/0	0/0	0/0	0/0	1/1	1/1	1/1	1/1	0/0	1/1	0/0	0/0	1/1	1/1	1/1	0/0	1/1	1/1	1/1	1/1	0/0
rs3146931	3	36576406	G	A	999			1/1	1/1	0/0	1/1	1/1	1/1	0/0	0/0	0/0	1/1	1/1	1/1	1/1	1/1	1/1	0/0	1/1	0/0	1/1	1/1	0/0	0/0	0/0	0/0	0/0	1/1	1/1	1/1	1/1	0/0	1/1	0/0	0/0	1/1	1/1	1/1	0/0	1/1	1/1	1/1	1/1	0/0
rs3146932	3	36576568	A	T	999			1/1	0/0	0/0	1/1	1/1	1/1	0/0	0/0	0/0	1/1	1/1	1/1	1/1	1/1	1/1	0/0	1/1	0/0	1/1	1/1	0/0	0/0	0/0	0/0	0/0	1/1	1/1	0/0	1/1	0/0	1/1	0/0	0/0	1/1	1/1	1/1	0/0	1/1	0/0	0/0	0/0	0/0
rs3146933	3	36576588	G	A	999			1/1	1/1	0/0	1/1	1/1	1/1	0/0	0/0	0/0	1/1	1/1	1/1	1/1	1/1	1/1	0/0	1/1	0/0	1/1	1/1	0/0	0/0	0/0	0/0	0/0	1/1	1/1	1/1	1/1	0/0	1/1	0/0	0/0	1/1	1/1	1/1	0/0	1/1	1/1	1/1	1/1	0/0
rs3146934	3	36576724	C	T	999			1/1	0/0	0/0	1/1	1/1	1/1	0/0	0/0	0/0	1/1	1/1	1/1	1/1	1/1	1/1	0/0	1/1	0/0	1/1	1/1	0/0	0/0	0/0	0/0	0/0	0/0	1/1	0/0	1/1	0/0	1/1	0/0	0/0	1/1	1/1	1/1	0/0	1/1	0/0	0/0	0/0	0/0
rs3151964	3	36576819	T	C	999			1/1	1/1	0/0	1/1	1/1	1/1	0/0	0/0	0/0	1/1	1/1	1/1	1/1	1/1	1/1	0/0	1/1	0/0	1/1	1/1	0/0	0/0	0/0	0/0	0/0	1/1	1/1	1/1	1/1	0/0	1/1	0/0	0/0	1/1	1/1	1/1	0/0	1/1	1/1	1/1	1/1	0/0
rs261915454	3	36576947	G	A	999			0/0	0/0	0/0	1/1	1/1	1/1	0/0	0/0	0/0	1/1	0/0	0/0	0/0	0/0	1/1	0/0	0/0	0/0	0/0	0/0	0/0	0/0	0/0	0/0	0/0	0/0	0/0	0/0	0/0	0/0	0/0	0/0	0/0	0/0	1/1	0/0	0/0	0/0	0/0	0/0	0/0	0/0
rs3146935	3	36577053	T	C	999			1/1	1/1	0/0	1/1	1/1	1/1	0/0	0/0	0/0	1/1	1/1	1/1	1/1	1/1	1/1	0/0	1/1	0/0	1/1	1/1	0/0	0/0	0/0	0/0	0/0	1/1	1/1	1/1	1/1	0/0	1/1	0/0	0/0	1/1	1/1	1/1	0/0	1/1	1/1	1/1	1/1	0/0
rs3146937	3	36577362	G	A	999			1/1	1/1	0/0	1/1	1/1	1/1	0/0	0/0	0/0	1/1	1/1	1/1	1/1	1/1	1/1	0/0	1/1	0/0	1/1	1/1	0/0	0/0	0/0	0/0	0/0	0/0	1/1	1/1	1/1	0/0	1/1	0/0	0/0	1/1	1/1	1/1	0/0	1/1	1/1	1/1	1/1	0/0
rs3146938	3	36577363	T	C	999			1/1	0/0	0/0	1/1	1/1	1/1	0/0	0/0	0/0	1/1	1/1	1/1	1/1	1/1	1/1	0/0	1/1	0/0	1/1	1/1	0/0	0/0	0/0	0/0	0/0	0/0	1/1	0/0	1/1	0/0	1/1	0/0	0/0	1/1	1/1	1/1	0/0	1/1	0/0	0/0	0/0	0/0
rs3146939	3	36577388	C	T	999			1/1	1/1	0/0	1/1	1/1	1/1	0/0	0/0	0/0	1/1	1/1	1/1	1/1	1/1	1/1	0/0	1/1	0/0	1/1	1/1	0/0	0/0	0/0	0/0	0/0	0/0	1/1	1/1	1/1	0/0	1/1	0/0	0/0	1/1	1/1	1/1	0/0	1/1	1/1	1/1	1/1	0/0
rs3146940	3	36577863	T	A	999			1/1	1/1	0/0	1/1	1/1	1/1	0/0	0/0	0/0	1/1	1/1	1/1	1/1	1/1	1/1	0/0	1/1	0/0	1/1	1/1	0/0	0/0	0/0	0/0	0/0	0/0	1/1	1/1	1/1	0/0	1/1	0/0	0/0	1/1	1/1	1/1	0/0	1/1	1/1	1/1	1/1	0/0
rs3146941	3	36577912	T	C	999			1/1	1/1	0/0	1/1	1/1	1/1	0/0	0/0	0/0	1/1	1/1	1/1	1/1	1/1	1/1	0/0	1/1	0/0	1/1	1/1	0/0	0/0	0/0	0/0	0/0	0/0	1/1	1/1	1/1	0/0	1/1	0/0	0/0	1/1	1/1	1/1	0/0	1/1	1/1	1/1	1/1	0/0
rs52430170	3	36578061	C	G	999			1/1	1/1	0/0	1/1	1/1	1/1	0/0	0/0	0/0	1/1	1/1	0/1		0/1	1/1	0/0	1/1	0/0	1/1	1/1	0/0	0/0	0/0	0/0	0/0	1/1	1/1	1/1	1/1	0/0	1/1	0/0	0/0	1/1	0/1	1/1	0/0	1/1	0/1	1/1	0/1	0/0
rs52096179	3	36578076	A	G	999			1/1	1/1	0/0	1/1	1/1	1/1	0/0	0/0	0/0	1/1	1/1	0/1		1/1	1/1	0/0	1/1	0/0	1/1	1/1	0/0	0/0	0/0	0/0	0/0	0/0	1/1	1/1	1/1	0/0	0/1	0/0	0/0	1/1	0/1	1/1	0/0	1/1	0/1	1/1	0/1	0/0
rs52536883	3	36578116	G	A	999			1/1	1/1	0/0	1/1	1/1	1/1	0/0	0/0	0/0	1/1	1/1	0/1		0/1	1/1	0/0	1/1	0/0	1/1	1/1	0/0	0/0	0/0	0/0	0/0	0/0	1/1	1/1	1/1	0/0	1/1	0/0	0/0	1/1	0/1	1/1	0/0	1/1	0/1	1/1	0/1	0/0
rs52074294	3	36578178	T	C	999			1/1	0/0	0/0	1/1	1/1	1/1	0/0	0/0	0/0	1/1	1/1	1/1		1/1	1/1	0/0	1/1	0/0	1/1	1/1	0/0	0/0	0/0	0/0	0/0	0/0	1/1	0/0	1/1	0/0	1/1	0/0	0/0	1/1	1/1	1/1	0/0	1/1	0/0	0/0	0/0	0/0
rs52074273	3	36578179	C	T	999			1/1	0/0	0/0	1/1	1/1	1/1	0/0	0/0	0/0	1/1	1/1	1/1		1/1	1/1	0/0	1/1	0/0	1/1	1/1	0/0	0/0	0/0	0/0	0/0	0/0	1/1	0/0	1/1	0/0	1/1	0/0	0/0	1/1	1/1	1/1	0/0	1/1	0/0	0/0	0/0	0/0
rs51694415	3	36578215	G	C	999			1/1	1/1	0/0	1/1	1/1	1/1	0/0	0/0	0/0	1/1	1/1	1/1	1/1	1/1	1/1	0/0	1/1	0/0	1/1	1/1	0/0	0/0	0/0	0/0	0/0	0/0	1/1	1/1	1/1	0/0	1/1	0/0	0/0	1/1	1/1	1/1	0/0	1/1	1/1	1/1	1/1	0/0
rs46993648	3	36578293	A	C	999			1/1	1/1	0/0	1/1	1/1	1/1	0/0	0/0	0/0	1/1	1/1	1/1	1/1	1/1	1/1	0/0	1/1	0/0	1/1	1/1	0/0	0/0	0/0	0/0	0/0	0/0	1/1	1/1	1/1	0/0	1/1	0/0	0/0	1/1	1/1	1/1	0/0	1/1	1/1	1/1	1/1	0/0
rs246628296	3	36578308	C	T	999			1/1	0/0	0/0	1/1	1/1	1/1	0/0	0/0	0/0	1/1	1/1	1/1	1/1	1/1	1/1	0/0	1/1	0/0	1/1	1/1	0/0	0/0	0/0	0/0	0/0	0/0	1/1	0/0	1/1	0/0	1/1	0/0	0/0	1/1	1/1	1/1	0/0	1/1	0/0	0/0	0/0	0/0
rs47746511	3	36578330	G	A	999			1/1	1/1	0/0	1/1	1/1	1/1	0/0	0/0	0/0	1/1	1/1	1/1	1/1	1/1	1/1	0/0	1/1	0/0	1/1	1/1	0/0	0/0	0/0	0/0	0/0	0/0	1/1	1/1	1/1	0/0	1/1	0/0	0/0	1/1	1/1	1/1	0/0	1/1	1/1	1/1	1/1	0/0
rs3151965	3	36578455	T	C	999	synonymous	Bbs7	1/1	0/0	0/0	1/1	1/1	1/1	0/0	0/0	0/0	1/1	1/1	1/1	1/1	1/1	1/1	0/0	1/1	0/0	1/1	1/1	0/0	0/0	0/0	0/0	0/0	0/0	1/1	0/0	1/1	0/0	1/1	0/0	0/0	1/1	1/1	1/1	0/0	1/1	0/0	0/0	0/0	0/0
rs3146943	3	36578631	G	A	999			1/1	0/0	0/0	1/1	1/1	1/1	0/0	0/0	0/0	1/1	1/1	1/1	1/1	1/1	1/1	0/0	1/1	0/0	1/1	1/1	0/0	0/0	0/0	0/0	0/0	0/0	1/1	0/0	1/1	0/0	1/1	0/0	0/0	1/1	1/1	1/1	0/0	1/1	0/0	0/0	0/0	0/0
rs3146944	3	36578714	T	C	999			0/0	1/1	0/0	1/1	1/1	1/1	0/0	0/0	0/0	1/1	1/1	1/1	1/1	1/1	1/1	0/0	1/1	0/0	1/1	1/1	0/0	0/0	0/0	0/0	0/0	0/0	1/1	1/1	1/1	0/0	1/1	0/0	0/0	0/0	1/1	1/1	0/0	0/0	1/1	1/1	1/1	0/0
rs3146945	3	36578754	G	A	999			0/0	1/1	0/0	1/1	1/1	1/1	0/0	0/0	0/0	1/1	1/1	1/1	1/1	1/1	1/1	0/0	1/1	0/0	1/1	1/1	0/0	0/0	0/0	0/0	0/0	0/0	1/1	1/1	1/1	0/0	1/1	0/0	0/0	0/0	1/1	1/1	0/0	0/0	1/1	1/1	1/1	0/0
rs248517050	3	36578918	T	C	999			0/0	1/1	0/0	1/1	1/1	1/1	0/0	0/0	0/0	1/1	0/0	0/0	0/0	0/0	1/1	0/0	0/0	0/0	0/0	0/0	0/0	0/0	0/0	0/0	0/0	0/0	0/0	1/1	0/0	0/0	0/0	0/0	0/0	0/0	1/1	0/0	0/0	0/0	1/1	1/1	1/1	0/0
rs3151966	3	36579065	C	A,T	999			2/2	2/2	0/0	1/1	1/1	1/1	0/0	0/0	0/0	1/1	1/1	1/1	1/1	1/1	1/1	0/0	1/1	0/0	1/1	1/1	0/0	0/0	0/0	0/0	0/0	0/0	1/1	2/2	1/1	0/0	1/1	0/0	0/0	2/2	1/1	1/1	0/0	2/2	2/2	2/2	2/2	0/0
rs3151967	3	36579068	A	G	999			1/1	1/1	0/0	1/1	1/1	1/1	0/0	0/0	0/0	1/1	1/1	1/1	1/1	1/1	1/1	0/0	1/1	0/0	1/1	1/1	0/0	0/0	0/0	0/0	0/0	1/1	1/1	1/1	1/1	0/0	1/1	0/0	0/0	1/1	1/1	1/1	0/0	1/1	1/1	1/1	1/1	0/0
rs250498509	3	36579230	A	G	999			1/1	1/1	0/0	1/1	1/1	1/1	0/0	0/0	0/0	1/1	0/0	0/0	0/0	0/0	1/1	0/0	0/0	0/0	0/0	0/0	0/0	0/0	0/0	0/0	0/0	0/0	0/0	1/1	0/0	0/0	0/0	0/0	0/0	1/1	1/1	0/0	0/0	1/1	1/1	1/1	1/1	0/0
rs46840639	3	36579387	T	C	999			1/1	0/0	0/0	1/1	1/1	1/1	0/0	0/0	0/0	1/1	1/1	1/1	1/1	1/1	1/1	0/0	1/1	0/0	1/1	1/1	0/0	0/0	0/0	0/0	0/0	1/1	1/1	0/0	1/1	0/0	1/1	0/0	0/0	1/1	1/1	1/1	0/0	1/1	0/0	0/0	0/0	0/0
rs48692079	3	36579485	C	T	999			1/1	0/0	0/0	1/1	1/1	1/1	0/0	0/0	0/0	1/1	1/1	1/1	1/1	1/1	1/1	0/0	1/1	0/0	1/1	1/1	0/0	0/0	0/0	0/0	0/0	1/1	1/1	0/0	1/1	0/0	1/1	0/0	0/0	1/1	1/1	1/1	0/0	1/1	0/0	0/0	0/0	0/0
rs47407337	3	36579497	T	C	999			1/1	0/0	0/0	1/1	1/1	1/1	0/0	0/0	0/0	1/1	1/1	1/1	1/1	1/1	1/1	0/0	1/1	0/0	1/1	1/1	0/0	0/0	0/0	0/0	0/0	1/1	1/1	0/0	1/1	0/0	1/1	0/0	0/0	1/1	1/1	1/1	0/0	1/1	0/0	0/0	0/0	0/0
rs47477487	3	36579521	A	G	999			1/1	1/1	0/0	1/1	1/1	1/1	0/0	0/0	0/0	1/1	1/1	1/1	1/1	1/1	1/1	0/0	1/1	0/0	1/1	1/1	0/0	0/0	0/0	0/0	0/0	1/1	1/1	1/1	1/1	0/0	1/1	0/0	0/0	1/1	1/1	1/1	0/0	1/1	1/1	1/1	1/1	0/0
rs48137490	3	36579551	T	C	999			1/1	0/0	0/0	1/1	1/1	1/1	0/0	0/0	0/0	1/1		1/1		1/1	0/1	0/0	1/1	0/0	1/1	1/1	0/0	0/0	0/0	0/0	0/0	1/1	1/1	0/0	1/1	0/0	1/1	0/0	0/0		1/1	1/1	0/0	1/1	0/0	0/0	0/0	0/0
rs222874803	3	36579580	C	A	999			1/1	0/0	0/0	1/1		1/1	0/0	0/0	0/0	0/1		1/1		1/1		0/0	1/1	0/0	1/1	1/1	0/0	0/0	0/0	0/0	0/0	0/1	1/1	0/0	1/1	0/0	1/1	0/0	0/0		1/1	1/1	0/0	1/1	0/0	0/0	0/0	0/0
rs230957878	3	36579598	C	T	999				0/0	0/0	0/1		1/1	0/0	0/0	0/0			1/1		1/1		0/0	1/1	0/0	1/1	1/1	0/0	0/0	0/0	0/0	0/0	0/1	1/1	0/0	1/1	0/0	1/1	0/0	0/0		1/1	1/1	0/0	1/1	0/0	0/0	0/0	0/0
rs29943571	3	36579720	G	A	999			0/0	0/0	0/0	1/1	1/1	1/1	0/0	0/0	0/0	1/1	0/0	0/0	0/0	0/0	1/1	0/0	0/0	0/0	0/0	0/0	0/0	0/0	0/0	0/0	0/0	0/0	0/0	0/0	0/0	0/0	0/0	0/0	0/0	0/0	1/1	0/0	0/0	0/0	0/0	0/0	0/0	0/0
rs29944454	3	36580858	T	C	999			1/1	0/0	0/0	1/1	1/1	1/1	0/0	0/0	0/0	1/1	1/1	1/1	1/1	1/1	1/1	0/0	1/1	0/0	1/1	1/1	0/0	0/0	0/0	0/0	0/0	1/1	1/1	0/0	1/1	0/0	1/1	0/0	0/0	1/1	1/1	1/1	0/0	1/1	0/0	0/0	0/0	0/0
rs29944463	3	36581019	C	T	999			1/1	0/0	0/0	1/1	1/1	1/1	0/0	0/0	0/0	1/1	1/1	1/1	1/1	1/1	1/1	0/0	1/1	0/0	1/1	1/1	0/0	0/0	0/0	0/0	0/0	1/1	1/1	0/0	1/1	0/0	1/1	0/0	0/0	1/1	1/1	1/1	0/0	1/1	0/0	0/0	0/0	0/0
rs216818425	3	36581132	G	A	999			1/1	0/0	0/0	1/1	1/1	1/1	0/0	0/0	0/0	1/1		1/1		1/1	1/1	0/0	1/1	0/0	1/1	1/1	0/0	0/0	0/0	0/0	0/0	1/1	1/1	0/0	1/1	0/0	1/1	0/0	0/0	1/1	1/1	1/1	0/0	1/1	0/0	0/0	0/0	0/0
rs47704373	3	36581135	C	T	999			1/1	0/0	0/0	1/1	1/1	1/1	0/0	0/0	0/0	1/1		1/1		1/1	1/1	0/0	1/1	0/0	1/1	1/1	0/0	0/0	0/0	0/0	0/0	1/1	1/1	0/0	1/1	0/0	1/1	0/0	0/0	1/1	1/1	1/1	0/0	1/1	0/0	0/0	0/0	0/0
rs51989369	3	36581142	A	C	999			1/1	0/0	0/0	1/1	1/1	1/1	0/0	0/0	0/0	1/1		1/1		1/1	1/1	0/0	1/1	0/0	1/1	1/1	0/0	0/0	0/0	0/0	0/0	1/1	1/1	0/0	1/1	0/0	1/1	0/0	0/0	1/1	1/1	1/1	0/0	1/1	0/0	0/0	0/0	0/0
rs51927005	3	36581143	A	C	999			1/1	0/0	0/0	1/1	1/1	1/1	0/0	0/0	0/0	1/1		1/1		1/1	1/1	0/0	1/1	0/0	1/1	1/1	0/0	0/0	0/0	0/0	0/0	1/1	1/1	0/0	1/1	0/0	1/1	0/0	0/0	1/1	1/1	1/1	0/0	1/1	0/0	0/0	0/0	0/0
rs51434255	3	36581171	C	T	999			1/1	1/1	0/0	1/1	1/1	1/1	0/0	0/0	0/0	1/1		1/1		1/1	1/1	0/0	1/1	0/0	1/1	1/1	0/0	0/0	0/0	0/0	0/0	1/1	1/1	1/1	1/1	0/0	1/1	0/0	0/0	1/1	1/1	1/1	0/0	1/1	1/1	1/1	1/1	0/0
rs48515368	3	36581186	G	A	999			1/1	0/0	0/0	1/1	1/1	1/1	0/0	0/0	0/0	1/1		1/1		1/1	1/1	0/0	1/1	0/0	1/1	1/1	0/0	0/0	0/0	0/0	0/0	1/1	1/1	0/0	1/1	0/0	1/1	0/0	0/0	1/1	1/1	1/1	0/0	1/1	0/0	0/0	0/0	0/0
rs52579326	3	36581307	A	G	999			1/1	0/0	0/0	1/1	1/1	1/1	0/0	0/0	0/0	1/1	1/1	1/1	1/1	1/1	1/1	0/0	1/1	0/0	1/1	1/1	0/0	0/0	0/0	0/0	0/0	1/1	1/1	0/0	1/1	0/0	1/1	0/0	0/0	1/1	1/1	1/1	0/0	1/1	0/0	0/0	0/0	0/0
rs48898607	3	36581491	A	G	999			1/1	0/0	0/0	1/1	1/1	1/1	0/0	0/0	0/0	1/1	1/1	1/1	1/1	1/1	1/1	0/0	1/1	0/0	1/1	1/1	0/0	0/0	0/0	0/0	0/0	1/1	1/1	0/0	1/1	0/0	1/1	0/0	0/0	1/1	1/1	1/1	0/0	1/1	0/0	0/0	0/0	0/0
rs3146927	3	36581730	A	G	999	regulatory	ENSMUSR00000643712	1/1	1/1	0/0	1/1	1/1	1/1	0/0	0/0	0/0	1/1	1/1	1/1	1/1	1/1	1/1	0/0	1/1	0/0	1/1	1/1	0/0	0/0	0/0	0/0	0/0	1/1	1/1	1/1	1/1	0/0	1/1	0/0	0/0	1/1	1/1	1/1	0/0	1/1	1/1	1/1	1/1	0/0
rs3146926	3	36581788	A	G	999	regulatory	ENSMUSR00000643712	1/1	0/0	0/0	1/1	1/1	1/1	0/0	0/0	0/0	1/1	1/1	1/1	1/1	1/1	1/1	0/0	1/1	0/0	1/1	1/1	0/0	0/0	0/0	0/0	0/0	1/1	1/1	0/0	1/1	0/0	1/1	0/0	0/0	1/1	1/1	1/1	0/0	1/1	0/0	0/0	0/0	0/0
rs3146925	3	36581914	T	C	999			1/1	1/1	0/0	1/1	1/1	1/1	0/0	0/0	0/0	1/1	1/1	1/1	1/1	1/1	1/1	0/0	1/1	0/0	1/1	1/1	0/0	0/0	0/0	0/0	0/0	1/1	1/1	1/1	1/1	0/0	1/1	0/0	0/0	1/1	1/1	1/1	0/0	1/1	1/1	1/1	1/1	0/0
rs3146924	3	36581995	T	C	999			1/1	1/1	0/0	1/1	1/1	1/1	0/0	0/0	0/0	1/1	1/1	1/1	1/1	1/1	1/1	0/0	1/1	0/0	1/1	1/1	0/0	0/0	0/0	0/0	0/0	1/1	1/1	1/1	1/1	0/0	1/1	0/0	0/0	1/1	1/1	1/1	0/0	1/1	1/1	1/1	1/1	0/0
rs3146923	3	36582403	C	T	999			1/1	1/1	0/0	1/1	1/1	1/1	0/0	0/0	0/0	1/1	1/1	1/1	1/1	1/1	1/1	0/0	1/1	0/0	1/1	1/1	0/0	0/0	0/0	0/0	0/0	1/1	1/1	1/1	1/1	0/0	1/1	0/0	0/0	1/1	1/1	1/1	0/0	1/1	1/1	1/1	1/1	0/0
rs3151951	3	36582532	A	G	999			1/1	1/1	0/0	1/1	1/1	1/1	0/0	0/0	0/0	1/1	1/1	1/1	1/1	1/1	1/1	0/0	1/1	0/0	1/1	1/1	0/0	0/0	0/0	0/0	0/0	1/1	1/1	1/1	1/1	0/0	1/1	0/0	0/0	1/1	1/1	1/1	0/0	1/1	1/1	1/1	1/1	0/0
rs3151950	3	36582724	A	G	999	synonymous	Bbs7	1/1	1/1	0/0	1/1	1/1	1/1	0/0	0/0	0/0	1/1	1/1	1/1	1/1	1/1	1/1	0/0	1/1	0/0	1/1	1/1	0/0	0/0	0/0	0/0	0/0	1/1	1/1	1/1	1/1	0/0	1/1	0/0	0/0	1/1	1/1	1/1	0/0	1/1	1/1	1/1	1/1	0/0
rs3151949	3	36582922	C	T	999			1/1	1/1	0/0	1/1	1/1	1/1	0/0	0/0	0/0	1/1	1/1	1/1	1/1	1/1	1/1	0/0	1/1	0/0	1/1	1/1	0/0	0/0	0/0	0/0	0/0	1/1	1/1	1/1	1/1	0/0	1/1	0/0	0/0	1/1	1/1	1/1	0/0	1/1	1/1	1/1	1/1	0/0
rs29946225	3	36582992	T	A	999			1/1	1/1	0/0	1/1	1/1	1/1	0/0	0/0	0/0	1/1	1/1	1/1	1/1	1/1	1/1	0/0	1/1	0/0	1/1	1/1	0/0	0/0	0/0	0/0	0/0	1/1	1/1	1/1	1/1	0/0	1/1	0/0	0/0	1/1	1/1	1/1	0/0	1/1	1/1	1/1	1/1	0/0
rs216561051	3	36583221	A	C	999			0/0	1/1	0/0	1/1	1/1	1/1	0/0	0/0	0/0	1/1	0/0	0/0	0/0	0/0	1/1	0/0	0/0	0/0	0/0	0/0	0/0	0/0	0/0	0/0	0/0	1/1	0/0	1/1	0/0	0/0	0/0	0/0	0/0	0/0	1/1	0/0	0/0	0/0	1/1	1/1	1/1	0/0
rs235128092	3	36583222	T	C	999			0/0	1/1	0/0	1/1	1/1	1/1	0/0	0/0	0/0	1/1	0/0	0/0	0/0	0/0	1/1	0/0	0/0	0/0	0/0	0/0	0/0	0/0	0/0	0/0	0/0	1/1	0/0	1/1	0/0	0/0	0/0	0/0	0/0	0/0	1/1	0/0	0/0	0/0	1/1	1/1	1/1	0/0
rs245257533	3	36583241	C	T	999			0/0	0/0	0/0	1/1	1/1	1/1	0/0	0/0	0/0	1/1	0/0	0/0	0/0	0/0	1/1	0/0	0/0	0/0	0/0	0/0	0/0	0/0	0/0	0/0	0/0	0/0	0/0	0/0	0/0	0/0	0/0	0/0	0/0	0/0	1/1	0/0	0/0	0/0	0/0	0/0	0/0	0/0
rs29946228	3	36583362	T	C	999			1/1	1/1	0/0	1/1	1/1	1/1	0/0	0/0	0/0	1/1	1/1	1/1	1/1	1/1	1/1	0/0	1/1	0/0	1/1	1/1	0/0	0/0	0/0	0/0	0/0	1/1	1/1	1/1	1/1	0/0	1/1	0/0	0/0	1/1	1/1	1/1	0/0	1/1	1/1	1/1	1/1	0/0
rs230125857	3	36583415	A	G	999			0/0	1/1	0/0	1/1	1/1	1/1	0/0	0/0	0/0	1/1	0/0	0/0	0/0	0/0	1/1	0/0	0/0	0/0	0/0	0/0	0/0	0/0	0/0	0/0	0/0	1/1	0/0	1/1	0/0	0/0	0/0	0/0	0/0	0/0	1/1	0/0	0/0	0/0	1/1	1/1	1/1	0/0
rs52483065	3	36583431	G	T	999			1/1	1/1	0/0	1/1	1/1	1/1	0/0	0/0	0/0	1/1	1/1	1/1	1/1	1/1	1/1	0/0	1/1	0/0	1/1	1/1	0/0	0/0	0/0	0/0	0/0	1/1	1/1	1/1	1/1	0/0	1/1	0/0	0/0	1/1	1/1	1/1	0/0	1/1	1/1	1/1	1/1	1/1
rs29943684	3	36583706	A	G	999			0/0	1/1	0/0	1/1	1/1	1/1	0/0	0/0	0/0	1/1	0/0	0/0	0/0	0/0	1/1	0/0	0/0	0/0	0/0	0/0	0/0	0/0	0/0	0/0	0/0	1/1	0/0	1/1	0/0	0/0	0/0	0/0	0/0	0/0	1/1	0/0	0/0	0/0	1/1	1/1	1/1	0/0
rs224763233	3	36583734	T	C	999			0/0	1/1	0/0	1/1	1/1	1/1	0/0	0/0	0/0	1/1	0/0	0/0	0/0	0/0	1/1	0/0	0/0	0/0	0/0	0/0	0/0	0/0	0/0	0/0	0/0	1/1	0/0	1/1	0/0	0/0	0/0	0/0	0/0	0/0	1/1	0/0	0/0	0/0	1/1	1/1	1/1	0/0
rs259149279	3	36583737	G	T	999			0/0	1/1	0/0	1/1	1/1	1/1	0/0	0/0	0/0	1/1	0/0	0/0	0/0	0/0	1/1	0/0	0/0	0/0	0/0	0/0	0/0	0/0	0/0	0/0	0/0	1/1	0/0	1/1	0/0	0/0	0/0	0/0	0/0	0/0	1/1	0/0	0/0	0/0	1/1	1/1	1/1	0/0
rs215914148	3	36583745	A	G	999			0/0	1/1	0/0	1/1	1/1	1/1	0/0	0/0	0/0	1/1	0/0	0/0	0/0	0/0	1/1	0/0	0/0	0/0	0/0	0/0	0/0	0/0	0/0	0/0	0/0	1/1	0/0	1/1	0/0	0/0	0/0	0/0	0/0	0/0	1/1	0/0	0/0	0/0	1/1	1/1	1/1	0/0
rs47042162	3	36583758	A	G	999			1/1	1/1	0/0	1/1	1/1	1/1	0/0	0/0	0/0	1/1	1/1	1/1	1/1	1/1	1/1	0/0	1/1	0/0	1/1	1/1	0/0	0/0	0/0	0/0	0/0	1/1	1/1	1/1	1/1	0/0	1/1	0/0	0/0	1/1	1/1	1/1	0/0	1/1	1/1	1/1	1/1	1/1
rs29943687	3	36583798	G	C	999			1/1	1/1	0/0	1/1	1/1	1/1	0/0	0/0	0/0	1/1	1/1	1/1	1/1	1/1	1/1	0/0	1/1	0/0	1/1	1/1	0/0	0/0	0/0	0/0	0/0	1/1	1/1	1/1	1/1	0/0	1/1	0/0	0/0	1/1	1/1	1/1	0/0	1/1	1/1	1/1	1/1	1/1
rs29943690	3	36583841	T	G	999			0/0	0/0	0/0	1/1	1/1	1/1	0/0	0/0	0/0	1/1	0/0	0/0	0/0	0/0	1/1	0/0	0/0	0/0	0/0	0/0	0/0	0/0	0/0	0/0	0/0	0/0	0/0	0/0	0/0	0/0	0/0	0/0	0/0	0/0	1/1	0/0	0/0	0/0	0/0	0/0	0/0	0/0
rs52118312	3	36584076	G	A	999			1/1	1/1	0/0	1/1	1/1	1/1	0/0	0/0	0/0	1/1	1/1	1/1		1/1	1/1	0/0	1/1	0/0	1/1	1/1	0/0	0/0	0/0	0/0	0/0	1/1	1/1	1/1	1/1	0/0	1/1	0/0	0/0	1/1	1/1	1/1	0/0	1/1	1/1	1/1	1/1	0/0
rs229394523	3	36584119	C	A	999			1/1		0/0		1/1	1/1	0/0	0/0	0/0	1/1		1/1		1/1		0/0	1/1	0/0	1/1	1/1	0/0	0/0	0/0	0/0	0/0	1/1	1/1	1/1		0/0	1/1	0/0	0/0	1/1		1/1	0/0		1/1
rs52468433	3	36584153	G	T	999			1/1	1/1	0/0	1/1	1/1	1/1	0/0	0/0	0/0	1/1		1/1	0/1	1/1	1/1	0/0	1/1	0/0	1/1	1/1	0/0	0/0	0/0	0/0	0/0	1/1	1/1	1/1	1/1	0/0	1/1	0/0	0/0	1/1	1/1	1/1	0/0	1/1	1/1	1/1	1/1	0/0
rs212701168	3	36584183	C	T	999			1/1	1/1	0/0	1/1	1/1	1/1	0/0	0/0	0/0	1/1		1/1		1/1	1/1	0/0	1/1	0/0	1/1	1/1	0/0	0/0	0/0	0/0	0/0	1/1	1/1	1/1	1/1	0/0	1/1	0/0	0/0	1/1	1/1	1/1	0/0	1/1	1/1	1/1	1/1	0/0
rs52085432	3	36584217	G	A	999			1/1	1/1	0/0	1/1	1/1	1/1	0/0	0/0	0/0	1/1		1/1		1/1	1/1	0/0	1/1	0/0	1/1	1/1	0/0	0/0	0/0	0/0	0/0	1/1	1/1	1/1	1/1	0/0	1/1	0/0	0/0	1/1	1/1	1/1	0/0	1/1	1/1	1/1	1/1	1/1
rs51504873	3	36584235	C	T	999			1/1	1/1	0/0	1/1	1/1	1/1	0/0	0/0	0/0	1/1	1/1	1/1		1/1	1/1	0/0	1/1	0/0	1/1	1/1	0/0	0/0	0/0	0/0	0/0	1/1	1/1	1/1	1/1	0/0	1/1	0/0	0/0	1/1	1/1	1/1	0/0	1/1	1/1	1/1	1/1	0/0
rs49521605	3	36584327	G	A	999			1/1	1/1	0/0	1/1	1/1	1/1	0/0	0/0	0/0	1/1	1/1	1/1	1/1	1/1	1/1	0/0	1/1	0/0	1/1	1/1	0/0	0/0	0/0	0/0	0/0	1/1	1/1	1/1	1/1	0/0	1/1	0/0	0/0	1/1	1/1	1/1	0/0	1/1	1/1	1/1	1/1	0/0
rs49178873	3	36584335	G	A	999			1/1	1/1	0/0	1/1	1/1	1/1	0/0	0/0	0/0	1/1	1/1	1/1	1/1	1/1	1/1	0/0	1/1	0/0	1/1	1/1	0/0	0/0	0/0	0/0	0/0	1/1	1/1	1/1	1/1	0/0	1/1	0/0	0/0	1/1	1/1	1/1	0/0	1/1	1/1	1/1	1/1	0/0
rs51468912	3	36584353	G	A	999			1/1	1/1	0/0	1/1	1/1	1/1	0/0	0/0	0/0	1/1	1/1	1/1	1/1	1/1	1/1	0/0	1/1	0/0	1/1	1/1	0/0	0/0	0/0	0/0	0/0	1/1	1/1	1/1	1/1	0/0	1/1	0/0	0/0	1/1	1/1	1/1	0/0	1/1	1/1	1/1	1/1	0/0
rs50034465	3	36584354	T	C	999			1/1	1/1	0/0	1/1	1/1	1/1	0/0	0/0	0/0	1/1	1/1	1/1	1/1	1/1	1/1	0/0	1/1	0/0	1/1	1/1	0/0	0/0	0/0	0/0	0/0	1/1	1/1	1/1	1/1	0/0	1/1	0/0	0/0	1/1	1/1	1/1	0/0	1/1	1/1	1/1	1/1	0/0
rs47680879	3	36584405	G	A	999			1/1	1/1	0/0	1/1	1/1	1/1	0/0	0/0	0/0	1/1	1/1	1/1	1/1	1/1	1/1	0/0	1/1	0/0	1/1	1/1	0/0	0/0	0/0	0/0	0/0	1/1	1/1	1/1	1/1	0/0	1/1	0/0	0/0	1/1	1/1	1/1	0/0	1/1	1/1	1/1	1/1	0/0
rs49895564	3	36584409	T	C	999			1/1	1/1	0/0	1/1	1/1	1/1	0/0	0/0	0/0	1/1	1/1	1/1	1/1	1/1	1/1	0/0	1/1	0/0	1/1	1/1	0/0	0/0	0/0	0/0	0/0	1/1	1/1	1/1	1/1	0/0	1/1	0/0	0/0	1/1	1/1	1/1	0/0	1/1	1/1	1/1	1/1	0/0
rs51755178	3	36584511	T	C	999			1/1	1/1	0/0	1/1	1/1	1/1	0/0	0/0	0/0	1/1	1/1	1/1	1/1	1/1	1/1	0/0	1/1	0/0	1/1	1/1	0/0	0/0	0/0	0/0	0/0	1/1	1/1	1/1	1/1	0/0	1/1	0/0	0/0	1/1	1/1	1/1	0/0	1/1	1/1	1/1	1/1	0/0
rs252788360	3	36584559	C	G	999			1/1	1/1	0/0	1/1	1/1	1/1	0/0	0/0	0/0	1/1	1/1	1/1	1/1	1/1	1/1	0/0	1/1	0/0	1/1	1/1	0/0	0/0	0/0	0/0	0/0	1/1	1/1	1/1	1/1	0/0	1/1	0/0	0/0	1/1	1/1	1/1	0/0	1/1	1/1	1/1	1/1	0/0
rs214900029	3	36584572	G	A	999			1/1	1/1	0/0	1/1	1/1	1/1	0/0	0/0	0/0	1/1	1/1	1/1	1/1	1/1	1/1	0/0	1/1	0/0	1/1	1/1	0/0	0/0	0/0	0/0	0/0	1/1	1/1	1/1	1/1	0/0	1/1	0/0	0/0	1/1	1/1	1/1	0/0	1/1	1/1	1/1	1/1	0/0
rs47187219	3	36584629	G	A	999			1/1	1/1	0/0	1/1	1/1	1/1	0/0	0/0	0/0	1/1	1/1	1/1		1/1	1/1	0/0	1/1	0/0	1/1	1/1	0/0	0/0	0/0	0/0	0/0	1/1	1/1	1/1	1/1	0/0	1/1	0/0	0/0	1/1	1/1	1/1	0/0	1/1	1/1	1/1	1/1	0/0
rs212663251	3	36584630	G	T	999			1/1	1/1	0/0	1/1	1/1	1/1	0/0	0/0	0/0	1/1	1/1	1/1		1/1	1/1	0/0	1/1	0/0	1/1	1/1	0/0	0/0	0/0	0/0	0/0	1/1	1/1	1/1	1/1	0/0	1/1	0/0	0/0	1/1	1/1	1/1	0/0	1/1	1/1	1/1	1/1	0/0
rs236701363	3	36584651	C	T	999			1/1	1/1	0/0	1/1	1/1	1/1	0/0	0/0	0/0	1/1	1/1	1/1		1/1	1/1	0/0	1/1	0/0	1/1	1/1	0/0	0/0	0/0	0/0	0/0	1/1	1/1	1/1	1/1	0/0	1/1	0/0	0/0	1/1	1/1	1/1	0/0	1/1	1/1	1/1	1/1	0/0
rs263103304	3	36584694	A	G	999			1/1	1/1	0/0	1/1	1/1	1/1	0/0	0/0	0/0	1/1	1/1	1/1	1/1	1/1	1/1	0/0	1/1	0/0	1/1	1/1	0/0	0/0	0/0	0/0	0/0	1/1	1/1	1/1	1/1	0/0	1/1	0/0	0/0	1/1	1/1	1/1	0/0	1/1	1/1	1/1	1/1	0/0
rs225377193	3	36584831	G	A	999			0/0	1/1	0/0	1/1	1/1	1/1	0/0	0/0	0/0	1/1	0/0	0/0	0/0	0/0	1/1	0/0	0/0	0/0	0/0	0/0	0/0	0/0	0/0	0/0	0/0	1/1	0/0	1/1	0/0	0/0	0/0	0/0	0/0	0/0	1/1	0/0	0/0	0/0	1/1	1/1	1/1	0/0
rs51448671	3	36584855	G	A	999			1/1	1/1	0/0	1/1	1/1	1/1	0/0	0/0	0/0	1/1	1/1	1/1	1/1	1/1	1/1	0/0	1/1	0/0	1/1	1/1	0/0	0/0	0/0	0/0	0/0	1/1	1/1	1/1	1/1	0/0	1/1	0/0	0/0	1/1	1/1	1/1	0/0	1/1	1/1	1/1	1/1	1/1
rs49361278	3	36584992	A	C	999			1/1	1/1	0/0	1/1	1/1	1/1	0/0	0/0	0/0	1/1	1/1	1/1	1/1	1/1	1/1	0/0	1/1	0/0	1/1	1/1	0/0	0/0	0/0	0/0	0/0	1/1	1/1	1/1	1/1	0/0	1/1	0/0	0/0	1/1	1/1	1/1	0/0	1/1	1/1	1/1	1/1	0/0
rs236428744	3	36585030	C	T	999			0/0	0/0	0/0	1/1	1/1	1/1	0/0	0/0	0/0	1/1	0/0	0/0	0/0	0/0	1/1	0/0	0/0	0/0	0/0	0/0	0/0	0/0	0/0	0/0	0/0	0/0	0/0	0/0	0/0	0/0	0/0	0/0	0/0	0/0	1/1	0/0	0/0	0/0	0/0	0/0	0/0	0/0
rs47167804	3	36585087	C	T	999			1/1	1/1	0/0	1/1	1/1	1/1	0/0	0/0	0/0	1/1	1/1	1/1	1/1	1/1	1/1	0/0	1/1	0/0	1/1	1/1	0/0	0/0	0/0	0/0	0/0	1/1	1/1	1/1	1/1	0/0	1/1	0/0	0/0	1/1	1/1	1/1	0/0	1/1	1/1	1/1	1/1	0/0
rs248454961	3	36585097	C	T	999			1/1	1/1	0/0	1/1	1/1	1/1	0/0	0/0	0/0	1/1	1/1	1/1	1/1	1/1	1/1	0/0	1/1	0/0	1/1	1/1	0/0	0/0	0/0	0/0	0/0	1/1	1/1	1/1	1/1	0/0	1/1	0/0	0/0	1/1	1/1	1/1	0/0	1/1	1/1	1/1	1/1	0/0
rs229108360	3	36585160	C	A	999			1/1	1/1	0/0	1/1	1/1	1/1	0/0	0/0	0/0	1/1	1/1	1/1	1/1	1/1	1/1	0/0	1/1	0/0	1/1	1/1	0/0	0/0	0/0	0/0	0/0	1/1	1/1	1/1	1/1	0/0	1/1	0/0	0/0	1/1	1/1	1/1	0/0	1/1	1/1	1/1	1/1	0/0
rs6315928	3	36585161	T	C	999			1/1	1/1	0/0	1/1	1/1	1/1	0/0	0/0	0/0	1/1	1/1	1/1	1/1	1/1	1/1	0/0	1/1	0/0	1/1	1/1	0/0	0/0	0/0	0/0	0/0	1/1	1/1	1/1	1/1	0/0	1/1	1/1	0/0	1/1	1/1	1/1	0/0	1/1	1/1	1/1	1/1	1/1
rs50622746	3	36585264	C	T	999			1/1	1/1	0/0	1/1	1/1	1/1	0/0	0/0	0/0	1/1	1/1	1/1	1/1	1/1	1/1	0/0	1/1	0/0	1/1	1/1	0/0	0/0	0/0	0/0	0/0	1/1	1/1	1/1	1/1	0/0	1/1	0/0	0/0	1/1	1/1	1/1	0/0	1/1	1/1	1/1	1/1	0/0
rs229844921	3	36585318	C	T	999			0/0	1/1	0/0	1/1	1/1	1/1	0/0	0/0	0/0	1/1	0/0	0/0	0/0	0/0	1/1	0/0	0/0	0/0	0/0	0/0	0/0	0/0	0/0	0/0	0/0	1/1	0/0	1/1	0/0	0/0	0/0	0/0	0/0	0/0	1/1	0/0	0/0	0/0	1/1	1/1	1/1	0/0
rs6316923	3	36585353	T	C	999			1/1	1/1	0/0	1/1	1/1	1/1	0/0	0/0	0/0	1/1	1/1	1/1	1/1	1/1	1/1	0/0	1/1	0/0	1/1	1/1	0/0	0/0	0/0	0/0	0/0	1/1	1/1	1/1	1/1	0/0	1/1	0/0	0/0	1/1	1/1	1/1	0/0	1/1	1/1	1/1	1/1	1/1
rs214810953	3	36585357	C	T	999			0/0	1/1	0/0	1/1	1/1	1/1	0/0	0/0	0/0	1/1	0/0	0/0	0/0	0/0	1/1	0/0	0/0	0/0	0/0	0/0	0/0	0/0	0/0	0/0	0/0	1/1	0/0	1/1	0/0	0/0	0/0	0/0	0/0	0/0	1/1	0/0	0/0	0/0	1/1	1/1	1/1	0/0
rs224315727	3	36585380	C	A	999			0/0	1/1	0/0	1/1	1/1	1/1	0/0	0/0	0/0	1/1	0/0	0/0	0/0	0/0	1/1	0/0	0/0	0/0	0/0	0/0	0/0	0/0	0/0	0/0	0/0	1/1	0/0	1/1	0/0	0/0	0/0	0/0	0/0	0/0	1/1	0/0	0/0	0/0	1/1	1/1	1/1	0/0
rs48690434	3	36585405	A	C	999			1/1	1/1	0/0	1/1	1/1	1/1	0/0	0/0	0/0	1/1	1/1	1/1	1/1	1/1	1/1	0/0	1/1	0/0	1/1	1/1	0/0	0/0	0/0	0/0	0/0	1/1	1/1	1/1	1/1	0/0	0/1	0/0	0/0	1/1	1/1	1/1	0/0	1/1	1/1	1/1	1/1	0/0
rs216872911	3	36585498	A	G	999			0/0	1/1	0/0	1/1	1/1	1/1	0/0	0/0	0/0	1/1	0/0	0/0	0/0	0/0	1/1	0/0	0/0	0/0	0/0	0/0	0/0	0/0	0/0	0/0	0/0	1/1	0/0	1/1	0/0	0/0	0/0	0/0	0/0	0/0	1/1	0/0	0/0	0/0	1/1	1/1	1/1	0/0
rs46619734	3	36585504	C	T	999			1/1	1/1	0/0	1/1	1/1	1/1	0/0	0/0	0/0	1/1	1/1	1/1	1/1	1/1	1/1	0/0	1/1	0/0	1/1	1/1	0/0	0/0	0/0	0/0	0/0	1/1	1/1	1/1	1/1	0/0	1/1	0/0	0/0	1/1	1/1	1/1	0/0	1/1	1/1	1/1	1/1	1/1
rs45663227	3	36585559	T	C	999			1/1	1/1	0/0	1/1	1/1	1/1	0/0	0/0	0/0	1/1	1/1	1/1	1/1	1/1	1/1	0/0	1/1	0/0	1/1	1/1	0/0	0/0	0/0	0/0	0/0	1/1	1/1	1/1	1/1	0/0	1/1	0/0	0/0	1/1	1/1	1/1	0/0	1/1	1/1	1/1	1/1	0/0
rs29943693	3	36585586	G	A	999			1/1	1/1	0/0	1/1	1/1	1/1	0/0	0/0	0/0	1/1	1/1	1/1	1/1	1/1	1/1	0/0	1/1	0/0	1/1	1/1	0/0	0/0	0/0	0/0	0/0	1/1	1/1	1/1	1/1	0/0	1/1	0/0	0/0	1/1	1/1	1/1	0/0	1/1	1/1	1/1	1/1	0/0
rs236595975	3	36585707	G	A	999			1/1	1/1	0/0	1/1	1/1	1/1	0/0	0/0	0/0	1/1	1/1	1/1	1/1	1/1	1/1	0/0	1/1	0/0	1/1	1/1	0/0	0/0	0/0	0/0	0/0	0/0	1/1	1/1	1/1	0/0	1/1	0/0	0/0	1/1	1/1	1/1	0/0	1/1	1/1	1/1	1/1	0/0
rs263525598	3	36585928	C	A	999			0/0	1/1	0/0	1/1	1/1	1/1	0/0	0/0	0/0	1/1	0/0	0/0	0/0	0/0	1/1	0/0	0/0	0/0	0/0	0/0	0/0	0/0	0/0	0/0	0/0	0/0	0/0	1/1	0/0	0/0	0/0	0/0	0/0	0/0	1/1	0/0	0/0	0/0	1/1	1/1	1/1	0/0
rs3709901	3	36585971	T	C	999			1/1	1/1	0/0	1/1	1/1	1/1	0/0	0/0	0/0	1/1	1/1	1/1	1/1	1/1	1/1	0/0	1/1	0/0	1/1	1/1	0/0	0/0	0/0	0/0	0/0	0/0	1/1	1/1	1/1	0/0	1/1	0/0	0/0	1/1	1/1	1/1	0/0	1/1	1/1	1/1	1/1	1/1
rs3709904	3	36585974	G	A	999			1/1	1/1	0/0	1/1	1/1	1/1	0/0	0/0	0/0	1/1	1/1	1/1	1/1	1/1	1/1	0/0	1/1	0/0	1/1	1/1	0/0	0/0	0/0	0/0	0/0	0/0	1/1	1/1	1/1	0/0	1/1	0/0	0/0	1/1	1/1	1/1	0/0	1/1	1/1	1/1	1/1	1/1
rs244307729	3	36586061	G	A	999				1/1	0/0	1/1	1/1	1/1	0/0	0/0	0/0	1/1		0/0		0/0	1/1	0/0	0/0	0/0		0/0	0/0	0/0	0/0	0/0	0/0	0/0	0/0	1/1	0/0	0/0		0/0	0/0		1/1	0/0	0/0	0/0	1/1	1/1	1/1	0/0
rs260692986	3	36586146	T	A	999			0/0	1/1	0/0	1/1	1/1	1/1	0/0	0/0	0/0	1/1	0/0	0/0	0/0	0/0	1/1	0/0	0/0	0/0	0/0	0/0	0/0	0/0	0/0	0/0	0/0	0/0	0/0	1/1	0/0	0/0	0/0	0/0	0/0	0/0	1/1	0/0	0/0	0/0	1/1	1/1	1/1	1/1
rs229417906	3	36586168	T	G	999			0/0	0/0	0/0	1/1	1/1	1/1	0/0	0/0	0/0	1/1	0/0	0/0	0/0	0/0	1/1	0/0	0/0	0/0	0/0	0/0	0/0	0/0	0/0	0/0	0/0	0/0	0/0	0/0	0/0	0/0	0/0	0/0	0/0	0/0	1/1	0/0	0/0	0/0	0/0	0/0	0/0	0/0
rs3711176	3	36586202	A	T	999			1/1	1/1	0/0	1/1	1/1	1/1	0/0	0/0	0/0	1/1	1/1	1/1	1/1	1/1	1/1	0/0	1/1	0/0	1/1	1/1	0/0	0/0	0/0	0/0	0/0	0/0	1/1	1/1	1/1	0/0	1/1	0/0	0/0	1/1	1/1	1/1	0/0	1/1	1/1	1/1	1/1	1/1
rs47411143	3	36586416	G	C	999			1/1	1/1	0/0	1/1	1/1	1/1	0/0	0/0	0/0	1/1	1/1	1/1	1/1	1/1	1/1	0/0	1/1	0/0	1/1	1/1	0/0	0/0	0/0	0/0	0/0	0/0	1/1	1/1	1/1	0/0	1/1	0/0	0/0	1/1	1/1	1/1	0/0	1/1	1/1	1/1	1/1	0/0
rs234199211	3	36586516	G	A	999			0/0	0/1	0/0	0/1	0/1	0/1	0/0	0/0	0/0	0/1	0/0	0/0	0/0	0/0	0/1	0/0	0/0	0/0	0/0	0/0	0/0	0/0	0/0	0/0	0/0	0/0	0/0	0/1	0/0	0/0	0/0	0/0	0/0	0/0	0/1	0/0	0/0	0/0	0/1	0/1	0/1	0/1
rs255520303	3	36586553	C	T	999			0/0	1/1	0/0	1/1	1/1	1/1	0/0	0/0	0/0	1/1		0/0	0/0	0/0	1/1	0/0	0/0	0/0	0/0	0/0	0/0	0/0	0/0	0/0	0/0	0/0	0/0	1/1	0/0	0/0	0/0	0/0	0/0	0/0	1/1	0/0	0/0	0/0	1/1	1/1	1/1	0/0
rs52592317	3	36586577	C	T	999			1/1	1/1	0/0	1/1	1/1	1/1	0/0	0/0	0/0	1/1	1/1	1/1	1/1	1/1	1/1	0/0	1/1	0/0	1/1	1/1	0/0	0/0	0/0	0/0	0/0	0/0	1/1	1/1	1/1	0/0	1/1	0/0	0/0	1/1	1/1	1/1	0/0	1/1	1/1	1/1	1/1	1/1
rs231009841	3	36586590	T	G	999			0/0	1/1	0/0	1/1	1/1	1/1	0/0	0/0	0/0	1/1	0/0	0/0	0/0	0/0	1/1	0/0	0/0	0/0	0/0	0/0	0/0	0/0	0/0	0/0	0/0	0/0	0/0	1/1	0/0	0/0	0/0	0/0	0/0	0/0		0/0	0/0	0/0	1/1	1/1	1/1	0/0
rs261166196	3	36586610	A	G	999			0/0	1/1	0/0	1/1	1/1	1/1	0/0	0/0	0/0	1/1	0/0	0/0	0/0	0/0	1/1	0/0	0/0	0/0	0/0	0/0	0/0	0/0	0/0	0/0	0/0	0/0	0/0	0/1	0/0	0/0	0/0	0/0	0/0		0/1	0/0	0/0	0/0	1/1	1/1	1/1	0/0
rs50788763	3	36586635	A	C	999			1/1	1/1	0/0	1/1	1/1	1/1	0/0	0/0	0/0	1/1	1/1	1/1		1/1	1/1	0/0	1/1	0/0	1/1	1/1	0/0	0/0	0/0	0/0	0/0	1/1	1/1	1/1	1/1	0/0	1/1	0/0	0/0	1/1	1/1	1/1	0/0	1/1	1/1	1/1	1/1	1/1
rs251883339	3	36586684	C	T	999			0/0	1/1	0/0	1/1	1/1	1/1	0/0	0/0	0/0	1/1	0/0	0/0	0/0	0/0	1/1	0/0	0/0	0/0	0/0	0/0	0/0	0/0	0/0	0/0	0/0	0/0	0/0	1/1	0/0	0/0	0/0	0/0	0/0	0/0	1/1	0/0	0/0	0/0	1/1	1/1	1/1	0/0
rs212417173	3	36586693	A	C	999			0/0	1/1	0/0	1/1	1/1	1/1	0/0	0/0	0/0	1/1	0/0	0/0	0/0	0/0	1/1	0/0	0/0	0/0	0/0	0/0	0/0	0/0	0/0	0/0	0/0	0/0	0/0	1/1	0/0	0/0	0/0	0/0	0/0	0/0	1/1	0/0	0/0	0/0	1/1	1/1	1/1	0/0
rs46560909	3	36586777	C	A	999			1/1	1/1	0/0	1/1	1/1	1/1	0/0	0/0	0/0	1/1	1/1	1/1		1/1	1/1	0/0	1/1	0/0	1/1	1/1	0/0	0/0	0/0	0/0	0/0	0/0	1/1	1/1	1/1	0/0	1/1	0/0	0/0	1/1	1/1	1/1	0/0	1/1	1/1	1/1	1/1	1/1
rs263647107	3	36586792	G	C	999			0/0	1/1	0/0	1/1	1/1	1/1	0/0	0/0	0/0	1/1	0/0	0/0		0/0	1/1	0/0	0/0	0/0	0/0	0/0	0/0	0/0	0/0	0/0	0/0	0/0	0/0	1/1	0/0	0/0	0/0	0/0	0/0	0/0	1/1	0/0	0/0	0/0	1/1	1/1	1/1	0/0
rs216853107	3	36586800	C	A	999			1/1	1/1	0/0	1/1	1/1	1/1	0/0	0/0	0/0	1/1	1/1	1/1		1/1	1/1	0/0	1/1	0/0	1/1	1/1	0/0	0/0	0/0	0/0	0/0	1/1	1/1	1/1	1/1	0/0	1/1	0/0	0/0	1/1	1/1	1/1	0/0	1/1	1/1	1/1	1/1	1/1
rs52181309	3	36586809	T	C,G	999			1/1	2/2	0/0	2/2	2/2	2/2	0/0	0/0	0/0	2/2	1/1	1/1	0/1	1/1	2/2	0/0	1/1	0/0	1/1	1/1	0/0	0/0	0/0	0/0	0/0	0/0	1/1	2/2	1/1	0/0	1/1	0/0	0/0	1/1	2/2	1/1	0/0	1/1	2/2	2/2	2/2	0/0
rs29944676	3	36586917	T	C	999			0/0	1/1	0/0	1/1	1/1	1/1	0/0	0/0	0/0	1/1	0/0	0/0	0/0	0/0	1/1	0/0	0/0	0/0	0/0	0/0	0/0	0/0	0/0	0/0	0/0	0/0	0/0	1/1	0/0	0/0	0/0	0/0	0/0	0/0	1/1	0/0	0/0	0/0	1/1	1/1	1/1	0/0
rs237680184	3	36586962	A	G	999			0/0	1/1	0/0	1/1	1/1	1/1	0/0	0/0	0/0	1/1	0/0	0/0	0/0	0/0	1/1	0/0	0/0	0/0	0/0	0/0	0/0	0/0	0/0	0/0	0/0	0/0	0/0	1/1	0/0	0/0	0/0	0/0	0/0	0/0	1/1	0/0	0/0	0/0	1/1	1/1	1/1	0/0
rs263205627	3	36586974	G	A	999			0/0	1/1	0/0	1/1	1/1	1/1	0/0	0/0	0/0	1/1	0/0	0/0	0/0	0/0	1/1	0/0	0/0	0/0	0/0	0/0	0/0	0/0	0/0	0/0	0/0	0/0	0/0	1/1	0/0	0/0	0/0	0/0	0/0	0/0	1/1	0/0	0/0	0/0	1/1	1/1	1/1	0/0
	3	36587100	G	A	91			0/0	0/1	0/0	0/1		1/1	0/0	0/0	0/0		0/0	0/0	0/0	0/0	0/1	0/0	0/0	0/0	0/0	0/0	0/0	0/0	0/0	0/0	0/0	0/0	0/0		0/0	0/0	0/0	0/0	0/0	0/0		0/0	0/0	0/0	0/1	0/1	1/1	0/0
rs52127951	3	36587103	T	A	784			1/1	1/1	0/0			1/1	0/0	0/0	0/0		1/1		1/1	1/1		0/0	1/1	0/0		1/1	0/0	0/0	0/0	0/0	0/0	1/1	1/1		1/1	0/0	1/1	0/0	0/0	1/1		1/1	0/0	1/1	1/1	1/1	1/1	1/1
	3	36587121	T	A	257			0/0	0/1	0/0		0/1	1/1	0/0	0/0	0/0	0/1	0/0			0/0	0/1	0/0	0/0	0/0		0/0	0/0	0/0	0/0	0/0	0/0	0/0	0/0	0/1	0/0	0/0	0/0	0/0	0/0	0/0	0/1	0/0	0/0	0/0	1/1	0/1	0/1	0/0
rs218884646	3	36587138	A	G	999			0/0	1/1	0/0	1/1	1/1	1/1	0/0	0/0	0/0	1/1	0/0	0/0	0/0	0/0	1/1	0/0	0/0	0/0	0/0	0/0	0/0	0/0	0/0	0/0	0/0	0/0	0/0	1/1	0/0	0/0	0/0	0/0	0/0	0/0	1/1	0/0	0/0	0/0	1/1	1/1	1/1	0/0
rs241968368	3	36587184	A	G	999			0/0	1/1	0/0	1/1	1/1	1/1	0/0	0/0	0/0	1/1	0/0	0/0	0/0	0/0	1/1	0/0	0/0	0/0	0/0	0/0	0/0	0/0	0/0	0/0	0/0	0/0	0/0	1/1	0/0	0/0	0/0	0/0	0/0	0/0	1/1	0/0	0/0	0/0	1/1	1/1	1/1	0/0
rs29944679	3	36587355	G	C	999			0/0	1/1	0/0	1/1	1/1	1/1	0/0	0/0	0/0	1/1	0/0	0/0	0/0	0/0	1/1	0/0	0/0	0/0	0/0	0/0	0/0	0/0	0/0	0/0	0/0	0/0	0/0	1/1	0/0	0/0	0/0	0/0	0/0	0/0	1/1	0/0	0/0	0/0	1/1	1/1	1/1	0/0
rs3151940	3	36587500	A	G	999			1/1	1/1	0/0	1/1	1/1	1/1	0/0	0/0	0/0	1/1	1/1	1/1	1/1	1/1	1/1	0/0	1/1	0/0	1/1	1/1	0/0	0/0	0/0	0/0	0/0	1/1	1/1	1/1	1/1	0/0	1/1	0/0	0/0	1/1	1/1	1/1	0/0	1/1	1/1	1/1	1/1	1/1
	3	36587562	G	A	999			0/0	1/1	0/0	1/1	0/1	1/1	0/0	0/0	0/0	0/1	0/0	0/0	0/0	0/0	1/1	0/0	0/0	0/0	0/0	0/0	0/0	0/0	0/0	0/0	0/0	0/0	0/0	1/1	0/0	0/0	0/0	0/0	0/0	0/0	1/1	0/0	0/0	0/0	0/1	0/1	1/1	0/0
rs582425119	3	36587686	T	C	999			0/0	1/1	0/0	1/1	1/1	1/1	0/0	0/0	0/0	1/1	0/0	0/0	0/0	0/0	1/1	0/0	0/0	0/0	0/0	0/0	0/0	0/0	0/0	0/0	0/0	0/0	0/0	1/1	0/0	0/0	0/0	0/0	0/0	0/0	1/1	0/0	0/0	0/0	1/1	1/1	1/1	0/0
rs585770839	3	36587687	G	A	999			0/0	0/0	0/0	1/1	1/1	1/1	0/0	0/0	0/0	0/1	0/0	0/0	0/0	0/0	1/1	0/0	0/0	0/0	0/0	0/0	0/0	0/0	0/0	0/0	0/0	0/0	0/0	0/0	0/0	0/0	0/0	0/0	0/0	0/0	1/1	0/0	0/0	0/0	0/0	0/0	0/0	0/0
rs229972184	3	36587753	T	A	999			1/1	1/1	0/0	1/1	1/1	1/1	0/0	0/0	0/0	1/1	1/1	1/1		1/1	1/1	0/0	1/1	0/0	1/1	1/1	0/0	0/0	0/0	0/0	0/0	1/1	1/1	1/1	1/1	0/0	1/1	0/0	0/0	1/1		1/1	0/0	1/1	1/1	1/1	1/1	1/1
rs579118980	3	36587790	T	C	999			0/0	0/1	0/0	1/1	0/1	1/1	0/0	0/0	0/0	0/1	0/0	0/0	0/0	0/0	1/1	0/0	0/0	0/0	0/0	0/0	0/0	0/0	0/0	0/0	0/0	0/0	0/0	1/1	0/0	0/0	0/0	0/0	0/0	0/0		0/0	0/0	0/0	0/1	0/1	1/1	0/0
rs582289179	3	36587801	A	G	999			0/0	1/1	0/0	1/1	0/1	1/1	0/0	0/0	0/0	0/1	0/0	0/0	0/0	0/0	1/1	0/0	0/0	0/0	0/0	0/0	0/0	0/0	0/0	0/0	0/0	0/0	0/0	1/1	0/0	0/0	0/0	0/0	0/0	0/0	0/1	0/0	0/0	0/0	0/1	1/1	1/1	0/0
rs585572894	3	36587912	G	T	999			0/0	1/1	0/0	1/1	1/1	1/1	0/0	0/0	0/0	0/1	0/0	0/0	0/0	0/0	1/1	0/0	0/0	0/0	0/0	0/0	0/0	0/0	0/0	0/0	0/0	0/0	0/0	1/1	0/0	0/0	0/0	0/0	0/0	0/0	1/1	0/0	0/0	0/0	0/1	1/1	1/1	0/0
rs579574021	3	36587954	G	C	999			0/0	1/1	0/0	1/1	1/1	1/1	0/0	0/0	0/0	1/1	0/0	0/0	0/0	0/0	1/1	0/0	0/0	0/0	0/0	0/0	0/0	0/0	0/0	0/0	0/0	0/0	0/0	1/1	0/0	0/0	0/0	0/0	0/0	0/0	1/1	0/0	0/0	0/0	1/1	1/1	1/1	0/0
rs583579566	3	36587955	C	T	999			0/0	1/1	0/0	1/1	1/1	1/1	0/0	0/0	0/0	1/1	0/0	0/0	0/0	0/0	1/1	0/0	0/0	0/0	0/0	0/0	0/0	0/0	0/0	0/0	0/0	0/0	0/0	1/1	0/0	0/0	0/0	0/0	0/0	0/0	1/1	0/0	0/0	0/0	1/1	1/1	1/1	0/0
rs587012872	3	36587958	A	T	999			0/0	1/1	0/0	1/1	1/1	1/1	0/0	0/0	0/0	1/1	0/0	0/0	0/0	0/0	1/1	0/0	0/0	0/0	0/0	0/0	0/0	0/0	0/0	0/0	0/0	0/0	0/0	1/1	0/0	0/0	0/0	0/0	0/0	0/0	1/1	0/0	0/0	0/0	1/1	1/1	1/1	0/0
	3	36588037	T	C	999			0/0	1/1	0/0	0/1	1/1	0/1	0/0	0/0	0/0	1/1	0/0	0/0	0/0	0/0	1/1	0/0	0/0	0/0	0/0	0/0	0/0	0/0	0/0	0/0	0/0	0/0	0/0	0/1	0/0	0/0	0/0	0/0	0/0	0/0	0/1	0/0	0/0	0/0	0/1	0/1	0/1	0/0
	3	36588048	A	G	748			0/0	1/1	0/0	0/1	1/1	0/1	0/0	0/0	0/0	1/1	0/0	0/0	0/0	0/0	0/1	0/0	0/0	0/0	0/0	0/0	0/0	0/0	0/0	0/0	0/0	0/0	0/0	0/1	0/0	0/0	0/0	0/0	0/0	0/0		0/0	0/0	0/0	0/1	0/1	0/1	0/0
rs581382583	3	36588050	T	A	968			0/0	1/1	0/0	0/1	1/1	0/1	0/0	0/0	0/0	1/1	0/0	0/0	0/0	0/0	0/1	0/0	0/0	0/0	0/0	0/0	0/0	0/0	0/0	0/0	0/0	0/0	0/0	0/1	0/0	0/0	0/0	0/0	0/0	0/0		0/0	0/0	0/0	0/1	0/1	0/1	1/1
	3	36588107	T	C	999			0/0	1/1	0/0	1/1	1/1	1/1	0/0	0/0	0/0		0/0	0/0	0/0	0/0	1/1	0/0	0/0	0/0	0/0	0/0	0/0	0/0	0/0	0/0	0/0	0/0	0/0	1/1	0/0	0/0	0/0	0/0	0/0	0/0		0/0	0/0	0/0	1/1	1/1	1/1	0/0
rs249356306	3	36588307	A	G	999			1/1	1/1	0/0	1/1	1/1	1/1	0/0	0/0	0/0	1/1		1/1		1/1	1/1	0/0	1/1	0/0	1/1	1/1	0/0	0/0	0/0	0/0	0/0	1/1	1/1	1/1	1/1	0/0	1/1	0/0	0/0	1/1	1/1	1/1	0/0	1/1	1/1	1/1	1/1	1/1
	3	36588339	G	A	999			0/0	1/1	0/0	1/1	1/1	1/1	0/0	0/0	0/0	0/1	0/0	0/0	0/0	0/0	1/1	0/0	0/0	0/0	0/0	0/0	0/0	0/0	0/0	0/0	0/0	0/0	0/0	1/1	0/0	0/0	0/0	0/0	0/0	0/0	1/1	0/0	0/0	0/0	1/1	1/1	1/1	0/0
	3	36588364	A	G	999			0/0	1/1	0/0	1/1	1/1	1/1	0/0	0/0	0/0	0/1	0/0	0/0	0/0	0/0	1/1	0/0	0/0	0/0	0/0	0/0	0/0	0/0	0/0	0/0	0/0	0/0	0/0	1/1	0/0	0/0	0/0	0/0	0/0	0/0	1/1	0/0	0/0	0/0	1/1	1/1	1/1	0/0
	3	36588412	C	T	999			0/0	1/1	0/0	1/1	1/1	1/1	0/0	0/0	0/0	0/1	0/0	0/0	0/0	0/0	1/1	0/0	0/0	0/0	0/0	0/0	0/0	0/0	0/0	0/0	0/0	0/0	0/0	1/1	0/0	0/0	0/0	0/0	0/0	0/0	1/1	0/0	0/0	0/0	1/1	1/1	1/1	0/0
	3	36588416	C	T	999			0/0	0/0	0/0	1/1	1/1	1/1	0/0	0/0	0/0	0/1	0/0	0/0	0/0	0/0	1/1	0/0	0/0	0/0	0/0	0/0	0/0	0/0	0/0	0/0	0/0	0/0	0/0	0/0	0/0	0/0	0/0	0/0	0/0	0/0	1/1	0/0	0/0	0/0	0/0	0/0	0/0	0/0
	3	36588530	G	A	463			0/0	0/1	0/0	0/1	0/1	1/1	0/0	0/0	0/0		0/0	0/0	0/0	0/0	0/1	0/0	0/0	0/0	0/0	0/0	0/0	0/0	0/0	0/0	0/0	0/0	0/0	0/1	0/0	0/0	0/0	0/0	0/0	0/0		0/0	0/0	0/0		0/1	0/1	0/0
	3	36588546	G	A	219			0/0	0/1	0/0		0/1	1/1	0/0	0/0	0/0		0/0	0/0	0/0	0/0		0/0	0/0	0/0	0/0	0/0	0/0	0/0	0/0	0/0	0/0	0/0	0/0	0/1	0/0	0/0	0/0	0/0	0/0	0/0		0/0	0/0	0/0				0/0
rs222999530	3	36588636	G	C	999			1/1	1/1	0/0	1/1	1/1	1/1	0/0	0/0	0/0	1/1	1/1	1/1	1/1	1/1	1/1	0/0	1/1	0/0	1/1	1/1	0/0	0/0	0/0	0/0	0/0	1/1	1/1	1/1	1/1	0/0	1/1	0/0	0/0	1/1		1/1	0/0	1/1	1/1	1/1	1/1	1/1
	3	36588681	A	G	999			0/0	1/1	0/0	1/1	1/1	1/1	0/0	0/0	0/0	1/1		0/0		0/0	1/1	0/0	0/0	0/0	0/0	0/0	0/0	0/0	0/0	0/0	0/0	0/0	0/0	0/1	0/0	0/0	0/0	0/0	0/0	0/0		0/0	0/0	0/0	0/1	0/1	1/1	0/0
	3	36588789	G	A	999			0/0	0/0	0/0	1/1	1/1	1/1	0/0	0/0	0/0	1/1	0/0	0/0		0/0	1/1	0/0	0/0	0/0	0/0	0/0	0/0	0/0	0/0	0/0	0/0	0/0	0/0	0/0	0/0	0/0	0/0	0/0	0/0		0/1	0/0	0/0	0/0	0/0	0/0	0/0	0/0
rs227246789	3	36588976	T	C	999				1/1	0/0	0/1	1/1	1/1	0/0	0/0	0/0			0/1		0/0	0/1	0/0	0/0	0/1		0/1	0/0	0/0	0/0	0/0	0/0	0/1		1/1		0/1	0/0	0/1	1/1			0/1	0/1		0/1	0/1	1/1	0/0
	3	36588980	C	A	251				0/0	0/0	0/1	0/1	1/1	0/0	0/0	0/0			0/0		0/0	0/1	0/0	0/0	0/0		0/0	0/0	0/0	0/0	0/0	0/0	0/0		0/0		0/0	0/0	0/0	0/0			0/0	0/0		0/0	0/0	0/0	0/0
	3	36589016	A	G	873				0/0	0/0	1/1	1/1	1/1	0/0	0/0	0/0	0/1		0/0		0/0	1/1	0/0	0/0	0/0	0/0	0/0	0/0	0/0	0/0	0/0	0/0	0/0		0/0	0/0	0/0	0/0	0/0	0/0		0/1	0/0	0/0	0/0	0/0	0/0	0/0	0/0
	3	36589040	A	G	999				1/1	0/0	1/1	1/1	1/1	0/0	0/0	0/0	0/1		0/0		0/0	1/1	0/0	0/0	0/0	0/0	0/0	0/0	0/0	0/0	0/0	0/0	0/0	0/0	1/1	0/0	0/0	0/0	0/0	0/0		1/1	0/0	0/0	0/0	1/1	1/1	1/1	0/0
	3	36589084	C	T	999				0/0	0/0	1/1	1/1	1/1	0/0	0/0	0/0	0/1		0/0		0/0	1/1	0/0	0/0	0/0	0/0	0/0	0/0	0/0	0/0	0/0	0/0	0/0	0/0	0/0	0/0	0/0	0/0	0/0	0/0		1/1	0/0	0/0	0/0	0/0	0/0	0/0
rs256979033	3	36589093	A	G	999			1/1	0/0	0/0	1/1	1/1	1/1	0/0	0/0	0/0	1/1		1/1		1/1	1/1	0/0		0/0	1/1	1/1	0/0	0/0	0/0	0/0	0/1	1/1	1/1	0/0	1/1	0/0	0/1	0/0	0/0		1/1	1/1	0/0	1/1	0/0	0/0	0/0	1/1
rs584726360	3	36589146	C	A	999			0/0	1/1	0/0	1/1	1/1	1/1	0/0	0/0	0/0	1/1	0/0	0/0		0/0	1/1	0/0	0/0	0/0	0/0	0/0	0/0	0/0	0/0	0/0	0/0	0/0		1/1	0/0	0/0	0/0	0/0	0/0		0/1	0/0	0/0	0/0	1/1	1/1	1/1	0/0
	3	36589169	A	C	532				0/0	0/0	1/1	0/1	1/1	0/0	0/0	0/0	0/1				0/0	1/1	0/0		0/0	0/0	0/0	0/0	0/0	0/0	0/0	0/0	0/0	0/0	0/0	0/0	0/0		0/0	0/0			0/0	0/0	0/0	0/0	0/0	0/0	0/0
rs250958117	3	36589268	A	G	999				1/1	0/0			1/1	0/0	0/0	0/0			1/1		1/1		0/0		1/1	1/1	1/1	0/0	0/0	0/0	0/0	0/0		1/1	1/1	1/1	0/0	1/1	0/0	1/1			1/1	0/0	1/1	1/1		1/1	1/1
	3	36589330	A	G	280			0/0	1/1	0/0		0/1	0/1	0/0	0/0	0/0			0/0		0/0	0/1	0/0	0/0	0/0	0/0	0/0	0/0	0/0	0/0	0/0	0/0		0/0		0/0	0/0	0/0	0/0	0/0			0/0	0/0	0/0	0/1	1/1	0/1	0/0
rs230227058	3	36589371	T	C	999			1/1	1/1	0/0	1/1	1/1	1/1	0/0	0/0	0/0			1/1		0/1	1/1	0/0	0/1	0/0	1/1	1/1	0/0	0/0	0/0	0/0	0/0	1/1	1/1	1/1	1/1	0/0	0/1	0/0	0/0	1/1	1/1	1/1	0/0	1/1	1/1	1/1	1/1	1/1
	3	36589435	T	C	999			0/0	1/1	0/0	1/1	1/1	1/1	0/0	0/0	0/0		0/0	0/0		0/0	1/1	0/0	0/0	0/0	0/0	0/0	0/0	0/0	0/0	0/0	0/0	0/0	0/0	1/1	0/0	0/0	0/0	0/0	0/0	0/0	0/1	0/0	0/0	0/0	1/1	1/1	1/1	0/0
	3	36589500	A	T	531			0/0	0/0	0/0	0/1	0/1	1/1	0/0	0/0	0/0	0/1	0/0	0/0	0/0	0/0	1/1	0/0	0/0	0/0	0/0	0/0	0/0	0/0	0/0	0/0	0/0	0/0	0/0	0/0	0/0	0/0	0/0	0/0	0/0	0/0	0/1	0/0	0/0	0/0	0/0	0/0	0/0	0/0
rs583249470	3	36589529	A	G	833			0/0	1/1	0/0		0/1	1/1	0/0	0/0	0/0	0/1	0/0	0/0	0/0	0/0	0/1	0/0	0/0	0/0	0/0	0/0	0/0	0/0	0/0	0/0	0/0	0/0	0/0	1/1	0/0	0/0	0/0	0/0	0/0	0/0		0/0	0/0	0/0	0/1	1/1	1/1	0/0
rs586822084	3	36589532	G	A	783			0/0	1/1	0/0		0/1	1/1	0/0	0/0	0/0	0/1	0/0	0/0	0/0	0/0	0/1	0/0	0/0	0/0	0/0	0/0	0/0	0/0	0/0	0/0	0/0	0/0	0/0	1/1	0/0	0/0	0/0	0/0	0/0	0/0		0/0	0/0	0/0	0/1	1/1	1/1	0/0
rs580114084	3	36589542	T	C	987			0/0	1/1	0/0	0/1	0/1	1/1	0/0	0/0	0/0	0/1	0/0	0/0	0/0	0/0	0/1	0/0	0/0	0/0	0/0	0/0	0/0	0/0	0/0	0/0	0/0	1/1	0/0	1/1	0/0	0/0	0/0	0/0	0/0	0/0		0/0	0/0	0/0	0/1	1/1	1/1	0/0
	3	36589551	T	C	999			0/0	1/1	0/0	0/1	1/1	1/1	0/0	0/0	0/0	0/1	0/0	0/0	0/0	0/0	0/1	0/0	0/0	0/0	0/0	0/0	0/0	0/0	0/0	0/0	0/0	1/1	0/0	1/1	0/0	0/0	0/0	0/0	0/0	0/0		0/0	0/0	0/0	0/1	1/1	1/1	0/0
rs255593763	3	36589593	T	G,A	999			1/1	1/1	0/0	1/1	1/1	1/1	0/0	0/0	0/0	1/1	1/1	1/1		1/1	1/1	0/0	1/1	0/0	1/1	1/1	0/0	0/0	0/0	0/0	0/0	1/1	0/1	1/1	0/1	0/0	1/1	0/0	0/0	1/1	1/1	1/1	0/0	0/1	1/1	1/1	0/1	0/1
	3	36589692	G	A	598			0/0	0/0	0/0	1/1	1/1	1/1	0/0	0/0	0/0	1/1	0/0	0/0	0/0	0/0	0/0	0/0	0/0	0/0	0/0	0/0	0/0	0/0	0/0	0/0	0/0	0/0	0/0	0/0	0/0	0/0	0/0	0/0	0/0	0/0	0/1	0/0	0/0	0/0	0/0	0/0	0/0	0/0
rs584382561	3	36589710	T	G	982			0/0	1/1	0/0	0/1	0/1	1/1	0/0	0/0	0/0	1/1	0/0	0/0	0/0			0/0	0/0	0/0	0/0	0/0	0/0	0/0	0/0	0/0	0/0	0/0	0/0	1/1	0/0	0/0	0/0	0/0	0/0	0/0		0/0	0/0	0/0	1/1	1/1	1/1	0/0
	3	36589714	T	G	965			0/0	1/1	0/0	0/1	0/1	1/1	0/0	0/0	0/0	1/1	0/0	0/0	0/0			0/0	0/0	0/0	0/0	0/0	0/0	0/0	0/0	0/0	0/0	0/0	0/0	1/1	0/0	0/0	0/0	0/0	0/0	0/0		0/0	0/0	0/0	1/1	1/1	1/1	0/0
rs48546967	3	36589726	A	G	999			1/1	0/0	0/0	1/1	1/1	1/1	0/0	0/0	0/0	1/1	1/1	1/1	1/1	1/1	1/1	0/0	1/1	0/0	1/1	1/1	0/0	0/0	0/0	0/0	0/0	0/0	1/1	0/0	1/1	0/0	1/1	0/0	0/0	1/1	1/1	1/1	0/0	1/1	0/0	0/0	0/0	1/1
rs247032213	3	36590200	A	G	999			0/0	1/1	0/0	1/1	1/1	1/1	0/0	0/0	0/0	1/1	0/0	0/0	0/0	0/0	1/1	0/0	0/0	0/0	0/0	0/0	0/0	0/0	0/0	0/0	0/0	0/0	0/0	1/1	0/0	0/0	0/0	0/0	0/0	0/0	1/1	0/0	0/0	0/0	1/1	1/1	1/1	0/0
rs217117835	3	36590209	A	G	999			0/0	1/1	0/0	1/1	1/1	1/1	0/0	0/0	0/0	1/1	0/0	0/0	0/0	0/0	1/1	0/0	0/0	0/0	0/0	0/0	0/0	0/0	0/0	0/0	0/0	1/1	0/0	1/1	0/0	0/0	0/0	0/0	0/0	0/0	1/1	0/0	0/0	0/0	1/1	1/1	1/1	0/0
	3	36590258	T	A	264				1/1	0/0	1/1	1/1	1/1	0/0	0/0	0/0							0/0		0/0			0/0	0/0	0/0	0/0	0/0		0/0	1/1		0/0		0/0	0/0		0/1		0/0		0/1	1/1	1/1
rs581998792	3	36590260	T	C	43.683			1/1		0/0			0/1	0/0	0/0	0/0				0/1			0/0		0/0	0/1		0/0	0/0	0/0	0/0	0/0		0/1		0/1	0/0		0/0	0/0	0/0		0/1	0/0	0/1	0/1			0/1
rs48659333	3	36590303	G	C	999			1/1	1/1	0/0	1/1	1/1	1/1	0/0	0/0	0/0	1/1	1/1	1/1	1/1	1/1	1/1	0/0	1/1	0/0	1/1	1/1	0/0	0/0	0/0	0/0	0/0	1/1	1/1	1/1	1/1	0/0	1/1	0/0	0/0	1/1	1/1	1/1	0/0	1/1	1/1	1/1	1/1	1/1
rs236765200	3	36590314	C	T	999			0/0	0/0	0/0	1/1	1/1	1/1	0/0	0/0	0/0	1/1	0/0	0/0	0/0	0/0	1/1	0/0	0/0	0/0	0/0	0/0	0/0	0/0	0/0	0/0	0/0	1/1	0/0	0/0	0/0	0/0	0/0	0/0	0/0	0/0	1/1	0/0	0/0	0/0	0/0	0/0	0/0	0/0
rs249526801	3	36590328	T	G	999			0/0	0/0	0/0	1/1	1/1	1/1	0/0	0/0	0/0	1/1	0/0	0/0	0/0	0/0	1/1	0/0	0/0	0/0	0/0	0/0	0/0	0/0	0/0	0/0	0/0	1/1	0/0	0/0	0/0	0/0	0/0	0/0	0/0	0/0	1/1	0/0	0/0	0/0	0/0	0/0	0/0	1/1
rs29944682	3	36590406	C	A	999			0/0	1/1	0/0	1/1	1/1	1/1	0/0	0/0	0/0	1/1	0/0	0/0	0/0	0/0	1/1	0/0	0/0	0/0	0/0	0/0	0/0	0/0	0/0	0/0	0/0	1/1	0/0	1/1	0/0	0/0	0/0	0/0	0/0	0/0	1/1	0/0	0/0	0/0	1/1	1/1	1/1	0/0
rs29945348	3	36590574	G	A	999			0/0	0/0	0/0	1/1	1/1	1/1	0/0	0/0	0/0	1/1	0/0	0/0	0/0	0/0	1/1	0/0	0/0	0/0	0/0	0/0	0/0	0/0	0/0	0/0	0/0	0/0	0/0	0/0	0/0	0/0	0/0	0/0	0/0	0/0	1/1	0/0	0/0	0/0	0/0	0/0	0/0	0/0
rs31432188	3	36590605	G	A	999			1/1	1/1	0/0	1/1	1/1	1/1	0/0	0/0	0/0	1/1	1/1	1/1	1/1	1/1	1/1	0/0	1/1	0/0	1/1	1/1	0/0	0/0	0/0	0/0	0/0	1/1	1/1	1/1	1/1	0/0	1/1	0/0	0/0	1/1	1/1	1/1	0/0	1/1	1/1	1/1	1/1	1/1
rs31284343	3	36590819	A	G	999			1/1	1/1	0/0	1/1	1/1	1/1	0/0	0/0	0/0	1/1	1/1	1/1	1/1	1/1	1/1	0/0	1/1	0/0	1/1	1/1	0/0	0/0	0/0	0/0	0/0	1/1	1/1	1/1	1/1	0/0	1/1	0/0	0/0	1/1	1/1	1/1	0/0	1/1	1/1	1/1	1/1	1/1
rs48435251	3	36590837	C	T	999			1/1	1/1	0/0	1/1	1/1	1/1	0/0	0/0	0/0	1/1	1/1	1/1	1/1	1/1	1/1	0/0	1/1	0/0	1/1	1/1	0/0	0/0	0/0	0/0	0/0	1/1	1/1	1/1	1/1	0/0	1/1	0/0	0/0	1/1	1/1	1/1	0/0	1/1	1/1	1/1	1/1	1/1
rs50326555	3	36590856	G	C,T	999			1/1	1/1	0/0	1/1	1/1	1/1	0/0	0/0	0/0	1/1		1/1	1/1	1/1	1/1	0/0	1/1	0/0	1/1	1/1	0/0	0/0	0/0	0/0	0/0	1/1	1/1	1/1	1/1	0/0	1/1	0/0	0/0	1/1	1/1	1/1	0/0	1/1	1/1	1/1	1/1	2/2
rs46721342	3	36590864	C	T	999			1/1	1/1	0/0	1/1	1/1	1/1	0/0	0/0	0/0	1/1		1/1	1/1	1/1	1/1	0/0	1/1	0/0	1/1	1/1	0/0	0/0	0/0	0/0	0/0	1/1	1/1	1/1	1/1	0/0	1/1	0/0	0/0	1/1	1/1	1/1	0/0	1/1	1/1	1/1	1/1	1/1
rs49815362	3	36590881	G	A	999			1/1	1/1	0/0	1/1	1/1	1/1	0/0	0/0	0/0	1/1		1/1	1/1	1/1	1/1	0/0	1/1	0/0	1/1	1/1	0/0	0/0	0/0	0/0	0/0	1/1	1/1	1/1	1/1	0/0	1/1	0/0	0/0	1/1	1/1	1/1	0/0	1/1	1/1	1/1	1/1	1/1
rs50257707	3	36590905	G	C,A	999			1/1	1/1	0/0	1/1	1/1	1/1	0/0	0/0	0/0	1/1	1/2	1/1	1/1	1/1	1/1	0/0	1/1	0/0	1/1	1/1	0/0	0/0	0/0	0/0	0/0	1/1	1/1	1/1	1/1	0/0	1/1	0/0	0/0	1/1	1/1	1/1	0/0	1/1	1/1	1/1	1/1	1/1
rs48669426	3	36590915	C	T	999			1/1	1/1	0/0	1/1	1/1	1/1	0/0	0/0	0/0	1/1	1/1	1/1	1/1	1/1	1/1	0/0	1/1	0/0	1/1	1/1	0/0	0/0	0/0	0/0	0/0	1/1	1/1	1/1	1/1	0/0	1/1	0/0	0/0	1/1	1/1	1/1	0/0	1/1	1/1	1/1	1/1	1/1
rs50553563	3	36590916	T	C	999			1/1	1/1	0/0	1/1	1/1	1/1	0/0	0/0	0/0	1/1	1/1	1/1	1/1	1/1	1/1	0/0	1/1	0/0	1/1	1/1	0/0	0/0	0/0	0/0	0/0	0/0	1/1	1/1	1/1	0/0	1/1	0/0	0/0	1/1	1/1	1/1	0/0	1/1	1/1	1/1	1/1	1/1
rs51275907	3	36590949	G	C	999			1/1	1/1	0/0	1/1	1/1	1/1	0/0	0/0	0/0	1/1	1/1	1/1	1/1	1/1	1/1	0/0	1/1	0/0	1/1	1/1	0/0	0/0	0/0	0/0	0/0	1/1	1/1	1/1	1/1	0/0	1/1	0/0	0/0	1/1	1/1	1/1	0/0	1/1	1/1	1/1	1/1	1/1
rs46255195	3	36590970	T	C	999			1/1	1/1	0/0	1/1	1/1	1/1	0/0	0/0	0/0	1/1	1/1	1/1	1/1	1/1	1/1	0/0	1/1	0/0	1/1	1/1	0/0	0/0	0/0	0/0	0/0	1/1	1/1	1/1	1/1	0/0	1/1	0/0	0/0	1/1	1/1	1/1	0/0	1/1	1/1	1/1	1/1	1/1
rs49761523	3	36590984	T	C	999			1/1	1/1	0/0	1/1	1/1	1/1	0/0	0/0	0/0	1/1	1/1	1/1	1/1	1/1	1/1	0/0	1/1	0/0	1/1	1/1	0/0	0/0	0/0	0/0	0/0	1/1	1/1	1/1	1/1	0/0	1/1	0/0	0/0	1/1	1/1	1/1	0/0	1/1	1/1	1/1	1/1	1/1
rs46773558	3	36591092	A	G	999			1/1	1/1	0/0	1/1	1/1	1/1	0/0	0/0	0/0	1/1	1/1	1/1	1/1	1/1	1/1	0/0	1/1	0/0	1/1	1/1	0/0	0/0	0/0	0/0	0/0	1/1	1/1	1/1	1/1	0/0	1/1	0/0	0/0	1/1	1/1	1/1	0/0	1/1	1/1	1/1	1/1	1/1
rs29945351	3	36591234	T	C	999			1/1	1/1	0/0	1/1	1/1	1/1	0/0	0/0	0/0	1/1	1/1	1/1	1/1	1/1	1/1	0/0	1/1	0/0	1/1	1/1	0/0	0/0	0/0	0/0	0/0	1/1	1/1	1/1	1/1	0/0	1/1	0/0	0/0	1/1	1/1	1/1	0/0	1/1	1/1	1/1	1/1	1/1
rs45654058	3	36591281	C	G	999			1/1	1/1	0/0	1/1	1/1	1/1	0/0	0/0	0/0	1/1	1/1	1/1	1/1	1/1	1/1	0/0	1/1	0/0	1/1	1/1	0/0	0/0	0/0	0/0	0/0	1/1	1/1	1/1	1/1	0/0	1/1	0/0	0/0	1/1	1/1	1/1	0/0	1/1	1/1	1/1	1/1	1/1
rs46286653	3	36591312	G	C	999			1/1	1/1	0/0	1/1	1/1	1/1	0/0	0/0	0/0	1/1	1/1	1/1	1/1	1/1	1/1	0/0	1/1	0/0	1/1	1/1	0/0	0/0	0/0	0/0	0/0	1/1	1/1	1/1	1/1	0/0	1/1	0/0	0/0	1/1	1/1	1/1	0/0	1/1	1/1	1/1	1/1	1/1
rs49148632	3	36591316	C	G	999			1/1	1/1	0/0	1/1	1/1	1/1	0/0	0/0	0/0	1/1	1/1	1/1	1/1	1/1	1/1	0/0	1/1	0/0	1/1	1/1	0/0	0/0	0/0	0/0	0/0	1/1	1/1	1/1	1/1	0/0	1/1	0/0	0/0	1/1	1/1	1/1	0/0	1/1	1/1	1/1	1/1	1/1
rs50936854	3	36591326	A	G	999			1/1	1/1	0/0	1/1	1/1	1/1	0/0	0/0	0/0	1/1	1/1	1/1	1/1	1/1	1/1	0/0	1/1	0/0	1/1	1/1	0/0	0/0	0/0	0/0	0/0	1/1	1/1	1/1	1/1	0/0	1/1	0/0	0/0	1/1	1/1	1/1	0/0	1/1	1/1	1/1	1/1	1/1
rs50419294	3	36591342	A	G	999			1/1	1/1	0/0	1/1	1/1	1/1	0/0	0/0	0/0	1/1	1/1	1/1	1/1	1/1	1/1	0/0	1/1	0/0	1/1	1/1	0/0	0/0	0/0	0/0	0/0	1/1	1/1	1/1	1/1	0/0	1/1	0/0	0/0	1/1	1/1	1/1	0/0	1/1	1/1	1/1	1/1	1/1
rs49566263	3	36591349	C	T	999			1/1	1/1	0/0	1/1	1/1	1/1	0/0	0/0	0/0	1/1	1/1	1/1	1/1	1/1	1/1	0/0	1/1	0/0	1/1	1/1	0/0	0/0	0/0	0/0	0/0	1/1	1/1	1/1	1/1	0/0	1/1	0/0	0/0	1/1	1/1	1/1	0/0	1/1	1/1	1/1	1/1	1/1
rs48772844	3	36591372	T	C	999			1/1	1/1	0/0	1/1	1/1	1/1	0/0	0/0	0/0	1/1	1/1	1/1	1/1	1/1	1/1	0/0	1/1	0/0	1/1	1/1	0/0	0/0	0/0	0/0	0/0	1/1	1/1	1/1	1/1	0/0	1/1	0/0	0/0	1/1	1/1	1/1	0/0	1/1	1/1	1/1	1/1	1/1
rs29945353	3	36591407	T	C	999			1/1	1/1	0/0	1/1	1/1	1/1	0/0	0/0	0/0	1/1	1/1	1/1	1/1	1/1	1/1	0/0	1/1	0/0	1/1	1/1	0/0	0/0	0/0	0/0	0/0	1/1	1/1	1/1	1/1	0/0	1/1	0/0	0/0	1/1	1/1	1/1	0/0	1/1	1/1	1/1	1/1	1/1
rs29946216	3	36591420	T	A	999			1/1	1/1	0/0	1/1	1/1	1/1	0/0	0/0	0/0	1/1	1/1	1/1	1/1	1/1	1/1	0/0	1/1	0/0	1/1	1/1	0/0	0/0	0/0	0/0	0/0	1/1	1/1	1/1	1/1	0/0	1/1	0/0	0/0	1/1	1/1	1/1	0/0	1/1	1/1	1/1	1/1	1/1
rs213641925	3	36591431	A	G	999			0/0	1/1	0/0	1/1	1/1	1/1	0/0	0/0	0/0	1/1	0/0	0/0	0/0	0/0	1/1	0/0	0/0	0/0	0/0	0/0	0/0	0/0	0/0	0/0	0/0	0/0	0/0	1/1	0/0	0/0	0/0	0/0	0/0	0/0	1/1	0/0	0/0	0/0	1/1	1/1	1/1	0/0
rs52023790	3	36591435	A	G	999			1/1	1/1	0/0	1/1	1/1	1/1	0/0	0/0	0/0	1/1	1/1	1/1	1/1	1/1	1/1	0/0	1/1	0/0	1/1	1/1	0/0	0/0	0/0	0/0	0/0	1/1	1/1	1/1	1/1	0/0	1/1	0/0	0/0	1/1	1/1	1/1	0/0	1/1	1/1	1/1	1/1	1/1
rs51211822	3	36591437	G	A	999			1/1	1/1	0/0	1/1	1/1	1/1	0/0	0/0	0/0	1/1	1/1	1/1	1/1	1/1	1/1	0/0	1/1	0/0	1/1	1/1	0/0	0/0	0/0	0/0	0/0	1/1	1/1	1/1	1/1	0/0	1/1	0/0	0/0	1/1	1/1	1/1	0/0	1/1	1/1	1/1	1/1	1/1
rs224714757	3	36591631	A	G	999			0/0	1/1	0/0	1/1	1/1	1/1	0/0	0/0	0/0	1/1	0/0	0/0	0/0	0/0	1/1	0/0	0/0	0/0	0/0	0/0	0/0	0/0	0/0	0/0	0/0	0/0	0/0	1/1	0/0	0/0	0/0	0/0	0/0	0/0	1/1	0/0	0/0	0/0	1/1	1/1	1/1	0/0
rs29946219	3	36591662	A	G	999			1/1	1/1	0/0	1/1	1/1	1/1	0/0	0/0	0/0	1/1	1/1	1/1	1/1	1/1	1/1	0/0	1/1	0/0	1/1	1/1	0/0	0/0	0/0	0/0	0/0	1/1	1/1	1/1	1/1	0/0	1/1	0/0	0/0	1/1	1/1	1/1	0/0	1/1	1/1	1/1	1/1	1/1
rs49553452	3	36591704	C	T	999			1/1	1/1	0/0	1/1	1/1	1/1	0/0	0/0	0/0	1/1	1/1	1/1	1/1	1/1	1/1	0/0	1/1	0/0	1/1	1/1	0/0	0/0	0/0	0/0	0/0	1/1	1/1	1/1	1/1	0/0	1/1	0/0	0/0	1/1	1/1	1/1	0/0	1/1	1/1	1/1	1/1	1/1
rs51723557	3	36591707	T	A	999			1/1	1/1	0/0	1/1	1/1	1/1	0/0	0/0	0/0	1/1	1/1	1/1	1/1	1/1	1/1	0/0	1/1	0/0	1/1	1/1	0/0	0/0	0/0	0/0	0/0	1/1	1/1	1/1	1/1	0/0	1/1	0/0	0/0	1/1	1/1	1/1	0/0	1/1	1/1	1/1	1/1	1/1
rs29946222	3	36591718	T	A	999			1/1	1/1	0/0	1/1	1/1	1/1	0/0	0/0	0/0	1/1	1/1	1/1	1/1	1/1	1/1	0/0	1/1	0/0	1/1	1/1	0/0	0/0	0/0	0/0	0/0	1/1	1/1	1/1	1/1	0/0	1/1	0/0	0/0	1/1	1/1	1/1	0/0	1/1	1/1	1/1	1/1	1/1
rs46539886	3	36591744	T	A	999			1/1	1/1	0/0	1/1	1/1	1/1	0/0	0/0	0/0	1/1	1/1	1/1	1/1	1/1	1/1	0/0	1/1	0/0	1/1	1/1	0/0	0/0	0/0	0/0	0/0	1/1	1/1	1/1	1/1	0/0	1/1	0/0	0/0	1/1	1/1	1/1	0/0	1/1	1/1	1/1	1/1	1/1
rs29946835	3	36591747	T	C	999			1/1	1/1	0/0	1/1	1/1	1/1	0/0	0/0	0/0	1/1	1/1	1/1	1/1	1/1	1/1	0/0	1/1	0/0	1/1	1/1	0/0	0/0	0/0	0/0	0/0	1/1	1/1	1/1	1/1	0/0	1/1	0/0	0/0	1/1	1/1	1/1	0/0	1/1	1/1	1/1	1/1	1/1
rs50981953	3	36591767	A	G	999			1/1	1/1	0/0	1/1	1/1	1/1	0/0	0/0	0/0	1/1	1/1	1/1	1/1	1/1	1/1	0/0	1/1	0/0	1/1	1/1	0/0	0/0	0/0	0/0	0/0	1/1	1/1	1/1	1/1	0/0	1/1	0/0	0/0	1/1	1/1	1/1	0/0	1/1	1/1	1/1	1/1	1/1
rs51811855	3	36591776	A	G	999			1/1	1/1	0/0	1/1	1/1	1/1	0/0	0/0	0/0	1/1	1/1	1/1	1/1	1/1	1/1	0/0	1/1	0/0	1/1	1/1	0/0	0/0	0/0	0/0	0/0	1/1	1/1	1/1	1/1	0/0	1/1	0/0	0/0	1/1	1/1	1/1	0/0	1/1	1/1	1/1	1/1	1/1
rs50325620	3	36592008	C	T	999			1/1	1/1	0/0	1/1	1/1	1/1	0/0	0/0	0/0	1/1	1/1	1/1	1/1	1/1	1/1	0/0	1/1	0/0	1/1	1/1	0/0	0/0	0/0	0/0	0/0	0/0	1/1	1/1	1/1	0/0	1/1	0/0	0/0	1/1	1/1	1/1	0/0	1/1	1/1	1/1	1/1	0/0
rs47117903	3	36592039	C	T	999			1/1	1/1	0/0	1/1	1/1	1/1	0/0	0/0	0/0	1/1	1/1	1/1	1/1	1/1	1/1	0/0	1/1	0/0	1/1	1/1	0/0	0/0	0/0	0/0	0/0	1/1	1/1	1/1	1/1	0/0	1/1	0/0	0/0	1/1	1/1	1/1	0/0	1/1	1/1	1/1	1/1	0/0
rs48049071	3	36592087	T	C	999			1/1	1/1	0/0	1/1	1/1	1/1	0/0	0/0	0/0	1/1	1/1	1/1	1/1	1/1	1/1	0/0	1/1	0/0	1/1	1/1	0/0	0/0	0/0	0/0	0/0	1/1	1/1	1/1	1/1	0/0	1/1	0/0	0/0	1/1	1/1	1/1	0/0	1/1	1/1	1/1	1/1	1/1
rs45962990	3	36592088	G	T	999			1/1	1/1	0/0	1/1	1/1	1/1	0/0	0/0	0/0	1/1	1/1	1/1	1/1	1/1	1/1	0/0	1/1	0/0	1/1	1/1	0/0	0/0	0/0	0/0	0/0	1/1	1/1	1/1	1/1	0/0	1/1	0/0	0/0	1/1	1/1	1/1	0/0	1/1	1/1	1/1	1/1	1/1
rs48009295	3	36592094	G	A	999			1/1	1/1	0/0	1/1	1/1	1/1	0/0	0/0	0/0	1/1	1/1	1/1	1/1	1/1	1/1	0/0	1/1	0/0	1/1	1/1	0/0	0/0	0/0	0/0	0/0	1/1	1/1	1/1	1/1	0/0	1/1	0/0	0/0	1/1	1/1	1/1	0/0	1/1	1/1	1/1	1/1	1/1
rs50733927	3	36592095	A	G	999			1/1	1/1	0/0	1/1	1/1	1/1	0/0	0/0	0/0	1/1	1/1	1/1	1/1	1/1	1/1	0/0	1/1	0/0	1/1	1/1	0/0	0/0	0/0	0/0	0/0	1/1	1/1	1/1	1/1	0/0	1/1	0/0	0/0	1/1	1/1	1/1	0/0	1/1	1/1	1/1	1/1	1/1
rs29946838	3	36592131	T	C	999			1/1	1/1	0/0	1/1	1/1	1/1	0/0	0/0	0/0	1/1	1/1	1/1	1/1	1/1	1/1	0/0	1/1	0/0	1/1	1/1	0/0	0/0	0/0	0/0	0/0	1/1	1/1	1/1	1/1	0/0	1/1	0/0	0/0	1/1	1/1	1/1	0/0	1/1	1/1	1/1	1/1	1/1
rs29947737	3	36592304	T	C	999			1/1	1/1	0/0	1/1	1/1	1/1	0/0	0/0	0/0	1/1	1/1	1/1	1/1	1/1	1/1	0/0	1/1	0/0	1/1	1/1	0/0	0/0	0/0	0/0	0/0	1/1	1/1	1/1	1/1	0/0	1/1	0/0	0/0	1/1	1/1	1/1	0/0	1/1	1/1	1/1	1/1	1/1
rs29947743	3	36592466	A	G	999			1/1	1/1	0/0	1/1	1/1	1/1	0/0	0/0	0/0	1/1	1/1	1/1	1/1	1/1	1/1	0/0	1/1	0/0	1/1	1/1	0/0	0/0	0/0	0/0	0/0	1/1	1/1	1/1	1/1	0/0	1/1	0/0	0/0	1/1	1/1	1/1	0/0	1/1	1/1	1/1	1/1	1/1
rs29948636	3	36592497	A	G	999			1/1	1/1	0/0	1/1	1/1	1/1	0/0	0/0	0/0	1/1	1/1	1/1	1/1	1/1	1/1	0/0	1/1	0/0	1/1	1/1	0/0	0/0	0/0	0/0	0/0	1/1	1/1	1/1	1/1	0/0	1/1	0/0	0/0	1/1	1/1	1/1	0/0	1/1	1/1	1/1	1/1
rs51834067	3	36592600	C	T	999			1/1	1/1	0/0	1/1	1/1	1/1	0/0	0/0	0/0	1/1	1/1	1/1	1/1	1/1	1/1	0/0	1/1	0/0	1/1	1/1	0/0	0/0	0/0	0/0	0/0	1/1	1/1	1/1	1/1	0/0	1/1	0/0	0/0	1/1	1/1	1/1	0/0	1/1	1/1	1/1	1/1	1/1
rs48369668	3	36592611	G	A	999			1/1	1/1	0/0	1/1	1/1	1/1	0/0	0/0	0/0	1/1	1/1	1/1	1/1	1/1	1/1	0/0	1/1	0/0	1/1	1/1	0/0	0/0	0/0	0/0	0/0	1/1	1/1	1/1	1/1	0/0	1/1	0/0	0/0	1/1	1/1	1/1	0/0	1/1	1/1	1/1	1/1	1/1
rs243165970	3	36592661	C	T	999			0/0	1/1	0/0	1/1	1/1	1/1	0/0	0/0	0/0	1/1	0/0	0/0	0/0	0/0	1/1	0/0	0/0	0/0	0/0	0/0	0/0	0/0	0/0	0/0	0/0	0/0	0/0	1/1	0/0	0/0	0/0	0/0	0/0	0/0	1/1	0/0	0/0	0/0	1/1	1/1	1/1	0/0
rs49320717	3	36592679	C	T	999			1/1	1/1	0/0	1/1	1/1	1/1	0/0	0/0	0/0	1/1	1/1	1/1	1/1	1/1	1/1	0/0	1/1	0/0	1/1	1/1	0/0	0/0	0/0	0/0	0/0	1/1	1/1	1/1	1/1	0/0	1/1	0/0	0/0	1/1	1/1	1/1	0/0	1/1	1/1	1/1	1/1	1/1
rs228441583	3	36592724	C	T	999			0/0	1/1	0/0	1/1	1/1	1/1	0/0	0/0	0/0	1/1	0/0	0/0	0/0	0/0	1/1	0/0	0/0	0/0	0/0	0/0	0/0	0/0	0/0	0/0	0/0	0/0	0/0	1/1	0/0	0/0	0/0	0/0	0/0	0/0	1/1	0/0	0/0	0/0	1/1	1/1	1/1	0/0
rs45689938	3	36592754	A	G	999			1/1	1/1	0/0	1/1	1/1	1/1	0/0	0/0	0/0	1/1	1/1	1/1	1/1	1/1	1/1	0/0	1/1	0/0	1/1	1/1	0/0	0/0	0/0	0/0	0/0	1/1	1/1	1/1	1/1	0/0	1/1	0/0	0/0	1/1	1/1	1/1	0/0	1/1	1/1	1/1	1/1	1/1
rs231276902	3	36592756	G	A	999			0/0	1/1	0/0	1/1	1/1	1/1	0/0	0/0	0/0	1/1	0/0	0/0	0/0	0/0	1/1	0/0	0/0	0/0	0/0	0/0	0/0	0/0	0/0	0/0	0/0	0/0	0/0	1/1	0/0	0/0	0/0	0/0	0/0	0/0	1/1	0/0	0/0	0/0	1/1	1/1	1/1	0/0
rs108327216	3	36592760	T	C	999			1/1	1/1	0/0	1/1	1/1	1/1	0/0	0/0	0/0	1/1	1/1	1/1	1/1	1/1	1/1	0/0	1/1	0/0	1/1	1/1	0/0	0/0	0/0	0/0	0/0	1/1	1/1	1/1	1/1	0/0	1/1	0/0	0/0	1/1	1/1	1/1	0/0	1/1	1/1	1/1	1/1	1/1
rs255248360	3	36592774	C	T	999			0/0	1/1	0/0	1/1	1/1	1/1	0/0	0/0	0/0	1/1	0/0	0/0	0/0	0/0	1/1	0/0	0/0	0/0	0/0	0/0	0/0	0/0	0/0	0/0	0/0	0/0	0/0	1/1	0/0	0/0	0/0	0/0	0/0	0/0	1/1	0/0	0/0	0/0	1/1	1/1	1/1	0/0
rs214332638	3	36592777	T	G	999			0/0	1/1	0/0	1/1	1/1	1/1	0/0	0/0	0/0	1/1	0/0	0/0	0/0	0/0	1/1	0/0	0/0	0/0	0/0	0/0	0/0	0/0	0/0	0/0	0/0	0/0	0/0	1/1	0/0	0/0	0/0	0/0	0/0	0/0	1/1	0/0	0/0	0/0	1/1	1/1	1/1	0/0
rs29948642	3	36592928	C	T	999			1/1	1/1	0/0	1/1	1/1	1/1	0/0	0/0	0/0	1/1	1/1	1/1	1/1	1/1	1/1	0/0	1/1	0/0	1/1	1/1	0/0	0/0	0/0	0/0	0/0	1/1	1/1	1/1	1/1	0/0	1/1	0/0	0/0	1/1	1/1	1/1	0/0	1/1	1/1	1/1	1/1	1/1
rs29949425	3	36593026	G	C	999			0/0	1/1	0/0	1/1	1/1	1/1	0/0	0/0	0/0	1/1	0/0	0/0	0/0	0/0	1/1	0/0	0/0	0/0	0/0	0/0	0/0	0/0	0/0	0/0	0/0	0/0	0/0	1/1	0/0	0/0	0/0	0/0	0/0	0/0	1/1	0/0	0/0	0/0	1/1	1/1	1/1	0/0
rs218717945	3	36593058	C	T	999			0/0	1/1	0/0	1/1	1/1	1/1	0/0	0/0	0/0	1/1	0/0	0/0	0/0	0/0	1/1	0/0	0/0	0/0	0/0	0/0	0/0	0/0	0/0	0/0	0/0	0/0	0/0	1/1	0/0	0/0	0/0	0/0	0/0	0/0	1/1	0/0	0/0	0/0	1/1	1/1	1/1	0/0
rs224558499	3	36593141	G	A	999			0/0	1/1	0/0	1/1	1/1	1/1	0/0	0/0	0/0	1/1	0/0	0/0	0/0	0/0	1/1	0/0	0/0	0/0	0/0	0/0	0/0	0/0	0/0	0/0	0/0	0/0	0/0	1/1	0/0	0/0	0/0	0/0	0/0	0/0	1/1	0/0	0/0	0/0	1/1	1/1	1/1	0/0
rs3146912	3	36593288	C	T	999			1/1	1/1	0/0	1/1	1/1	1/1	0/0	0/0	0/0	1/1	1/1	1/1	1/1	1/1	1/1	0/0	1/1	0/0	1/1	1/1	0/0	0/0	0/0	0/0	0/0	0/0	1/1	1/1	1/1	0/0	1/1	0/0	0/0	1/1	1/1	1/1	0/0	1/1	1/1	1/1	1/1	1/1
rs3146911	3	36593306	C	A	999			1/1	1/1	0/0	1/1	1/1	1/1	0/0	0/0	0/0	1/1	1/1	1/1	1/1	1/1	1/1	0/0	1/1	0/0	1/1	1/1	0/0	0/0	0/0	0/0	0/0	0/0	1/1	1/1	1/1	0/0	1/1	0/0	0/0	1/1	1/1	1/1	0/0	1/1	1/1	1/1	1/1	1/1
rs29949428	3	36593347	G	A	999			0/0	1/1	0/0	1/1	1/1	1/1	0/0	0/0	0/0	1/1	0/0	0/0	0/0	0/0	1/1	0/0	0/0	0/0	0/0	0/0	0/0	0/0	0/0	0/0	0/0	0/0	0/0	1/1	0/0	0/0	0/0	0/0	0/0	0/0	1/1	0/0	0/0	0/0	1/1	1/1	1/1	0/0
rs29950384	3	36593559	G	A	999			0/0	1/1	0/0	1/1	1/1	1/1	0/0	0/0	0/0	1/1	0/0	0/0	0/0	0/0	1/1	0/0	0/0	0/0	0/0	0/0	0/0	0/0	0/0	0/0	0/0	1/1	0/0	1/1	0/0	0/0	0/0	0/0	0/0	0/0	1/1	0/0	0/0	0/0	1/1	1/1	1/1	0/0
	3	36593686	C	A	675			0/0	0/0	0/0	1/1	1/1	1/1	0/0	0/0	0/0	0/1	0/0	0/0	0/0	0/0	1/1	0/0	0/0	0/0	0/0	0/0	0/0	0/0	0/0	0/0	0/0	0/0	0/0	0/0	0/0	0/0	0/0	0/0	0/0	0/0	0/1	0/0	0/0	0/0	0/0	0/0	0/0	0/0
rs29950387	3	36593695	A	T	999			0/0	1/1	0/0	1/1	1/1	1/1	0/0	0/0	0/0	1/1	0/0	0/0	0/0	0/0	1/1	0/0	0/0	0/0	0/0	0/0	0/0	0/0	0/0	0/0	0/0	1/1	0/0	1/1	0/0	0/0	0/0	0/0	0/0	0/0	1/1	0/0	0/0	0/0	1/1	1/1	1/1	0/0
rs249406232	3	36593714	T	C	999			0/0	1/1	0/0	1/1	1/1	1/1	0/0	0/0	0/0	1/1	0/0	0/0	0/0	0/0	1/1	0/0	0/0	0/0	0/0	0/0	0/0	0/0	0/0	0/0	0/0	1/1	0/0	1/1	0/0	0/0	0/0	0/0	0/0	0/0	1/1	0/0	0/0	0/0	1/1	1/1	1/1	0/0
rs215702359	3	36593719	C	T	999			0/0	1/1	0/0	1/1	1/1	1/1	0/0	0/0	0/0	1/1	0/0	0/0	0/0	0/0	1/1	0/0	0/0	0/0	0/0	0/0	0/0	0/0	0/0	0/0	0/0	1/1	0/0	1/1	0/0	0/0	0/0	0/0	0/0	0/0	1/1	0/0	0/0	0/0	1/1	1/1	1/1	0/0
rs29950390	3	36593781	G	C	999			0/0	1/1	0/0	1/1	1/1	1/1	0/0	0/0	0/0	1/1	0/0	0/0	0/0	0/0	1/1	0/0	0/0	0/0	0/0	0/0	0/0	0/0	0/0	0/0	0/0	1/1	0/0	1/1	0/0	0/0	0/0	0/0	0/0	0/0	1/1	0/0	0/0	0/0	1/1	1/1	1/1	0/0
rs3151925	3	36593875	T	C	999			1/1	1/1	0/0	1/1	1/1	1/1	0/0	0/0	0/0	1/1	1/1	1/1	1/1	1/1	1/1	0/0	1/1	0/0	1/1	1/1	0/0	0/0	0/0	0/0	0/0	1/1	1/1	1/1	1/1	0/0	1/1	0/0	0/0	1/1	1/1	1/1	0/0	1/1	1/1	1/1	1/1	1/1
rs3151922	3	36594649	T	C	999			1/1	1/1	0/0	1/1	1/1	1/1	0/0	0/0	0/0	1/1	1/1	1/1	1/1	1/1	1/1	0/0	1/1	0/0	1/1	1/1	0/0	0/0	0/0	0/0	0/0	1/1	1/1	1/1	1/1	0/0	1/1	0/0	0/0	1/1	1/1	1/1	0/0	1/1	1/1	1/1	1/1	1/1
rs3151921	3	36594689	A	G	999			1/1	1/1	0/0	1/1	1/1	1/1	0/0	0/0	0/0	1/1	1/1	1/1	1/1	1/1	1/1	0/0	1/1	0/0	1/1	1/1	0/0	0/0	0/0	0/0	0/0	1/1	1/1	1/1	1/1	0/0	1/1	0/0	0/0	1/1	1/1	1/1	0/0	1/1	1/1	1/1	1/1	1/1
rs29943473	3	36594797	T	C	999			1/1	1/1	0/0	1/1	1/1	1/1	0/0	0/0	0/0	1/1	0/0	0/0	0/0	0/0	1/1	0/0	0/0	0/0	0/0	0/0	0/0	0/0	0/0	0/0	0/0	0/0	0/0	1/1	0/0	0/0	0/0	0/0	0/0	1/1	1/1	0/0	0/0	1/1	1/1	1/1	1/1	0/0
rs29944766	3	36594820	A	G	999			1/1	1/1	0/0	1/1	1/1	1/1	0/0	0/0	0/0	1/1	0/0	0/0	0/0	0/0	1/1	0/0	0/0	0/0	0/0	0/0	0/0	0/0	0/0	0/0	0/0	0/0	0/0	1/1	0/0	0/0	0/0	0/0	0/0	1/1	1/1	0/0	0/0	1/1	1/1	1/1	1/1	0/0
rs3146908	3	36594899	A	T	999			1/1	1/1	0/0	1/1	1/1	1/1	0/0	0/0	0/0	1/1	1/1	1/1	1/1	1/1	1/1	0/0	1/1	0/0	1/1	1/1	0/0	0/0	0/0	0/0	0/0	0/0	1/1	1/1	1/1	0/0	1/1	0/0	0/0	1/1	1/1	1/1	0/0	1/1	1/1	1/1	1/1	1/1
rs3151920	3	36594962	T	C	999			1/1	1/1	0/0	1/1	1/1	1/1	0/0	0/0	0/0	1/1	1/1	1/1	1/1	1/1	1/1	0/0	1/1	0/0	1/1	1/1	0/0	0/0	0/0	0/0	0/0	1/1	1/1	1/1	1/1	0/0	1/1	0/0	0/0	1/1	1/1	1/1	0/0	1/1	1/1	1/1	1/1	1/1
rs29945736	3	36595033	C	T	999			0/0	1/1	0/0	1/1	1/1	1/1	0/0	0/0	0/0	1/1	0/0	0/0	0/0	0/0	1/1	0/0	0/0	0/0	0/0	0/0	0/0	0/0	0/0	0/0	0/0	0/0	0/0	1/1	0/0	0/0	0/0	0/0	0/0	0/0	1/1	0/0	0/0	0/0	1/1	1/1	1/1	0/0
rs3151919	3	36595184	A	G	999			1/1	1/1	0/0	1/1	1/1	1/1	0/0	0/0	0/0	1/1	1/1	1/1	1/1	1/1	1/1	0/0	1/1	0/0	1/1	1/1	0/0	0/0	0/0	0/0	0/0	1/1	1/1	1/1	1/1	0/0	1/1	0/0	0/0	1/1	1/1	1/1	0/0	1/1	1/1	1/1	1/1	1/1
rs3151918	3	36595252	T	C	999			1/1	1/1	0/0	1/1	1/1	1/1	0/0	0/0	0/0	1/1	1/1	1/1	1/1	1/1	1/1	0/0	1/1	0/0	1/1	1/1	0/0	0/0	0/0	0/0	0/0	1/1	1/1	1/1	1/1	0/0	1/1	0/0	0/0	1/1	1/1	1/1	0/0	1/1	1/1	1/1	1/1	1/1
rs3151917	3	36595317	T	G	999			1/1	1/1	0/0	1/1	1/1	1/1	0/0	0/0	0/0	1/1	1/1	1/1	1/1	1/1	1/1	0/0	1/1	0/0	1/1	1/1	0/0	0/0	0/0	0/0	0/0	1/1	1/1	1/1	1/1	0/0	1/1	0/0	0/0	1/1	1/1	1/1	0/0	1/1	1/1	1/1	1/1	1/1
rs3151916	3	36595334	C	T	999			1/1	1/1	0/0	1/1	1/1	1/1	0/0	0/0	0/0	1/1	1/1	1/1	1/1	1/1	1/1	0/0	1/1	0/0	1/1	1/1	0/0	0/0	0/0	0/0	0/0	0/0	1/1	1/1	1/1	0/0	1/1	0/0	0/0	1/1	1/1	1/1	0/0	1/1	1/1	1/1	1/1	1/1
rs259820098	3	36595365	G	T	999			1/1	0/1	0/0	1/1	1/1	1/1	0/0	0/0	0/0	1/1	1/1	1/1		1/1	1/1	0/0	1/1	0/0	1/1	1/1	0/0	0/0	0/0	0/0	0/0	1/1	1/1	1/1	1/1	0/0	1/1	0/0	0/0	1/1	1/1	1/1	0/0	1/1	1/1	1/1	1/1	1/1
rs3146907	3	36595580	C	T	999			1/1	1/1	0/0	1/1	1/1	1/1	0/0	0/0	0/0	1/1	1/1	1/1	1/1	1/1	1/1	0/0	1/1	0/0	1/1	1/1	0/0	0/0	0/0	0/0	0/0	1/1	1/1	1/1	1/1	0/0	1/1	0/0	0/0	1/1	1/1	1/1	0/0	1/1	1/1	1/1	1/1	1/1
rs1133129034	3	36595961	C	T	999			1/1	1/1	0/0	1/1	1/1	1/1	0/0	0/0	0/0	1/1	1/1	1/1	1/1	1/1	1/1	0/0	1/1	0/0	1/1	1/1	0/0	0/0	0/0	0/0	0/0	1/1	1/1	1/1	1/1	0/0	1/1	0/0	0/0	1/1	1/1	1/1	0/0	1/1	1/1	1/1	1/1	1/1
rs1132178477	3	36595962	T	A	999			1/1	1/1	0/0	1/1	1/1	1/1	0/0	0/0	0/0	1/1	1/1	1/1	1/1	1/1	1/1	0/0	1/1	0/0	1/1	1/1	0/0	0/0	0/0	0/0	0/0	1/1	1/1	1/1	1/1	0/0	1/1	0/0	0/0	1/1	1/1	1/1	0/0	1/1	1/1	1/1	1/1	1/1
rs244176947	3	36596008	A	C	999			0/0	1/1	0/0	1/1	1/1	1/1	0/0	0/0	0/0	1/1	0/0	0/0	0/0	0/0	1/1	0/0	0/0	0/0	0/0	0/0	0/0	0/0	0/0	0/0	0/0	1/1	0/0	1/1	0/0	0/0	0/0	0/0	0/0	0/0	1/1	0/0	0/0	0/0	1/1	1/1	1/1	1/1
rs48769596	3	36596046	A	G	999			1/1	1/1	0/0	1/1	1/1	1/1	0/0	0/0	0/0	1/1	1/1	1/1	1/1	1/1	1/1	0/0	1/1	0/0	1/1	1/1	0/0	0/0	0/0	0/0	0/0	1/1	1/1	1/1	1/1	0/0	1/1	0/0	0/0	1/1	1/1	1/1	0/0	1/1	1/1	1/1	1/1	1/1
rs265416844	3	36596175	A	C	999			0/0	1/1	0/0	1/1	1/1	1/1	0/0	0/0	0/0	1/1	0/0	0/0	0/0	0/0	1/1	0/0	0/0	0/0	0/0	0/0	0/0	0/0	0/0	0/0	0/0	1/1	0/0	1/1	0/0	0/0	0/0	0/0	0/0	0/0	1/1	0/0	0/0	0/0	1/1	1/1	1/1	1/1
rs265826251	3	36596242	C	T	999			0/0	1/1	0/0	1/1	1/1	1/1	0/0	0/0	0/0	1/1	0/0	0/0	0/0	0/0	1/1	0/0	0/0	0/0	0/0	0/0	0/0	0/0	0/0	0/0	0/0	1/1	0/0	1/1	0/0	0/0	0/0	0/0	0/0	0/0	1/1	0/0	0/0	0/0	1/1	1/1	1/1	1/1
rs245681669	3	36596286	C	T	999			0/0	0/0	0/0	1/1	1/1	1/1	0/0	0/0	0/0	1/1	0/0	0/0	0/0	0/0	1/1	0/0	0/0	0/0	0/0	0/0	0/0	0/0	0/0	0/0	0/0	0/0	0/0	0/0	0/0	0/0	0/0	0/0	0/0	0/0	1/1	0/0	0/0	0/0	0/0	0/0	0/0	0/0
rs45775076	3	36596347	C	T	999			1/1	1/1	0/0	1/1	1/1	1/1	0/0	0/0	0/0	1/1	1/1	1/1	1/1	1/1	1/1	0/0	1/1	0/0	1/1	1/1	0/0	0/0	0/0	0/0	0/0	1/1	1/1	1/1	1/1	0/0	1/1	0/0	0/0	1/1	1/1	1/1	0/0	1/1	1/1	1/1	1/1	1/1
rs234168389	3	36596445	C	T	999			0/0	1/1	0/0	1/1	1/1	1/1	0/0	0/0	0/0	1/1	0/0	0/0	0/0	0/0	1/1	0/0	0/0	0/0	0/0	0/0	0/0	0/0	0/0	0/0	0/0	1/1	0/0	1/1	0/0	0/0	0/0	0/0	0/0	0/0	1/1	0/0	0/0	0/0	1/1	1/1	1/1	1/1
rs254819759	3	36596499	C	T	999			0/0	1/1	0/0	1/1	1/1	1/1	0/0	0/0	0/0	1/1	0/0	0/0	0/0	0/0	1/1	0/0	0/0	0/0	0/0	0/0	0/0	0/0	0/0	0/0	0/0	0/0	0/0	1/1	0/0	0/0	0/0	0/0	0/0	0/0	1/1	0/0	0/0	0/0	1/1	1/1	1/1	0/0
rs246124589	3	36596502	A	G	999			1/1	1/1	0/0	1/1	1/1	1/1	0/0	0/0	0/0	1/1	1/1	1/1	1/1	1/1	1/1	0/0	1/1	0/0	1/1	1/1	0/0	0/0	0/0	0/0	0/0	1/1	1/1	1/1	1/1	0/0	1/1	0/0	0/0	1/1	1/1	1/1	0/0	1/1	1/1	1/1	1/1	1/1
rs238870832	3	36596553	C	T	999			0/0	1/1	0/0	1/1	1/1	1/1	0/0	0/0	0/0	1/1	0/0	0/0	0/0	0/0	1/1	0/0	0/0	0/0	0/0	0/0	0/0	0/0	0/0	0/0	0/0	0/0	0/0	1/1	0/0	0/0	0/0	0/0	0/0	0/0	1/1	0/0	0/0	0/0	1/1	1/1	1/1	1/1
rs51798929	3	36596572	G	A	999			1/1	1/1	0/0	1/1	1/1	1/1	0/0	0/0	0/0	1/1	1/1	1/1	1/1	1/1	1/1	0/0	1/1	0/0	1/1	1/1	0/0	0/0	0/0	0/0	0/0	1/1	1/1	1/1	1/1	0/0	1/1	0/0	0/0	1/1	1/1	1/1	0/0	1/1	1/1	1/1	1/1	1/1
rs51982849	3	36596612	A	G	999			1/1	1/1	0/0	1/1	1/1	1/1	0/0	0/0	0/0	1/1	1/1	1/1	1/1	1/1	1/1	0/0	1/1	0/0	1/1	1/1	0/0	0/0	0/0	0/0	0/0	1/1	1/1	1/1	1/1	0/0	1/1	0/0	0/0	1/1	1/1	1/1	0/0	1/1	1/1	1/1	1/1	1/1
rs48506023	3	36596614	T	C	999			1/1	1/1	0/0	1/1	1/1	1/1	0/0	0/0	0/0	1/1	1/1	1/1	1/1	1/1	1/1	0/0	1/1	0/0	1/1	1/1	0/0	0/0	0/0	0/0	0/0	1/1	1/1	1/1	1/1	0/0	1/1	0/0	0/0	1/1	1/1	1/1	0/0	1/1	1/1	1/1	1/1	1/1
rs47646452	3	36596636	A	G	999			1/1	1/1	0/0	1/1	1/1	1/1	0/0	0/0	0/0	1/1	1/1	1/1	1/1	1/1	1/1	0/0	1/1	0/0	1/1	1/1	0/0	0/0	0/0	0/0	0/0	1/1	1/1	1/1	1/1	0/0	1/1	0/0	0/0	1/1	1/1	1/1	0/0	1/1	1/1	1/1	1/1	1/1
rs48632961	3	36596671	A	G	999			1/1	1/1	0/0	1/1	1/1	1/1	0/0	0/0	0/0	1/1		1/1		1/1	1/1	0/0	1/1	0/0	1/1	0/1	0/0	0/0	0/0	0/0	0/0	1/1	1/1	0/1	1/1	0/0	0/1	0/0	0/0	1/1	1/1	1/1	0/0	1/1	1/1	1/1	1/1	1/1
rs47478590	3	36596676	A	G	999			1/1	1/1	0/0	1/1	1/1	1/1	0/0	0/0	0/0	1/1		1/1		1/1	1/1	0/0	1/1	0/0	1/1	0/1	0/0	0/0	0/0	0/0	0/0	1/1	1/1	1/1	1/1	0/0	1/1	0/0	0/0	1/1	1/1	1/1	0/0	1/1	1/1	1/1	1/1	1/1
rs215959759	3	36596685	A	G	352			0/0	0/0	0/0	0/1	1/1	1/1	0/0	0/0	0/0	0/1		0/0		0/0	0/1	0/0	0/0	0/0	0/0	0/0	0/0	0/0	0/0	0/0	0/0	0/0	0/0	0/0	0/0	0/0	0/0	0/0	0/0	0/0		0/0	0/0	0/0	0/0	0/0	0/0	0/0
rs233749129	3	36596693	T	C	78			0/1	0/1	0/0	0/1	0/1	0/1	0/0	0/0	0/0							0/0		0/0		0/0	0/0	0/0	0/0	0/0	0/0			0/0		0/0	0/0	0/0	0/0				0/0
rs233689500	3	36596789	T	C	999			1/1	1/1	0/0	1/1	1/1	1/1	0/0	0/0	0/0	1/1		1/1		1/1	1/1	0/0	1/1	0/0	1/1	1/1	0/0	0/0	0/0	0/0	0/0	1/1	1/1	0/1	1/1	0/0	1/1	0/0	0/0	1/1	1/1	1/1	0/0	1/1	0/1	1/1	1/1	1/1
rs251406521	3	36596805	C	T	999			0/0	1/1	0/0	1/1	1/1	1/1	0/0	0/0	0/0	0/1		0/0		0/0	1/1	0/0	0/0	0/0	0/0	0/0	0/0	0/0	0/0	0/0	0/0	1/1	0/0	1/1	0/0	0/0	0/0	0/0	0/0	0/0	0/1	0/0	0/0	0/0	0/1	1/1	1/1	1/1
rs247841454	3	36596838	T	C	999			0/0	1/1	0/0	1/1	1/1	1/1	0/0	0/0	0/0	1/1	0/0	0/0	0/0	0/0	1/1	0/0	0/0	0/0	0/0	0/0	0/0	0/0	0/0	0/0	0/0	1/1	0/0	1/1	0/0	0/0	0/0	0/0	0/0	0/0	1/1	0/0	0/0	0/0	0/1	1/1	1/1	1/1
rs225436193	3	36596925	T	C	999			0/0	1/1	0/0	1/1	1/1	1/1	0/0	0/0	0/0	1/1	0/0	0/0	0/0	0/0	1/1	0/0	0/0	0/0	0/0	0/0	0/0	0/0	0/0	0/0	0/0	0/0	0/0	0/1	0/0	0/0	0/0	0/0	0/0	0/0	1/1	0/0	0/0	0/0	0/1	1/1	0/1	0/0
rs241041169	3	36596926	G	A	999			0/0	1/1	0/0	1/1	1/1	1/1	0/0	0/0	0/0	1/1	0/0	0/0	0/0	0/0	1/1	0/0	0/0	0/0	0/0	0/0	0/0	0/0	0/0	0/0	0/0	0/0	0/0	0/1	0/0	0/0	0/0	0/0	0/0	0/0	1/1	0/0	0/0	0/0	0/1	1/1	0/1	0/0
rs263072479	3	36596940	C	T	999			0/0	1/1	0/0	1/1	1/1	1/1	0/0	0/0	0/0	1/1	0/0	0/0	0/0	0/0	1/1	0/0	0/0	0/0	0/0	0/0	0/0	0/0	0/0	0/0	0/0	1/1	0/0	0/1	0/0	0/0	0/0	0/0	0/0	0/0	1/1	0/0	0/0	0/0	0/1	1/1	1/1	0/0
rs29947198	3	36597588	T	C	999			0/0	1/1	0/0	1/1	1/1	1/1	0/0	0/0	0/0	1/1	1/1	1/1	1/1	1/1	1/1	0/0	1/1	0/0	1/1	1/1	0/0	0/0	0/0	0/0	0/0	1/1	1/1	1/1	1/1	0/0	1/1	1/1	0/0	0/0	1/1	1/1	1/1	0/0	1/1	1/1	1/1	1/1
rs45992226	3	36597710	A	G	999			1/1	1/1	0/0	1/1	1/1	1/1	0/0	0/0	0/0	1/1	1/1	1/1	1/1	1/1	1/1	0/0	1/1	0/0	1/1	1/1	0/0	0/0	0/0	0/0	0/0	1/1	1/1	1/1	1/1	0/0	1/1	0/0	0/0	1/1	1/1	1/1	0/0	1/1	1/1	1/1	1/1	1/1
rs49426601	3	36597711	A	G	999			1/1	1/1	0/0	1/1	1/1	1/1	0/0	0/0	0/0	1/1	1/1	1/1	1/1	1/1	1/1	0/0	1/1	0/0	1/1	1/1	0/0	0/0	0/0	0/0	0/0	1/1	1/1	1/1	1/1	0/0	1/1	0/0	0/0	1/1	1/1	1/1	0/0	1/1	1/1	1/1	1/1	1/1
rs29948124	3	36597893	G	A	999			0/0	0/0	0/0	1/1	1/1	1/1	0/0	0/0	0/0	1/1	0/0	0/0	0/0	0/0	1/1	0/0	0/0	0/0	0/0	0/0	0/0	0/0	0/0	0/0	0/0	0/0	0/0	0/0	0/0	0/0	0/0	0/0	0/0	0/0	1/1	0/0	0/0	0/0	0/0	0/0	0/0	0/0
rs49688313	3	36598000	C	T	999			1/1	0/0	0/0	1/1	1/1	1/1	0/0	0/0	0/0	1/1	1/1	1/1	1/1	1/1	1/1	0/0	1/1	0/0	1/1	1/1	0/0	0/0	0/0	0/0	0/0	0/0	1/1	0/0	1/1	0/0	1/1	0/0	0/0	1/1	1/1	1/1	0/0	1/1	0/0	0/0	0/0	0/0
rs233883344	3	36598032	T	A	999			0/0	0/0	0/0	1/1	1/1	1/1	0/0	0/0	0/0	1/1	0/0	0/0		0/0	1/1	0/0	0/0	0/0	0/0	0/0	0/0	0/0	0/0	0/0	0/0	0/0	0/0	0/0	0/0	0/0	0/0	0/0	0/0	0/0	1/1	0/0	0/0	0/0	0/0	0/0	0/0	0/0
rs29948986	3	36598533	G	A	999			0/0	0/0	0/0	1/1	1/1	1/1	0/0	0/0	0/0	1/1	0/0	0/0	0/0	0/0	1/1	0/0	0/0	0/0	0/0	0/0	0/0	0/0	0/0	0/0	0/0	0/0	0/0	0/0	0/0	0/0	0/0	0/0	0/0	0/0	1/1	0/0	0/0	0/0	0/0	0/0	0/0	0/0
rs45950783	3	36599002	A	G	999	regulatory	ENSMUSR00000643713	1/1	0/0	0/0	1/1	1/1	1/1	0/0	0/0	0/0	1/1	1/1	1/1	1/1	1/1	1/1	0/0	1/1	0/0	1/1	1/1	0/0	0/0	0/0	0/0	0/0	0/0	1/1	0/0	1/1	0/0	1/1	0/0	0/0	1/1	1/1	1/1	0/0	1/1	0/0	0/0	0/0	1/1
	3	36599151	T	C	195			0/0	0/0	0/0	1/1	0/1	0/1	0/0	0/0	0/0		0/0	0/0	0/0	0/0	0/1	0/0	0/0	0/0		0/0	0/0	0/0	0/0	0/0	0/0	0/0		0/0		0/0	0/0	0/0	0/0		0/1		0/0	0/0	0/0	0/0	0/0
	3	36599189	C	T	125			0/0	0/1	0/0		0/1		0/0	0/0	0/1		0/0	0/0	0/0	0/0		0/0	0/0	0/0	0/0	0/0	0/0	0/0	0/0	0/0	0/0	0/0	0/0	0/1	0/0	0/0	0/0	0/0	0/0	0/0		0/0	0/0	0/0	0/1	0/1	0/1	0/1
rs217806657	3	36599204	T	C	999			0/0	0/1	0/0	1/1	1/1	1/1	0/0	0/0	0/0	0/1	0/0	0/0	0/0	0/0	1/1	0/0	0/0	0/0	0/0	0/0	0/0	0/0	0/0	0/0	0/0	0/0	0/0	0/0	0/0	0/0	0/0	0/0	0/0	0/0	1/1	0/0	0/0	0/0	0/0	0/0	0/0	0/0
rs236446322	3	36599259	C	T	177			0/0	0/0	0/0	0/1	1/1	1/1	0/0	0/0	0/0	0/1	0/0	0/0	0/0	0/0	0/0	0/0	0/0	0/0	0/0	0/0	0/0	0/0	0/0	0/0	0/0	0/0	0/0	0/0	0/0	0/0	0/0	0/0	0/0	0/0	0/0	0/0	0/0	0/0	0/0	0/0	0/0	0/0
rs263973715	3	36599290	T	A	999			0/0	0/0	0/0	1/1	1/1	1/1	0/0	0/0	0/0	1/1	0/0	0/0	0/0	0/0	1/1	0/0	0/0	0/0	0/0	0/0	0/0	0/0	0/0	0/0	0/0	0/0	0/0	0/0	0/0	0/0	0/0	0/0	0/0	0/0	1/1	0/0	0/0	0/0	0/0	0/0	0/0	0/0
rs3151914	3	36599358	A	G	999	synonymous	Bbs7	1/1	0/0	0/0	1/1	1/1	1/1	0/0	0/0	0/0	1/1	1/1	1/1	1/1	1/1	1/1	0/0	1/1	0/0	1/1	1/1	0/0	0/0	0/0	0/0	0/0	0/0	1/1	0/0	1/1	0/0	1/1	0/0	0/0	1/1	1/1	1/1	0/0	1/1	0/0	0/0	0/0	1/1
rs3146905	3	36599448	T	C	999			1/1	0/0	0/0	1/1	1/1	1/1	0/0	0/0	0/0	1/1	1/1	1/1	1/1	1/1	1/1	0/0	1/1	0/0	1/1	1/1	0/0	0/0	0/0	0/0	0/0	0/0	1/1	0/0	1/1	0/0	1/1	0/0	0/0	1/1	1/1	1/1	0/0	1/1	0/0	0/0	0/0	1/1
rs3146903	3	36599554	C	T	999			1/1	0/0	0/0	1/1	1/1	1/1	0/0	0/0	0/0	1/1	1/1	1/1	1/1	1/1	1/1	0/0	1/1	0/0	1/1	1/1	0/0	0/0	0/0	0/0	0/0	0/0	1/1	0/0	1/1	0/0	1/1	0/0	0/0	1/1	1/1	1/1	0/0	1/1	0/0	0/0	0/0	0/0
rs3146902	3	36599663	G	A	999			1/1	0/0	0/0	1/1	1/1	1/1	0/0	0/0	0/0	1/1	1/1	1/1	1/1	1/1	1/1	0/0	1/1	0/0	1/1	1/1	0/0	0/0	0/0	0/0	0/0	0/0	1/1	0/0	1/1	0/0	1/1	0/0	0/0	1/1	1/1	1/1	0/0	1/1	0/0	0/0	0/0	0/0
rs29947655	3	36601270	A	G	999			0/0		0/0	1/1	1/1	1/1	0/0	0/0	0/0	1/1	0/0	0/0	0/0	0/0	1/1	0/0	0/0	0/0	0/0	0/0	0/0	0/0	0/0	0/0	0/0	1/1	0/0		0/0	0/0	0/0	0/0	0/0	0/0	1/1	0/0	0/0	0/0				1/1
rs3146898	3	36601413	C	G	999			1/1	0/0	0/0	1/1	1/1	1/1	0/0	0/0	0/0	1/1	1/1	1/1	1/1	1/1	1/1	0/0	1/1	0/0	1/1	1/1	0/0	0/0	0/0	0/0	0/0	1/1	1/1	0/0	1/1	0/0	1/1	0/0	0/0	1/1	1/1	1/1	0/0	1/1	0/0	0/0	0/0	1/1
rs3146897	3	36601625	C	A	999			1/1	0/0	0/0	1/1	1/1	1/1	0/0	0/0	0/0	1/1	1/1	1/1	1/1	1/1	1/1	0/0	1/1	0/0	1/1	1/1	0/0	0/0	0/0	0/0	0/0	0/0	1/1	0/0	1/1	0/0	1/1	0/0	0/0	1/1	1/1	1/1	0/0	1/1	0/0	0/0	0/0	0/0
rs3146896	3	36601773	C	T	999			1/1	0/0	0/0	1/1	1/1	1/1	0/0	0/0	0/0	1/1	1/1	1/1	1/1	1/1	1/1	0/0	1/1	0/0	1/1	1/1	0/0	0/0	0/0	0/0	0/0	0/0	1/1	0/0	1/1	0/0	1/1	0/0	0/0	1/1	1/1	1/1	0/0	1/1	0/0	0/0	0/0	1/1
rs3151912	3	36601774	A	G	999			1/1	1/1	0/0	1/1	1/1	1/1	0/0	0/0	0/0	1/1	1/1	1/1	1/1	1/1	1/1	0/0	1/1	0/0	1/1	1/1	0/0	0/0	0/0	0/0	0/0	0/0	1/1	1/1	1/1	0/0	1/1	0/0	0/0	1/1	1/1	1/1	0/0	1/1	1/1	1/1	1/1	1/1
rs3146895	3	36601849	C	G	999			1/1	1/1	0/0	1/1	1/1	1/1	0/0	0/0	0/0	1/1	1/1	1/1	1/1	1/1	1/1	0/0	1/1	0/0	1/1	1/1	0/0	0/0	0/0	0/0	0/0	0/0	1/1	1/1	1/1	0/0	1/1	0/0	0/0	1/1	1/1	1/1	0/0	1/1	1/1	1/1	1/1	1/1
rs3151911	3	36602067	T	C	999			1/1	0/0	0/0	1/1	1/1	1/1	0/0	0/0	0/0	1/1	1/1	1/1	1/1	1/1	1/1	0/0	1/1	0/0	1/1	1/1	0/0	0/0	0/0	0/0	0/0	0/0	1/1	0/0	1/1	0/0	1/1	0/0	0/0	1/1	1/1	1/1	0/0	1/1	0/0	0/0	0/0	1/1
rs29949588	3	36602118	C	T	999			0/0	0/0	0/0	1/1	1/1	1/1	0/0	0/0	0/0	1/1	0/0	0/0	0/0	0/0	1/1	0/0	0/0	0/0	0/0	0/0	0/0	0/0	0/0	0/0	0/0	0/0	0/0	0/0	0/0	0/0	0/0	0/0	0/0	0/0	1/1	0/0	0/0	0/0	0/0	0/0	0/0	0/0
rs264057129	3	36602134	C	T	999			0/0	0/0	0/0	1/1	1/1	1/1	0/0	0/0	0/0	1/1	0/0	0/0	0/0	0/0	1/1	0/0	0/0	0/0	0/0	0/0	0/0	0/0	0/0	0/0	0/0	0/0	0/0	0/0	0/0	0/0	0/0	0/0	0/0	0/0	1/1	0/0	0/0	0/0	0/0	0/0	0/0	0/0
rs3146894	3	36602200	G	A	999			1/1	0/0	0/0	1/1	1/1	1/1	0/0	0/0	0/0	1/1	1/1	1/1	1/1	1/1	1/1	0/0	1/1	0/0	1/1	1/1	0/0	0/0	0/0	0/0	0/0	0/0	1/1	0/1	1/1	0/0	1/1	0/0	0/0	1/1	1/1	1/1	0/0	1/1	0/1	0/0	0/0	1/1
rs3151910	3	36602272	A	G	999			1/1	1/1	0/0	1/1	1/1	1/1	0/0	0/0	0/0	1/1	1/1	1/1		1/1	1/1	0/0	1/1	0/0	1/1	1/1	0/0	0/0	0/0	0/0	0/0	0/0	1/1	1/1	1/1	0/0	1/1	0/0	0/0	1/1	1/1	1/1	0/0	1/1	1/1	1/1	1/1	1/1
rs3151909	3	36602291	A	C	999			1/1	1/1	0/0	1/1	1/1	1/1	0/0	0/0	0/0	1/1	1/1	1/1	1/1	1/1	1/1	0/0	1/1	0/0	1/1	1/1	0/0	0/0	0/0	0/0	0/0	0/0	1/1	1/1	1/1	0/0	1/1	0/0	0/0	1/1	1/1	1/1	0/0	1/1	1/1	1/1	1/1	1/1
rs3151908	3	36602466	A	T	999			1/1	1/1	0/0	1/1	1/1	1/1	0/0	0/0	0/0	1/1	1/1	1/1	1/1	1/1	1/1	0/0	1/1	0/0	1/1	1/1	0/0	0/0	0/0	0/0	0/0	1/1	1/1	1/1	1/1	0/0	1/1	0/0	0/0	1/1	1/1	1/1	0/0	1/1	1/1	1/1	1/1	0/0
rs3146893	3	36602556	G	T	999			1/1	0/0	0/0	1/1	1/1	1/1	0/0	0/0	0/0	1/1	1/1	1/1	1/1	1/1	1/1	0/0	1/1	0/0	1/1	1/1	0/0	0/0	0/0	0/0	0/0	0/0	1/1	0/0	1/1	0/0	1/1	0/0	0/0	1/1	1/1	1/1	0/0	1/1	0/0	0/0	0/0	0/0
rs3151907	3	36602579	T	C	999			1/1	1/1	0/0	1/1	1/1	1/1	0/0	0/0	0/0	1/1	1/1	1/1	1/1	1/1	1/1	0/0	1/1	0/0	1/1	1/1	0/0	0/0	0/0	0/0	0/0	1/1	1/1	1/1	1/1	0/0	1/1	0/0	0/0	1/1	1/1	1/1	0/0	1/1	1/1	1/1	1/1	1/1
rs3151905	3	36603644	G	A	999			1/1	0/0	0/0	1/1	1/1	1/1	0/0	0/0	0/0	1/1	1/1	1/1	1/1	1/1	1/1	0/0	1/1	0/0	1/1	1/1	0/0	0/0	0/0	0/0	0/0	0/0	1/1	0/0	1/1	0/0	1/1	0/0	0/0	1/1	1/1	1/1	0/0	1/1	0/0	0/0	0/0	0/0
rs218709461	3	36603811	A	G	999			0/0	0/0	0/0	1/1	1/1	1/1	0/0	0/0	0/0	1/1	0/0	0/0	0/0	0/0	1/1	0/0	0/0	0/0	0/0	0/0	0/0	0/0	0/0	0/0	0/0	0/0	0/0	0/0	0/0	0/0	0/0	0/0	0/0	0/0	1/1	0/0	0/0	0/0	0/0	0/0	0/0	0/0
rs3151904	3	36603901	T	A	999			1/1	0/0	0/0	1/1	1/1	1/1	0/0	0/0	0/0	1/1	1/1	1/1	1/1	1/1	1/1	0/0	1/1	0/0	1/1	1/1	0/0	0/0	0/0	0/0	0/0	1/1	1/1	0/0	1/1	0/0	1/1	0/0	0/0	0/1	1/1	1/1	0/0	1/1	0/0	0/0	0/0	0/0
rs3146891	3	36603943	G	T	999			1/1	0/0	0/0	1/1	1/1	1/1	0/0	0/0	0/0	1/1	1/1	1/1	1/1	1/1	1/1	0/0	1/1	0/0	1/1	1/1	0/0	0/0	0/0	0/0	0/0	0/0	1/1	0/0	1/1	0/0	1/1	0/0	0/0	1/1	1/1	1/1	0/0	1/1	0/0	0/0	0/0	0/0
rs3151903	3	36603950	T	C	999			1/1	0/0	0/0	1/1	1/1	1/1	0/0	0/0	0/0	1/1	1/1	1/1	1/1	1/1	1/1	0/0	1/1	0/0	1/1	1/1	0/0	0/0	0/0	0/0	0/0	0/0	1/1	0/0	1/1	0/0	1/1	0/0	0/0	1/1	1/1	1/1	0/0	1/1	0/0	0/0	0/0	0/0
rs3151902	3	36604002	G	A	999			1/1	0/0	0/0	1/1	1/1	1/1	0/0	0/0	0/0	1/1	1/1	1/1	1/1	1/1	1/1	0/0	1/1	0/0	1/1	1/1	0/0	0/0	0/0	0/0	0/0	1/1	1/1	0/0	1/1	0/0	1/1	0/0	0/0	1/1	1/1	1/1	0/0	1/1	0/0	0/0	0/0	0/0
rs3151900	3	36604377	G	T	999			1/1	1/1	0/0	1/1	1/1	1/1	0/0	0/0	0/0	1/1	1/1	1/1	1/1	1/1	1/1	0/0	1/1	0/0	1/1	1/1	0/0	0/0	0/0	0/0	0/0	0/0	1/1	1/1	1/1	0/0	1/1	0/0	0/0	1/1	1/1	1/1	0/0	1/1	1/1	1/1	1/1	0/0
rs29945795	3	36604506	T	A	999	synonymous	Bbs7	1/1	1/1	0/0	1/1	1/1	1/1	0/0	0/0	0/0	1/1	1/1	1/1	1/1	1/1	1/1	0/0	1/1	0/0	1/1	1/1	0/0	0/0	0/0	0/0	0/0	1/1	1/1	1/1	1/1	0/0	1/1	0/0	0/0	1/1	1/1	1/1	0/0	1/1	1/1	1/1	1/1	0/0
rs29945798	3	36604772	C	T	999			1/1	1/1	0/0	1/1	1/1	1/1	0/0	0/0	0/0	1/1		1/1		1/1	1/1	0/0	1/1	0/0	1/1	1/1	0/0	0/0	0/0	0/0	0/0	1/1	1/1	1/1	1/1	0/0	1/1	0/0	0/0	1/1	1/1	1/1	0/0	1/1	1/1	1/1	1/1	0/0
rs249636657	3	36604879	C	T	999			1/1	0/0	0/0	1/1	1/1	1/1	0/0	0/0	0/0	1/1	1/1	0/1		1/1	1/1	0/0	1/1	0/0	1/1	1/1	0/0	0/0	0/0	0/0	0/0	0/0	0/1	0/0	1/1	0/0	1/1	0/0	0/0	1/1	1/1	1/1	0/0	1/1	0/0	0/0	0/0	0/0
rs223515700	3	36604880	A	G	999			1/1	0/0	0/0	1/1	1/1	1/1	0/0	0/0	0/0	1/1	1/1	0/1		1/1	1/1	0/0	1/1	0/0	1/1	1/1	0/0	0/0	0/0	0/0	0/0	0/0	0/1	0/0	1/1	0/0	1/1	0/0	0/0	1/1	1/1	1/1	0/0	1/1	0/0	0/0	0/0	0/0
rs246123934	3	36604886	C	T,A	999			1/1	2/2	0/0	1/1	1/1	1/1	0/0	0/0	0/0	1/1	1/1	1/1		1/1	1/1	0/0	1/1	0/0	1/1	1/1	0/0	0/0	0/0	0/0	0/0	2/2	1/2	2/2	1/1	0/0	1/1	0/0	0/0	1/1	1/1	1/1	0/0	1/1	2/2	2/2	2/2	0/0
rs224510575	3	36604913	C	T	999			1/1	0/0	0/0	1/1	1/1	1/1	0/0	0/0	0/0	0/1	0/1	0/1		1/1	1/1	0/0	1/1	0/0	1/1	1/1	0/0	0/0	0/0	0/0	0/0	0/0	0/1	0/0	1/1	0/0	1/1	0/0	0/0	1/1	1/1	1/1	0/0	0/1	0/0	0/0	0/0	0/0
rs52074300	3	36604947	A	G	999			1/1	0/0	0/0	1/1		1/1	0/0	0/0	0/0	0/1		0/1		1/1	1/1	0/0	1/1	0/0	1/1	0/1	0/0	0/0	0/0	0/0	0/0	0/0	1/1	0/0	1/1	0/0	0/1	0/0	0/0	1/1	0/1	1/1	0/0	0/1	0/0	0/0	0/0	0/0
rs259423206	3	36604967	A	C	999			1/1	0/0	0/0	1/1		1/1	0/0	0/0	0/0	0/1		1/1		1/1	1/1	0/0	1/1	0/0	0/1	0/1	0/0	0/0	0/0	0/0	0/0	0/0	1/1	0/0	1/1	0/0	0/1	0/0	0/0	1/1		1/1	0/0	0/1	0/0	0/0	0/0	0/0
rs224866923	3	36604994	A	G	974			0/1	0/0	0/0			1/1	0/0	0/0	0/0			1/1		1/1	1/1	0/0		0/0	0/1	1/1	0/0	0/0	0/0	0/0	0/0	0/0	0/1	0/0	1/1	0/0	0/1	0/0	0/0			0/1	0/0	0/1	0/0	0/0	0/0	0/0
rs254929724	3	36605135	C	T	999			1/1	0/0	0/0	1/1	1/1	1/1	0/0	0/0	0/0			0/1		1/1	1/1	0/0	1/1	0/0	1/1	1/1	0/0	0/0	0/0	0/0	0/0	0/0	1/1	0/0	1/1	0/0	1/1	0/0	0/0	0/1		1/1	0/0	1/1	0/0	0/0	0/0	0/0
rs51847034	3	36605176	A	T	999			1/1	1/1	0/0	1/1	1/1	1/1	0/0	0/0	0/0			1/1		1/1	1/1	0/0	1/1	0/0	1/1	1/1	0/0	0/0	0/0	0/0	0/0	1/1	1/1	1/1	1/1	0/0	1/1	0/0	0/0	1/1	1/1	1/1	0/0	1/1	1/1	1/1	1/1	0/0
rs46936041	3	36605188	T	A	999			1/1	0/0	0/0	1/1	1/1	1/1	0/0	0/0	0/0			1/1		1/1	1/1	0/0	1/1	0/0	1/1	0/1	0/0	0/0	0/0	0/0	0/0	0/0	1/1	0/0	1/1	0/0	1/1	0/0	0/0	1/1	1/1	1/1	0/0	0/1	0/0	0/0	0/0	0/0
rs3146889	3	36605384	G	A	999			1/1	1/1	0/0	1/1	1/1	1/1	0/0	0/0	0/0	1/1	1/1	1/1	1/1	1/1	1/1	0/0	1/1	0/0	1/1	1/1	0/0	0/0	0/0	0/0	0/0	1/1	1/1	1/1	1/1	0/0	1/1	0/0	0/0	1/1	1/1	1/1	0/0	1/1	1/1	1/1	1/1	0/0
rs3151899	3	36605659	C	T	999	regulatory	ENSMUSR00000643715	1/1	0/0	0/0	1/1	1/1	1/1	0/0	0/0	0/0	1/1	1/1	1/1	1/1	1/1	1/1	0/0	1/1	0/0	1/1	1/1	0/0	0/0	0/0	0/0	0/0	0/0	1/1	0/0	1/1	0/0	1/1	0/0	0/0	1/1	1/1	1/1	0/0	1/1	0/0	0/0	0/0	0/0
rs3146888	3	36605660	A	G	999	regulatory	ENSMUSR00000643715	1/1	1/1	0/0	1/1	1/1	1/1	0/0	0/0	0/0	1/1	1/1	1/1	1/1	1/1	1/1	0/0	1/1	0/0	1/1	1/1	0/0	0/0	0/0	0/0	0/0	1/1	1/1	1/1	1/1	0/0	1/1	0/0	0/0	1/1	1/1	1/1	0/0	1/1	1/1	1/1	1/1	0/0
rs52488728	3	36605788	A	G	999	regulatory	ENSMUSR00000643715	1/1	1/1	0/0	1/1	1/1	1/1	0/0	0/0	0/0	1/1	1/1	1/1	1/1	1/1	1/1	0/0	1/1	0/0	1/1	1/1	0/0	0/0	0/0	0/0	0/0	1/1	1/1	1/1	1/1	0/0	1/1	0/0	0/0	1/1	1/1	1/1	0/0	1/1	1/1	1/1	1/1	0/0
rs52552641	3	36605799	T	A	999	regulatory	ENSMUSR00000643715	1/1	1/1	0/0	1/1	1/1	1/1	0/0	0/0	0/0	1/1	1/1	1/1	1/1	1/1	1/1	0/0	1/1	0/0	1/1	1/1	0/0	0/0	0/0	0/0	0/0	1/1	1/1	1/1	1/1	0/0	1/1	0/0	0/0	1/1	1/1	1/1	0/0	1/1	1/1	1/1	1/1	0/0
rs52205596	3	36605801	T	C	999	regulatory	ENSMUSR00000643715	1/1	1/1	0/0	1/1	1/1	1/1	0/0	0/0	0/0	1/1	1/1	1/1	1/1	1/1	1/1	0/0	1/1	0/0	1/1	1/1	0/0	0/0	0/0	0/0	0/0	1/1	1/1	1/1	1/1	0/0	1/1	0/0	0/0	1/1	1/1	1/1	0/0	1/1	1/1	1/1	1/1	0/0
rs29946587	3	36605935	A	G	999	regulatory	ENSMUSR00000643715	1/1	0/0	0/0	1/1	1/1	1/1	0/0	0/0	0/0	1/1	1/1	1/1	1/1	1/1	1/1	0/0	1/1	0/0	1/1	1/1	0/0	0/0	0/0	0/0	0/0	1/1	1/1	0/0	1/1	0/0	1/1	0/0	0/0	1/1	1/1	1/1	0/0	1/1	0/0	0/0	0/0	0/0
rs29946590	3	36606058	C	T	999	regulatory	ENSMUSR00000643715	1/1	0/0	0/0	1/1	1/1	1/1	0/0	0/0	0/0	1/1	1/1	1/1	1/1	1/1	1/1	0/0	1/1	0/0	1/1	1/1	0/0	0/0	0/0	0/0	0/0	1/1	1/1	0/0	1/1	0/0	1/1	0/0	0/0	1/1	1/1	1/1	0/0	1/1	0/0	0/0	0/0	0/0
rs29946592	3	36606116	A	G	999	regulatory	ENSMUSR00000643715	1/1	1/1	0/0	1/1	1/1	1/1	0/0	0/0	0/0	1/1	1/1	1/1	1/1	1/1	1/1	0/0	1/1	0/0	1/1	1/1	0/0	0/0	0/0	0/0	0/0	1/1	1/1	1/1	1/1	0/0	1/1	0/0	0/0	1/1	1/1	1/1	0/0	1/1	1/1	1/1	1/1	0/0
rs247066283	3	36606149	C	T	999	regulatory	ENSMUSR00000643715	0/0	1/1	0/0	1/1	1/1	1/1	0/0	0/0	0/0	0/1	0/0	0/0	0/0	0/0		0/0	0/0	0/0	0/0	0/0	0/0	0/0	0/0	0/0	0/0	1/1	0/0	1/1	0/0	0/0	0/0	0/0	0/0	0/0	0/1	0/0	0/0	0/0	1/1	1/1	1/1	0/0
rs29947628	3	36606215	A	G	999	regulatory	ENSMUSR00000643715	1/1	1/1	0/0	1/1	1/1	1/1	0/0	0/0	0/0	1/1	1/1	1/1	1/1	1/1	1/1	0/0	1/1	0/0	1/1	1/1	0/0	0/0	0/0	0/0	0/0	0/0	1/1	1/1	1/1	0/0	1/1	0/0	0/0	1/1	1/1	1/1	0/0	1/1	1/1	1/1	1/1	0/0
rs212685222	3	36606248	C	T	999	regulatory	ENSMUSR00000643715	0/0	0/0	0/0	1/1	1/1	1/1	0/0	0/0	0/0	1/1	0/0	0/0	0/0	0/0	1/1	0/0	0/0	0/0	0/0	0/0	0/0	0/0	0/0	0/0	0/0	0/0	0/0	0/0	0/0	0/0	0/0	0/0	0/0	0/0	1/1	0/0	0/0	0/0	0/0	0/0	0/0	0/0
rs242087356	3	36606254	A	G	999	regulatory	ENSMUSR00000643715	0/0	0/0	0/0	1/1	1/1	1/1	0/0	0/0	0/0	1/1	0/0	0/0	0/0	0/0	1/1	0/0	0/0	0/0	0/0	0/0	0/0	0/0	0/0	0/0	0/0	0/0	0/0	0/0	0/0	0/0	0/0	0/0	0/0	0/0	1/1	0/0	0/0	0/0	0/0	0/0	0/0	0/0
rs260846270	3	36606277	C	T	999	regulatory	ENSMUSR00000643715	0/0	0/0	0/0	1/1	1/1	1/1	0/0	0/0	0/0	1/1	0/0	0/0	0/0	0/0	1/1	0/0	0/0	0/0	0/0	0/0	0/0	0/0	0/0	0/0	0/0	1/1	0/0	0/0	0/0	0/0	0/0	0/0	0/0	0/0	1/1	0/0	0/0	0/0	0/0	0/0	0/0	0/0
rs227274753	3	36606279	T	C	999	regulatory	ENSMUSR00000643715	0/0	0/0	0/0	1/1	1/1	1/1	0/0	0/0	0/0	1/1	0/0	0/0	0/0	0/0	1/1	0/0	0/0	0/0	0/0	0/0	0/0	0/0	0/0	0/0	0/0	0/0	0/0	0/0	0/0	0/0	0/0	0/0	0/0	0/0	1/1	0/0	0/0	0/0	0/0	0/0	0/0	0/0
rs3146886	3	36606535	A	G	999	regulatory	ENSMUSR00000643715	1/1	1/1	0/0	1/1	1/1	1/1	0/0	0/0	0/0	1/1	1/1	1/1	1/1	1/1	1/1	0/0	1/1	0/0	1/1	1/1	0/0	0/0	0/0	0/0	0/0	1/1	1/1	1/1	1/1	0/0	1/1	0/0	0/0	1/1	1/1	1/1	0/0	1/1	1/1	1/1	1/1	0/0
rs3146885	3	36606591	A	G	999	regulatory	ENSMUSR00000643715	1/1	1/1	0/0	1/1	1/1	1/1	0/0	0/0	0/0	1/1	1/1	1/1	1/1	1/1	1/1	0/0	1/1	0/0	1/1	1/1	0/0	0/0	0/0	0/0	0/0	1/1	1/1	1/1	1/1	0/0	1/1	0/0	0/0	1/1	1/1	1/1	0/0	1/1	1/1	1/1	1/1	0/0
rs29948965	3	36606627	G	A	999	regulatory	ENSMUSR00000643715	0/0	0/0	0/0	1/1	1/1	1/1	0/0	0/0	0/0	1/1	0/0	0/0	0/0	0/0	1/1	0/0	0/0	0/0	0/0	0/0	0/0	0/0	0/0	0/0	0/0	0/0	0/0	0/0	0/0	0/0	0/0	0/0	0/0	0/0	1/1	0/0	0/0	0/0	0/0	0/0	0/0	0/0
rs29948969	3	36606947	A	G	999	regulatory	ENSMUSR00000643715	1/1	1/1	0/0	1/1	1/1	1/1	0/0	0/0	0/0	1/1	1/1	1/1	1/1	1/1	1/1	0/0	1/1	0/0	1/1	1/1	0/0	0/0	0/0	0/0	0/0	1/1	1/1	1/1	1/1	0/0	1/1	0/0	0/0	1/1	1/1	1/1	0/0	1/1	1/1	1/1	1/1	0/0
rs247008934	3	36606973	C	T	999	regulatory	ENSMUSR00000643715	0/0	0/0	0/0	1/1	1/1	1/1	0/0	0/0	0/0	1/1	0/0	0/0	0/0	0/0	1/1	0/0	0/0	0/0	0/0	0/0	0/0	0/0	0/0	0/0	0/0	0/0	0/0	0/0	0/0	0/0	0/0	0/0	0/0	0/0	1/1	0/0	0/0	0/0	0/0	0/0	0/0	0/0
rs47340425	3	36606995	G	A	999	regulatory	ENSMUSR00000643715	1/1	1/1	0/0	1/1	1/1	1/1	0/0	0/0	0/0	1/1	1/1	1/1	1/1	1/1	1/1	0/0	1/1	0/0	1/1	1/1	0/0	0/0	0/0	0/0	0/0	0/0	1/1	1/1	1/1	0/0	1/1	0/0	0/0	1/1	1/1	1/1	0/0	1/1	1/1	1/1	1/1	0/0
rs47726968	3	36607045	C	T	999	regulatory	ENSMUSR00000643715	1/1	0/0	0/0	1/1	1/1	1/1	0/0	0/0	0/0	1/1	1/1	1/1	1/1	1/1	1/1	0/0	1/1	0/0	1/1	1/1	0/0	0/0	0/0	0/0	0/0	1/1	1/1	0/0	1/1	0/0	1/1	0/0	0/0	1/1	1/1	1/1	0/0	1/1	0/0	0/0	0/0	0/0
rs47893017	3	36607050	C	T	999	regulatory	ENSMUSR00000643715	1/1	1/1	0/0	1/1	1/1	1/1	0/0	0/0	0/0	1/1	1/1	1/1	1/1	1/1	1/1	0/0	1/1	0/0	1/1	1/1	0/0	0/0	0/0	0/0	0/0	0/0	1/1	1/1	1/1	0/0	1/1	0/0	0/0	1/1	1/1	1/1	0/0	1/1	1/1	1/1	1/1	0/0
rs46228432	3	36607085	A	T	999	regulatory	ENSMUSR00000643715	1/1	1/1	0/0	1/1	1/1	1/1	0/0	0/0	0/0	1/1	1/1	1/1	1/1	1/1	1/1	0/0	1/1	0/0	1/1	1/1	0/0	0/0	0/0	0/0	0/0	1/1	1/1	1/1	1/1	0/0	1/1	0/0	0/0	1/1	1/1	1/1	0/0	1/1	1/1	1/1	1/1	0/0
rs3665055	3	36607212	T	G	999			1/1	1/1	0/0	1/1	1/1	1/1	0/0	0/0	0/0	1/1	1/1	1/1	1/1	1/1	1/1	0/0	1/1	0/0	1/1	1/1	0/0	0/0	0/0	0/0	0/0	1/1	1/1	1/1	1/1	0/0	1/1	0/0	0/0	1/1	1/1	1/1	0/0	1/1	1/1	1/1	1/1	1/1
rs29950077	3	36607258	G	C	999			0/0	0/0	0/0	1/1	1/1	1/1	0/0	0/0	0/0	1/1	0/0	0/0	0/0	0/0	1/1	0/0	0/0	0/0	0/0	0/0	0/0	0/0	0/0	0/0	0/0	0/0	0/0	0/0	0/0	0/0	0/0	0/0	0/0	0/0	1/1	0/0	0/0	0/0	0/0	0/0	0/0	0/0
rs3665572	3	36607287	A	G	999			1/1	1/1	0/0	1/1	1/1	1/1	0/0	0/0	0/0	1/1	1/1	1/1	1/1	1/1	1/1	0/0	1/1	0/0	1/1	1/1	0/0	0/0	0/0	0/0	0/0	1/1	1/1	1/1	1/1	0/0	1/1	0/0	0/0	1/1	1/1	1/1	0/0	1/1	1/1	1/1	1/1	1/1
rs3665602	3	36607304	T	C	999			1/1	1/1	0/0	1/1	1/1	1/1	0/0	0/0	0/0	1/1	1/1	1/1	1/1	1/1	1/1	0/0	1/1	0/0	1/1	1/1	0/0	0/0	0/0	0/0	0/0	1/1	1/1	1/1	1/1	0/0	1/1	0/0	0/0	1/1	1/1	1/1	0/0	1/1	1/1	1/1	1/1	1/1
rs3666797	3	36607514	G	A	999			1/1	1/1	0/0	1/1	1/1	1/1	0/0	0/0	0/0	1/1	1/1	1/1	1/1	1/1	1/1	0/0	1/1	0/0	1/1	1/1	0/0	0/0	0/0	0/0	0/0	1/1	1/1	1/1	1/1	0/0	1/1	0/0	0/0	1/1	1/1	1/1	0/0	1/1	1/1	1/1	1/1	0/0
rs29951182	3	36607560	C	T	999	synonymous	Bbs7	0/0	0/0	0/0	1/1	1/1	1/1	0/0	0/0	0/0	1/1	0/0	0/0	0/0	0/0	1/1	0/0	0/0	0/0	0/0	0/0	0/0	0/0	0/0	0/0	0/0	0/0	0/0	0/0	0/0	0/0	0/0	0/0	0/0	0/0	1/1	0/0	0/0	0/0	0/0	0/0	0/0	0/0
rs3681481	3	36607568	C	T	999	missense_variant	Bbs7	1/1	1/1	0/0	1/1	1/1	1/1	0/0	0/0	0/0	1/1	1/1	1/1	1/1	1/1	1/1	0/0	1/1	0/0	1/1	1/1	0/0	0/0	0/0	0/0	0/0	1/1	1/1	1/1	1/1	0/0	1/1	0/0	0/0	1/1	1/1	1/1	0/0	1/1	1/1	1/1	1/1	0/0
rs51430880	3	36607763	T	A	999			1/1	1/1	0/0	1/1	1/1	0/1	0/0	0/0	0/0	1/1	1/1	1/1	1/1	1/1	0/0	0/0	1/1	0/0	1/1	1/1	0/0	0/0	0/0	0/0	0/0	0/0	1/1	1/1	1/1	0/0	1/1	0/0	0/0	1/1	0/0	1/1	0/0	1/1	1/1	1/1	1/1	0/0
rs257253695	3	36607773	T	C	348			0/0	0/0	0/0	0/1	0/1	1/1	0/0	0/0	0/0		0/0	0/0	0/0	0/0	1/1	0/0	0/0	0/0	0/0	0/0	0/0	0/0	0/0	0/0	0/0	0/0	0/0	0/0	0/0	0/0	0/0	0/0	0/0	0/0	1/1	0/0	0/0	0/0	0/0	0/0	0/0	0/0
rs581317046	3	36607873	C	T	999			0/0	0/0	0/0	1/1	1/1	1/1	0/0	0/0	0/0	1/1	0/0	0/0	0/0	0/0	1/1	0/0	0/0	0/0	0/0	0/0	0/0	0/0	0/0	0/0	0/0	1/1	0/0	0/0	0/0	0/0	0/0	0/0	0/0	0/0	1/1	0/0	0/0	0/0	0/0	0/0	0/0	0/0
rs47477124	3	36607935	A	G	999			1/1	1/1	0/0	1/1	1/1	1/1	0/0	0/0	0/0	1/1	1/1	1/1	1/1	1/1	1/1	0/0	1/1	0/0	1/1	1/1	0/0	0/0	0/0	0/0	0/0	1/1	1/1	1/1	1/1	0/0	1/1	0/0	0/0	1/1	1/1	1/1	0/0	1/1	1/1	1/1	1/1	0/0
rs261807786	3	36607988	A	C	999			0/0	0/0	0/0	1/1	1/1	1/1	0/0	0/0	0/0	1/1	0/0	0/0	0/0	0/0	1/1	0/0	0/0	0/0	0/0	0/0	0/0	0/0	0/0	0/0	0/0	1/1	0/0	0/0	0/0	0/0	0/0	0/0	0/0	0/0	1/1	0/0	0/0	0/0	0/0	0/0	0/0	0/0
rs29952387	3	36607989	C	T	999			1/1	1/1	0/0	1/1	1/1	1/1	0/0	0/0	0/0	1/1	1/1	1/1	1/1	1/1	1/1	0/0	1/1	0/0	1/1	1/1	0/0	0/0	0/0	0/0	0/0	1/1	1/1	1/1	1/1	0/0	1/1	0/0	0/0	1/1	1/1	1/1	0/0	1/1	1/1	1/1	1/1	0/0
rs29952390	3	36608018	G	T	999			0/0	0/0	0/0	1/1	1/1	1/1	0/0	0/0	0/0	1/1	0/0	0/0	0/0	0/0	1/1	0/0	0/0	0/0	0/0	0/0	0/0	0/0	0/0	0/0	0/0	0/0	0/0	0/0	0/0	0/0	0/0	0/0	0/0	0/0	1/1	0/0	0/0	0/0	0/0	0/0	0/0	0/0
rs216003764	3	36608074	A	G	999			0/0	0/0	0/0	1/1	1/1	1/1	0/0	0/0	0/0	1/1	0/0	0/0	0/0	0/0	1/1	0/0	0/0	0/0	0/0	0/0	0/0	0/0	0/0	0/0	0/0	1/1	0/0	0/0	0/0	0/0	0/0	0/0	0/0	0/0	1/1	0/0	0/0	0/0	0/0	0/0	0/0	0/0
rs227574125	3	36608078	A	G	999			0/0	0/0	0/0	1/1	1/1	1/1	0/0	0/0	0/0	1/1	0/0	0/0	0/0	0/0	1/1	0/0	0/0	0/0	0/0	0/0	0/0	0/0	0/0	0/0	0/0	1/1	0/0	0/0	0/0	0/0	0/0	0/0	0/0	0/0	1/1	0/0	0/0	0/0	0/0	0/0	0/0	0/0
rs29945066	3	36608136	T	G,A	999			1/1	1/1	0/0	2/2	2/2	2/2	0/0	0/0	0/0	2/2	1/1	1/1	1/1	1/1	2/2	0/0	1/1	0/0	1/1	1/1	0/0	0/0	0/0	0/0	0/0	2/2	1/1	1/1	1/1	0/0	1/1	0/0	0/0	1/1	2/2	1/1	0/0	1/1	1/1	1/1	1/1	0/0
rs246685346	3	36608182	A	G	999			1/1	1/1	0/0	1/1	1/1	1/1	0/0	0/0	0/0	1/1		1/1		1/1	1/1	0/0	1/1	0/0	1/1	1/1	0/0	0/0	0/0	0/0	0/0	1/1	1/1	1/1	1/1	0/0	1/1	0/0	0/0	1/1	1/1	1/1	0/0	1/1	1/1	1/1	1/1	0/0
rs217663360	3	36608184	T	A	999			1/1	1/1	0/0	1/1	1/1	1/1	0/0	0/0	0/0	1/1		1/1		1/1	1/1	0/0	1/1	0/0	1/1	1/1	0/0	0/0	0/0	0/0	0/0	1/1	1/1	1/1	1/1	0/0	1/1	0/0	0/0	1/1	1/1	1/1	0/0	1/1	1/1	1/1	1/1	0/0
rs228785063	3	36608185	T	C	999			1/1	1/1	0/0	1/1	1/1	1/1	0/0	0/0	0/0	1/1		1/1		1/1	1/1	0/0	1/1	0/0	1/1	1/1	0/0	0/0	0/0	0/0	0/0	1/1	1/1	1/1	1/1	0/0	1/1	0/0	0/0	1/1	1/1	1/1	0/0	1/1	1/1	1/1	1/1	0/0
rs46042584	3	36608196	A	G	999			1/1	1/1	0/0	1/1	1/1	1/1	0/0	0/0	0/0	1/1	1/1	1/1	1/1	1/1	1/1	0/0	1/1	0/0	1/1	1/1	0/0	0/0	0/0	0/0	0/0	1/1	1/1	1/1	1/1	0/0	1/1	0/0	0/0	1/1	1/1	1/1	0/0	1/1	1/1	1/1	1/1	0/0
rs29945072	3	36608221	A	C	999			0/0	0/0	0/0	1/1	1/1	1/1	0/0	0/0	0/0	1/1	0/0	0/0	0/0	0/0	1/1	0/0	0/0	0/0	0/0	0/0	0/0	0/0	0/0	0/0	0/0	1/1	0/0	0/0	0/0	0/0	0/0	0/0	0/0	0/0	1/1	0/0	0/0	0/0	0/0	0/0	0/0	0/0
rs49199504	3	36608248	A	G	999			1/1	1/1	0/0	1/1	1/1	1/1	0/0	0/0	0/0	1/1	1/1	1/1	1/1	1/1	1/1	0/0	1/1	0/0	1/1	1/1	0/0	0/0	0/0	0/0	0/0	1/1	1/1	1/1	1/1	0/0	1/1	0/0	0/0	1/1	1/1	1/1	0/0	1/1	1/1	1/1	1/1	0/0
rs29945955	3	36608250	T	A	999			1/1	1/1	0/0	1/1	1/1	1/1	0/0	0/0	0/0	1/1	1/1	1/1	1/1	1/1	1/1	0/0	1/1	0/0	1/1	1/1	0/0	0/0	0/0	0/0	0/0	1/1	1/1	1/1	1/1	0/0	1/1	0/0	0/0	1/1	1/1	1/1	0/0	1/1	1/1	1/1	1/1	0/0
rs29945958	3	36608315	T	C	999			1/1	0/0	0/0	1/1	1/1	1/1	0/0	0/0	0/0	1/1	1/1	1/1	1/1	1/1	1/1	0/0	1/1	0/0	1/1	1/1	0/0	0/0	0/0	0/0	0/0	1/1	1/1	0/0	1/1	0/0	1/1	0/0	0/0	1/1	1/1	1/1	0/0	1/1	0/0	0/0	0/0	0/0
rs29945961	3	36608347	T	C	999			1/1	1/1	0/0	1/1	1/1	1/1	0/0	0/0	0/0	1/1	1/1	1/1	1/1	1/1	1/1	0/0	1/1	0/0	1/1	1/1	0/0	0/0	0/0	0/0	0/0	1/1	1/1	1/1	1/1	0/0	1/1	0/0	0/0	1/1	1/1	1/1	0/0	1/1	1/1	1/1	1/1	0/0
rs219980170	3	36608369	C	T	999			0/0	0/0	0/0	1/1	1/1	1/1	0/0	0/0	0/0	1/1	0/0	0/0	0/0	0/0	1/1	0/0	0/0	0/0	0/0	0/0	0/0	0/0	0/0	0/0	0/0	0/0	0/0	0/0	0/0	0/0	0/0	0/0	0/0	0/0	1/1	0/0	0/0	0/0	0/0	0/0	0/0	0/0
rs29946574	3	36608376	G	A	999			1/1	1/1	0/0	1/1	1/1	1/1	0/0	0/0	0/0	1/1	1/1	1/1	1/1	1/1	1/1	0/0	1/1	0/0	1/1	1/1	0/0	0/0	0/0	0/0	0/0	1/1	1/1	1/1	1/1	0/0	1/1	0/0	0/0	1/1	1/1	1/1	0/0	1/1	1/1	1/1	1/1	0/0
rs50591536	3	36608458	T	C	999			1/1	0/0	0/0	1/1	1/1	1/1	0/0	0/0	0/0	1/1	1/1	1/1	1/1	1/1	1/1	0/0	1/1	0/0	1/1	1/1	0/0	0/0	0/0	0/0	0/0	1/1	1/1	0/0	1/1	0/0	1/1	0/0	0/0	1/1	1/1	1/1	0/0	1/1	0/0	0/0	0/0	0/0
rs49992948	3	36608475	G	C	999			1/1	1/1	0/0	1/1	1/1	1/1	0/0	0/0	0/0	1/1	1/1	1/1	1/1	1/1	1/1	0/0	1/1	0/0	1/1	1/1	0/0	0/0	0/0	0/0	0/0	1/1	1/1	1/1	1/1	0/0	1/1	0/0	0/0	1/1	1/1	1/1	0/0	1/1	1/1	1/1	1/1	0/0
rs48310978	3	36608515	G	A	999			1/1	1/1	0/0	1/1	1/1	1/1	0/0	0/0	0/0	1/1	1/1	1/1	1/1	1/1	1/1	0/0	1/1	0/0	1/1	1/1	0/0	0/0	0/0	0/0	0/0	1/1	1/1	1/1	1/1	0/0	1/1	0/0	0/0	1/1	1/1	1/1	0/0	1/1	1/1	1/1	1/1	0/0
rs227421069	3	36608641	T	C	999			0/0	1/1	0/0	1/1	1/1	1/1	0/0	0/0	0/0	1/1	0/0	0/0	0/0	0/0	1/1	0/0	0/0	0/0	0/0	0/0	0/0	0/0	0/0	0/0	0/0	1/1	0/0	1/1	0/0	0/0	0/0	0/0	0/0	0/0	1/1	0/0	0/0	0/0	1/1	1/1	1/1	0/0
rs47586694	3	36608656	A	G	999			1/1	1/1	0/0	1/1	1/1	1/1	0/0	0/0	0/0	1/1	1/1	1/1	1/1	1/1	1/1	0/0	1/1	0/0	1/1	1/1	0/0	0/0	0/0	0/0	0/0	1/1	1/1	1/1	1/1	0/0	1/1	0/0	0/0	1/1	1/1	1/1	0/0	1/1	1/1	1/1	1/1	0/0
rs48581058	3	36608667	A	T	999			1/1	1/1	0/0	1/1	1/1	1/1	0/0	0/0	0/0	1/1	1/1	1/1	1/1	1/1	1/1	0/0	1/1	0/0	1/1	1/1	0/0	0/0	0/0	0/0	0/0	1/1	1/1	1/1	1/1	0/0	1/1	0/0	0/0	1/1	1/1	1/1	0/0	1/1	1/1	1/1	1/1	0/0
rs47810200	3	36608678	C	T	999			1/1	1/1	0/0	1/1	1/1	1/1	0/0	0/0	0/0	1/1	1/1	1/1	1/1	1/1	1/1	0/0	1/1	0/0	1/1	1/1	0/0	0/0	0/0	0/0	0/0	0/0	1/1	1/1	1/1	0/0	1/1	0/0	0/0	1/1	1/1	1/1	0/0	1/1	1/1	1/1	1/1	0/0
rs29946577	3	36608813	T	C	999			1/1	1/1	0/0	1/1	1/1	1/1	0/0	0/0	0/0	1/1	1/1	1/1	1/1	1/1	1/1	0/0	1/1	0/0	1/1	1/1	0/0	0/0	0/0	0/0	0/0	1/1	1/1	1/1	1/1	0/0	1/1	0/0	0/0	1/1	1/1	1/1	0/0	1/1	1/1	1/1	1/1	1/1
rs52175800	3	36608890	T	C	999			1/1	1/1	0/0	1/1	1/1	1/1	0/0	0/0	0/0	1/1	1/1	1/1	1/1	1/1	1/1	0/0	1/1	0/0	1/1	1/1	0/0	0/0	0/0	0/0	0/0	1/1	1/1	1/1	1/1	0/0	1/1	0/0	0/0	1/1	1/1	1/1	0/0	1/1	1/1	1/1	1/1	0/0
rs222908100	3	36608900	C	T	999			0/0	0/0	0/0	1/1	1/1	1/1	0/0	0/0	0/0	1/1	0/0	0/0	0/0	0/0	1/1	0/0	0/0	0/0	0/0	0/0	0/0	0/0	0/0	0/0	0/0	1/1	0/0	0/0	0/0	0/0	0/0	0/0	0/0	0/0	1/1	0/0	0/0	0/0	0/0	0/0	0/0	0/0
rs579314289	3	36608912	G	A	999			0/0	0/0	0/0	1/1	1/1	1/1	0/0	0/0	0/0	1/1	0/0	0/0	0/0	0/0	1/1	0/0	0/0	0/0	0/0	0/0	0/0	0/0	0/0	0/0	0/0	1/1	0/0	0/0	0/0	0/0	0/0	0/0	0/0	0/0	1/1	0/0	0/0	0/0	0/0	0/0	0/0	0/0
rs581496169	3	36608927	G	T	999			0/0	0/0	0/0	1/1	1/1	1/1	0/0	0/0	0/0	1/1	0/0	0/0	0/0	0/0	1/1	0/0	0/0	0/0	0/0	0/0	0/0	0/0	0/0	0/0	0/0	1/1	0/0	0/0	0/0	0/0	0/0	0/0	0/0	0/0	1/1	0/0	0/0	0/0	0/0	0/0	0/0	0/0
rs235021016	3	36609071	T	C	999			0/0	0/0	0/0	1/1	1/1	1/1	0/0	0/0	0/0	1/1	0/0	0/0	0/0	0/0	1/1	0/0	0/0	0/0	0/0	0/0	0/0	0/0	0/0	0/0	0/0	1/1	0/0	0/0	0/0	0/0	0/0	0/0	0/0	0/0	1/1	0/0	0/0	0/0	0/0	0/0	0/0	0/0
rs251562957	3	36609094	A	G	999			0/0	0/0	0/0	1/1	1/1	1/1	0/0	0/0	0/0	1/1	0/0	0/0	0/0	0/0	1/1	0/0	0/0	0/0	0/0	0/0	0/0	0/0	0/0	0/0	0/0	1/1	0/0	0/0	0/0	0/0	0/0	0/0	0/0	0/0	1/1	0/0	0/0	0/0	0/0	0/0	0/0	0/0
rs29946580	3	36609177	A	G	999			1/1	1/1	0/0	1/1	1/1	1/1	0/0	0/0	0/0	1/1	1/1	1/1	1/1	1/1	1/1	0/0	1/1	0/0	1/1	1/1	0/0	0/0	0/0	0/0	0/0	1/1	1/1	1/1	1/1	0/0	1/1	0/0	0/0	1/1	1/1	1/1	0/0	1/1	1/1	1/1	1/1	0/0
rs48263340	3	36609193	T	C	999			1/1	1/1	0/0	1/1	1/1	1/1	0/0	0/0	0/0	1/1	1/1	1/1	1/1	1/1	1/1	0/0	1/1	0/0	1/1	1/1	0/0	0/0	0/0	0/0	0/0	1/1	1/1	1/1	1/1	0/0	1/1	0/0	0/0	1/1	1/1	1/1	0/0	1/1	1/1	1/1	1/1	1/1
rs255981817	3	36609221	A	G	999			0/0	0/0	0/0	1/1	1/1	1/1	0/0	0/0	0/0	1/1	0/0	0/0	0/0	0/0	1/1	0/0	0/0	0/0	0/0	0/0	0/0	0/0	0/0	0/0	0/0	0/0	0/0	0/0	0/0	0/0	0/0	0/0	0/0	0/0	1/1	0/0	0/0	0/0	0/0	0/0	0/0	0/0
rs51982905	3	36609290	T	C	999			1/1	1/1	0/0	1/1	1/1	1/1	0/0	0/0	0/0	1/1	1/1	1/1	1/1	1/1	1/1	0/0	1/1	0/0	1/1	1/1	0/0	0/0	0/0	0/0	0/0	1/1	1/1	1/1	1/1	0/0	1/1	0/0	0/0	1/1	1/1	1/1	0/0	1/1	1/1	1/1	1/1	0/0
rs29946583	3	36609301	T	C	999			1/1	1/1	0/0	1/1	1/1	1/1	0/0	0/0	0/0	1/1	1/1	1/1	1/1	1/1	1/1	0/0	1/1	0/0	1/1	1/1	0/0	0/0	0/0	0/0	0/0	1/1	1/1	1/1	1/1	0/0	1/1	0/0	0/0	1/1	1/1	1/1	0/0	1/1	1/1	1/1	1/1	0/0
rs47982205	3	36609413	A	G	999			1/1	1/1	0/0	1/1	1/1	1/1	0/0	0/0	0/0	1/1	1/1	1/1	1/1	1/1	1/1	0/0	1/1	0/0	1/1	1/1	0/0	0/0	0/0	0/0	0/0	1/1	1/1	1/1	1/1	0/0	1/1	0/0	0/0	1/1	1/1	1/1	0/0	1/1	1/1	1/1	1/1	0/0
rs50070355	3	36609573	T	C	999			1/1	1/1	0/0	1/1	1/1	1/1	0/0	0/0	0/0	1/1	1/1	1/1	1/1	1/1	1/1	0/0	1/1	0/0	1/1	1/1	0/0	0/0	0/0	0/0	0/0	1/1	1/1	1/1	1/1	0/0	1/1	0/0	0/0	1/1	1/1	1/1	0/0	1/1	1/1	1/1	1/1	0/0
rs29947222	3	36609627	T	G	999			0/0	0/0	0/0	1/1	1/1	1/1	0/0	0/0	0/0	1/1	0/0	0/0	0/0	0/0	1/1	0/0	0/0	0/0	0/0	0/0	0/0	0/0	0/0	0/0	0/0	0/0	0/0	0/0	0/0	0/0	0/0	0/0	0/0	0/0	1/1	0/0	0/0	0/0	0/0	0/0	0/0	0/0
rs29948135	3	36609655	G	A	999			0/0	0/0	0/0	1/1	1/1	1/1	0/0	0/0	0/0	1/1	0/0	0/0	0/0	0/0	1/1	0/0	0/0	0/0	0/0	0/0	0/0	0/0	0/0	0/0	0/0	1/1	0/0	0/0	0/0	0/0	0/0	0/0	0/0	0/0	1/1	0/0	0/0	0/0	0/0	0/0	0/0	0/0
rs261991771	3	36609681	C	T	999			0/0	0/0	0/0	1/1	1/1	1/1	0/0	0/0	0/0	1/1	0/0	0/0	0/0	0/0	1/1	0/0	0/0	0/0	0/0	0/0	0/0	0/0	0/0	0/0	0/0	1/1	0/0	0/0	0/0	0/0	0/0	0/0	0/0	0/0	0/1	0/0	0/0	0/0	0/0	0/0	0/0	0/0
rs215305613	3	36609827	G	A	999			0/0	0/0	0/0	1/1	1/1	1/1	0/0	0/0	0/0	1/1	0/0	0/0	0/0	0/0	1/1	0/0	0/0	0/0	0/0	0/0	0/0	0/0	0/0	0/0	0/0	1/1	0/0	0/0	0/0	0/0	0/0	0/0	0/0	0/0	0/1	0/0	0/0	0/0	0/0	0/0	0/0	0/0
rs52119739	3	36609847	A	T	999			1/1	1/1	0/0	1/1	1/1	1/1	0/0	0/0	0/0	1/1	1/1	1/1	1/1	1/1	1/1	0/0	1/1	0/0	1/1	1/1	0/0	0/0	0/0	0/0	0/0	1/1	1/1	1/1	1/1	0/0	1/1	0/0	0/0	1/1	1/1	1/1	0/0	1/1	1/1	1/1	1/1	0/0
rs245292458	3	36609875	T	C	999			0/0	0/0	0/0	1/1	1/1	1/1	0/0	0/0	0/0	1/1	0/0	0/0	0/0	0/0	1/1	0/0	0/0	0/0	0/0	0/0	0/0	0/0	0/0	0/0	0/0	1/1	0/0	0/0	0/0	0/0	0/0	0/0	0/0	0/0	1/1	0/0	0/0	0/0	0/0	0/0	0/0	0/0
rs214643765	3	36609876	G	A	999			0/0	0/0	0/0	1/1	1/1	1/1	0/0	0/0	0/0	1/1	0/0	0/0	0/0	0/0	1/1	0/0	0/0	0/0	0/0	0/0	0/0	0/0	0/0	0/0	0/0	1/1	0/0	0/0	0/0	0/0	0/0	0/0	0/0	0/0	1/1	0/0	0/0	0/0	0/0	0/0	0/0	0/0
rs579139787	3	36609905	T	G	999			0/0	0/0	0/0	1/1	1/1	1/1	0/0	0/0	0/0	1/1	0/0	0/0	0/0	0/0	1/1	0/0	0/0	0/0	0/0	0/0	0/0	0/0	0/0	0/0	0/0	1/1	0/0	0/0	0/0	0/0	0/0	0/0	0/0	0/0	1/1	0/0	0/0	0/0	0/0	0/0	0/0	0/0
rs582416371	3	36609909	C	T	999			0/0	0/0	0/0	1/1	1/1	1/1	0/0	0/0	0/0	1/1	0/0	0/0	0/0	0/0	1/1	0/0	0/0	0/0	0/0	0/0	0/0	0/0	0/0	0/0	0/0	1/1	0/0	0/0	0/0	0/0	0/0	0/0	0/0	0/0	1/1	0/0	0/0	0/0	0/0	0/0	0/0	0/0
rs585756316	3	36609910	G	A	999			0/0	0/0	0/0	1/1	1/1	1/1	0/0	0/0	0/0	1/1	0/0	0/0	0/0	0/0	1/1	0/0	0/0	0/0	0/0	0/0	0/0	0/0	0/0	0/0	0/0	1/1	0/0	0/0	0/0	0/0	0/0	0/0	0/0	0/0	1/1	0/0	0/0	0/0	0/0	0/0	0/0	0/0
	3	36609923	C	T	39.7166			0/0	0/0	0/0	0/1	0/1	0/1	0/0	0/0	0/0	0/0	0/0	0/0	0/0	0/0	0/0	0/0	0/0	0/0	0/0	0/0	0/0	0/0	0/0	0/0	0/0	0/0	0/0	0/0	0/0	0/0	0/0	0/0	0/0	0/0	0/0	0/0	0/0	0/0	0/0	0/0	0/0	0/0
rs52229531	3	36609929	G	C	999			1/1	1/1	0/0	1/1	1/1	1/1	0/0	0/0	0/0	1/1	1/1	1/1	1/1	1/1	1/1	0/0	1/1	0/0	1/1	1/1	0/0	0/0	0/0	0/0	0/0		1/1	1/1	1/1	0/0	1/1	0/0	0/0	1/1	1/1	1/1	0/0	1/1	1/1	1/1	1/1	1/1
	3	36609931	C	A	615			0/0	0/0	0/0	1/1	1/1	0/1	0/0	0/0	0/0	0/0	0/0	0/0	0/0	0/0	1/1	0/0	0/0	0/0	0/0	0/0	0/0	0/0	0/0	0/0	0/0		0/0	0/0	0/0	0/0	0/0	0/0	0/0	0/0	0/1	0/0	0/0	0/0	0/0	0/0	0/0	0/0
rs582497953	3	36609947	C	T	999			0/0	0/0	0/0	1/1	1/1	1/1	0/0	0/0	0/0	0/1	0/0	0/0	0/0	0/0	1/1	0/0	0/0	0/0	0/0	0/0	0/0	0/0	0/0	0/0	0/0	1/1	0/0	0/0	0/0	0/0	0/0	0/0	0/0	0/0	1/1	0/0	0/0	0/0	0/0	0/0	0/0	0/0
rs585944625	3	36609973	C	T	999			0/0	0/0	0/0	0/1	0/1	0/1	0/0	0/0	0/0	0/1	0/0	0/0	0/0	0/0	0/1	0/0	0/0	0/0	0/0	0/0	0/0	0/0	0/0	0/0	0/0	0/0	0/0	0/0	0/0	0/0	0/0	0/0	0/0	0/0	0/1	0/0	0/0	0/0	0/0	0/0	0/0	0/0
rs261751014	3	36610002	A	G	999			0/0	0/0	0/0	1/1	1/1	1/1	0/0	0/0	0/0	1/1	0/0	0/0	0/0	0/0	1/1	0/0	0/0	0/0	0/0	0/0	0/0	0/0	0/0	0/0	0/0	1/1	0/0	0/0	0/0	0/0	0/0	0/0	0/0	0/0	1/1	0/0	0/0	0/0	0/0	0/0	0/0	0/0
rs29948138	3	36610044	G	T	999			1/1	1/1	0/0	1/1	1/1	1/1	0/0	0/0	0/0	1/1	1/1	1/1	1/1	1/1	1/1	0/0	1/1	0/0	1/1	1/1	0/0	0/0	0/0	0/0	0/0	1/1	1/1	1/1	1/1	0/0	1/1	0/0	0/0	1/1	1/1	1/1	0/0	1/1	1/1	1/1	1/1	1/1
rs29948141	3	36610067	A	C	999			1/1	1/1	0/0	1/1	1/1	1/1	0/0	0/0	0/0	1/1	1/1	1/1	1/1	1/1	1/1	0/0	1/1	0/0	1/1	1/1	0/0	0/0	0/0	0/0	0/0	1/1	1/1	1/1	1/1	0/0	1/1	0/0	0/0	1/1	1/1	1/1	0/0	1/1	1/1	1/1	1/1	0/0
rs250933187	3	36610092	T	A	999			0/0	0/0	0/0	1/1	1/1	1/1	0/0	0/0	0/0	1/1	0/0	0/0	0/0	0/0	1/1	0/0	0/0	0/0	0/0	0/0	0/0	0/0	0/0	0/0	0/0	1/1	0/0	0/0	0/0	0/0	0/0	0/0	0/0	0/0	1/1	0/0	0/0	0/0	0/0	0/0	0/0	0/0
rs29949014	3	36610114	G	A	999			0/0	0/0	0/0	1/1	1/1	1/1	0/0	0/0	0/0	1/1	0/0	0/0	0/0	0/0	1/1	0/0	0/0	0/0	0/0	0/0	0/0	0/0	0/0	0/0	0/0	1/1	0/0	0/0	0/0	0/0	0/0	0/0	0/0	0/0	1/1	0/0	0/0	0/0	0/0	0/0	0/0	0/0
rs237266757	3	36610142	T	C	999			0/0	0/0	0/0	1/1	1/1	1/1	0/0	0/0	0/0	1/1	0/0	0/0	0/0	0/0	1/1	0/0	0/0	0/0	0/0	0/0	0/0	0/0	0/0	0/0	0/0	1/1	0/0	0/0	0/0	0/0	0/0	0/0	0/0	0/0	1/1	0/0	0/0	0/0	0/0	0/0	0/0	0/0
rs256203071	3	36610153	G	A	999			0/1		0/0	1/1	1/1	1/1	0/0	0/0	0/0	1/1					1/1	0/0		0/0			0/0	0/0	0/0	0/0	0/0	1/1				0/0		0/0	0/0		1/1		0/0					0/0
rs51151452	3	36610173	G	A	999			1/1	1/1	0/0	1/1	1/1	1/1	0/0	0/0	0/0	1/1	1/1	1/1	1/1	1/1	1/1	0/0	1/1	0/0	1/1	1/1	0/0	0/0	0/0	0/0	0/0	1/1	1/1	1/1	1/1	0/0	1/1	0/0	0/0	1/1	1/1	1/1	0/0	1/1	1/1	1/1	1/1	0/0
rs29949016	3	36610299	G	A	999	synonymous	Bbs7	1/1	1/1	0/0	1/1	1/1	1/1	0/0	0/0	0/0	1/1	1/1	1/1	1/1	1/1	1/1	0/0	1/1	0/0	1/1	1/1	0/0	0/0	0/0	0/0	0/0	1/1	1/1	1/1	1/1	0/0	1/1	0/0	0/0	1/1	1/1	1/1	0/0	1/1	1/1	1/1	1/1	0/0
rs51163650	3	36610518	C	T	999			1/1	1/1	0/0	1/1	1/1	1/1	0/0	0/0	0/0	1/1	1/1	1/1	1/1	1/1	1/1	0/0	1/1	0/0	1/1	1/1	0/0	0/0	0/0	0/0	0/0	1/1	1/1	1/1	1/1	0/0	1/1	0/0	0/0	1/1	1/1	1/1	0/0	1/1	1/1	1/1	1/1	1/1
rs45702167	3	36610530	T	C	999			1/1	1/1	0/0	1/1	1/1	1/1	0/0	0/0	0/0	1/1	1/1	1/1	1/1	1/1	1/1	0/0	1/1	0/0	1/1	1/1	0/0	0/0	0/0	0/0	0/0	0/0	1/1	1/1	1/1	0/0	1/1	0/0	0/0	1/1	1/1	1/1	0/0	1/1	1/1	0/1	1/1	0/0
rs48700367	3	36610534	A	G	999			1/1	1/1	0/0	1/1	1/1	1/1	0/0	0/0	0/0	1/1	1/1	1/1	1/1	1/1	1/1	0/0	1/1	0/0	1/1	1/1	0/0	0/0	0/0	0/0	0/0	1/1	1/1	1/1	1/1	0/0	1/1	0/0	0/0	1/1	1/1	1/1	0/0	1/1	1/1	1/1	1/1	0/0
rs49912082	3	36610553	G	C	999			1/1	1/1	0/0	1/1	1/1	1/1	0/0	0/0	0/0	1/1	1/1	1/1	1/1	1/1	1/1	0/0	1/1	0/0	1/1	1/1	0/0	0/0	0/0	0/0	0/0	1/1	1/1	1/1	1/1	0/0	1/1	0/0	0/0	1/1	1/1	1/1	0/0	1/1	1/1	1/1	1/1	1/1
rs51971749	3	36610570	G	A	999	missense_variant	Bbs7	1/1	1/1	0/0	1/1	1/1	1/1	0/0	0/0	0/0	1/1		1/1		1/1	1/1	0/0	1/1	0/0	1/1	1/1	0/0	0/0	0/0	0/0	0/0	0/0	1/1	1/1	1/1	0/0	1/1	0/0	0/0	1/1	1/1	1/1	0/0	1/1	1/1	1/1	1/1	0/0
rs47472064	3	36610572	T	C	999	synonymous	Bbs7	1/1	1/1	0/0	1/1	1/1	1/1	0/0	0/0	0/0	1/1		1/1		1/1	1/1	0/0	1/1	0/0	1/1	1/1	0/0	0/0	0/0	0/0	0/0	1/1	1/1	1/1	1/1	0/0	1/1	0/0	0/0	1/1	1/1	1/1	0/0	1/1	1/1	1/1	1/1	0/0
rs51993815	3	36610586	C	T	999	missense_variant	Bbs7	1/1	1/1	0/0	1/1	1/1	1/1	0/0	0/0	0/0	1/1		1/1		1/1	1/1	0/0	1/1	0/0	1/1	1/1	0/0	0/0	0/0	0/0	0/0	1/1	1/1	1/1	1/1	0/0	1/1	0/0	0/0	1/1	1/1	1/1	0/0	1/1	1/1	1/1	1/1	0/0
rs51517092	3	36610597	A	G	999	missense_variant	Bbs7	1/1	1/1	0/0	1/1	1/1	1/1	0/0	0/0	0/0	1/1		1/1		1/1	1/1	0/0	1/1	0/0	1/1	1/1	0/0	0/0	0/0	0/0	0/0	0/0	1/1	1/1	1/1	0/0	1/1	0/0	0/0	1/1	1/1	1/1	0/0	1/1	1/1	1/1	1/1	0/0
rs46315370	3	36610608	A	G	999	synonymous	Bbs7	1/1	1/1	0/0	1/1	1/1	1/1	0/0	0/0	0/0	1/1	1/1	1/1		1/1	1/1	0/0	1/1	0/0	1/1	1/1	0/0	0/0	0/0	0/0	0/0	0/0	1/1	1/1	1/1	0/0	1/1	0/0	0/0	1/1	1/1	1/1	0/0	1/1	1/1	1/1	1/1	0/0
rs51325243	3	36610653	A	G	999			1/1	1/1	0/0	1/1	1/1	1/1	0/0	0/0	0/0	1/1	1/1	1/1	1/1	1/1	1/1	0/0	1/1	0/0	1/1	1/1	0/0	0/0	0/0	0/0	0/0	0/0	1/1	1/1	1/1	0/0	1/1	0/0	0/0	1/1	1/1	1/1	0/0	1/1	1/1	1/1	1/1	0/0
rs50532248	3	36610654	A	C	999			1/1	1/1	0/0	1/1	1/1	1/1	0/0	0/0	0/0	1/1	1/1	1/1	1/1	1/1	1/1	0/0	1/1	0/0	1/1	1/1	0/0	0/0	0/0	0/0	0/0	1/1	1/1	1/1	1/1	0/0	1/1	0/0	0/0	1/1	1/1	1/1	0/0	1/1	1/1	1/1	1/1	0/0
rs214679295	3	36610672	A	G	999			0/0	0/0	0/0	1/1	1/1	1/1	0/0	0/0	0/0	1/1	0/0	0/0	0/0	0/0	1/1	0/0	0/0	0/0	0/0	0/0	0/0	0/0	0/0	0/0	0/0	0/0	0/0	0/0	0/0	0/0	0/0	0/0	0/0	0/0	1/1	0/0	0/0	0/0	0/0	0/0	0/0	0/0
rs48152208	3	36610706	A	G	999			1/1	1/1	0/0	1/1	1/1	1/1	0/0	0/0	0/0	1/1	1/1	1/1	1/1	1/1	1/1	0/0	1/1	0/0	1/1	1/1	0/0	0/0	0/0	0/0	0/0	1/1	1/1	1/1	1/1	0/0	1/1	0/0	0/0	1/1	1/1	1/1	0/0	1/1	1/1	1/1	1/1	0/0
rs50376800	3	36610715	A	G	999			1/1	1/1	0/0	1/1	1/1	1/1	0/0	0/0	0/0	1/1	1/1	1/1	1/1	1/1	1/1	0/0	1/1	0/0	1/1	1/1	0/0	0/0	0/0	0/0	0/0	0/0	1/1	1/1	1/1	0/0	1/1	0/0	0/0	1/1	1/1	1/1	0/0	1/1	1/1	1/1	1/1	0/0
rs47734978	3	36610729	A	G	999			1/1	1/1	0/0	1/1	1/1	1/1	0/0	0/0	0/0	1/1	1/1	1/1	1/1	1/1	1/1	0/0	1/1	0/0	1/1	1/1	0/0	0/0	0/0	0/0	0/0	1/1	1/1	1/1	1/1	0/0	1/1	0/0	0/0	1/1	1/1	1/1	0/0	1/1	1/1	1/1	1/1	0/0
rs49528826	3	36610744	C	T	999			1/1	1/1	0/0	1/1	1/1	1/1	0/0	0/0	0/0	1/1	1/1	1/1	1/1	1/1	1/1	0/0	1/1	0/0	1/1	1/1	0/0	0/0	0/0	0/0	0/0	1/1	1/1	1/1	1/1	0/0	1/1	0/0	0/0	1/1	1/1	1/1	0/0	1/1	1/1	1/1	1/1	0/0
rs259720650	3	36610921	T	C	999			1/1	0/0	0/0	1/1	1/1	1/1	0/0	0/0	0/0	1/1		1/1	0/0	1/1	1/1	0/0	1/1	0/0	1/1	1/1	0/0	0/0	0/0	0/0	0/0	0/0	1/1	0/0	1/1	0/0	1/1	0/0	0/0	1/1	1/1	1/1	0/0	1/1	0/0	0/0	0/0	0/0
rs49940987	3	36610975	C	T	999			1/1	1/1	0/0	1/1	1/1	1/1	0/0	0/0	0/0	1/1		1/1		1/1	1/1	0/0	1/1	0/0	1/1	1/1	0/0	0/0	0/0	0/0	0/0	1/1	1/1	1/1		0/0	1/1	0/0	0/0	1/1	1/1		0/0	1/1	1/1	1/1	1/1	0/0
rs49751666	3	36611004	A	G	999			1/1	1/1	0/0	1/1	1/1	1/1	0/0	0/0	0/0	1/1	1/1	1/1		1/1	1/1	0/0	1/1	0/0	1/1	1/1	0/0	0/0	0/0	0/0	0/0	1/1	1/1	1/1	1/1	0/0	1/1	0/0	0/0	1/1	1/1	1/1	0/0		1/1	1/1	1/1	0/0
rs49383848	3	36611068	A	G	999			1/1	1/1	0/0	1/1	1/1	1/1	0/0	0/0	0/0	1/1	1/1	1/1		1/1	1/1	0/0	1/1	0/0	1/1	1/1	0/0	0/0	0/0	0/0	0/0	1/1	1/1	1/1	1/1	0/0	1/1	0/0	0/0	1/1	1/1	1/1	0/0	1/1	1/1	1/1	1/1	0/0
rs260137714	3	36611070	T	A	999			0/0	0/0	0/0	1/1	1/1	1/1	0/0	0/0	0/0	1/1	0/0	0/0		0/0	1/1	0/0	0/0	0/0	0/0	0/0	0/0	0/0	0/0	0/0	0/0	0/0	0/0	0/0	0/0	0/0	0/0	0/0	0/0	0/0	1/1	0/0	0/0	0/0	0/0	0/0	0/0	0/0
rs29949021	3	36611215	T	G	999			0/0	0/0	0/0	1/1	1/1	1/1	0/0	0/0	0/0	1/1	0/0	0/0		0/0	1/1	0/0	0/0	0/0	0/0	0/0	0/0	0/0	0/0	0/0	0/0	0/0	0/0	0/0	0/0	0/0	0/0	0/0	0/0	0/0	0/1	0/0	0/0	0/0	0/0	0/0	0/0	0/0
rs29950027	3	36611279	T	G	999			0/0	0/0	0/0	1/1	1/1	1/1	0/0	0/0	0/0	1/1	0/0	0/0	0/0	0/0	1/1	0/0	0/0	0/0	0/0	0/0	0/0	0/0	0/0	0/0	0/0	0/0	0/0	0/0	0/0	0/0	0/0	0/0	0/0	0/0	0/1	0/0	0/0	0/0	0/0	0/0	0/0	0/0
rs227887919	3	36611318	T	A	999			0/0	0/0	0/0	1/1	1/1	1/1	0/0	0/0	0/0	1/1	0/0	0/0		0/0	1/1	0/0	0/0	0/0	0/0	0/0	0/0	0/0	0/0	0/0	0/0	0/0	0/0	0/0	0/0	0/0	0/0	0/0	0/0	0/0	1/1	0/0	0/0	0/0	0/0	0/0	0/0	0/0
rs254592526	3	36611329	A	T	999			0/0	0/0	0/0	1/1	1/1	1/1	0/0	0/0	0/0	1/1	0/0	0/0		0/0	1/1	0/0	0/0	0/0	0/0	0/0	0/0	0/0	0/0	0/0	0/0	1/1	0/0	0/0	0/0	0/0	0/0	0/0	0/0	0/0	1/1	0/0	0/0	0/0	0/0	0/0	0/0	0/0
rs218405429	3	36611352	C	A	999			0/0	0/0	0/0	1/1	1/1	1/1	0/0	0/0	0/0	1/1	0/0	0/0	0/0	0/0	1/1	0/0	0/0	0/0	0/0	0/0	0/0	0/0	0/0	0/0	0/0	0/0	0/0	0/0	0/0	0/0	0/0	0/0	0/0	0/0	1/1	0/0	0/0	0/0	0/0	0/0	0/0	0/0
rs3146876	3	36611481	C	T	999			1/1	1/1	0/0	1/1	1/1	1/1	0/0	0/0	0/0	1/1	1/1	1/1	1/1	1/1	1/1	0/0	1/1	0/0	1/1	1/1	0/0	0/0	0/0	0/0	0/0	0/0	1/1	1/1	1/1	0/0	1/1	0/0	0/0	1/1	1/1	1/1	0/0	1/1	1/1	1/1	1/1	0/0
rs245583171	3	36611500	C	A	999			0/0	0/0	0/0	1/1	1/1	1/1	0/0	0/0	0/0	1/1	0/0	0/0	0/0	0/0	1/1	0/0	0/0	0/0	0/0	0/0	0/0	0/0	0/0	0/0	0/0	0/0	0/0	0/0	0/0	0/0	0/0	0/0	0/0	0/0	1/1	0/0	0/0	0/0	0/0	0/0	0/0	0/0
rs215638617	3	36611509	T	C	999				0/0	0/0	1/1	1/1	1/1	0/0	0/0	0/0	1/1	0/0	0/0	0/0	0/0	1/1	0/0	0/0	0/0	0/0	0/0	0/0	0/0	0/0	0/0	0/0	0/0	0/0	0/0	0/0	0/0	0/0	0/0	0/0	0/0	1/1	0/0	0/0	0/0	0/0	0/0	0/0	0/0
rs29950032	3	36611629	A	G	999			1/1	0/0	0/0	1/1	1/1	1/1	0/0	0/0	0/0	1/1	1/1	1/1	1/1	1/1	1/1	0/0	1/1	0/0	1/1	1/1	0/0	0/0	0/0	0/0	0/0	0/0	1/1	0/0	1/1	0/0	1/1	0/0	0/0	1/1	1/1	1/1	0/0	1/1	0/0	0/0	0/0	0/0
rs50718099	3	36611683	A	T	999			1/1	0/0	0/0	1/1	1/1	1/1	0/0	0/0	0/0	1/1	1/1	1/1	1/1	1/1	1/1	0/0	1/1	0/0	1/1	1/1	0/0	0/0	0/0	0/0	0/0	0/0	1/1	0/0	1/1	0/0	1/1	0/0	0/0	1/1	1/1	1/1	0/0	1/1	0/0	0/0	0/0	0/0
rs47126019	3	36611688	C	T	999			1/1	1/1	0/0	1/1	1/1	1/1	0/0	0/0	0/0	1/1	1/1	1/1	1/1	1/1	1/1	0/0	1/1	0/0	1/1	1/1	0/0	0/0	0/0	0/0	0/0	1/1	1/1	1/1	1/1	0/0	1/1	0/0	0/0	1/1	1/1	1/1	0/0	1/1	1/1	1/1	1/1	0/0
rs46921140	3	36611713	T	G	999			1/1	1/1	0/0	1/1	1/1	1/1	0/0	0/0	0/0	1/1	1/1	1/1	1/1	1/1	1/1	0/0	1/1	0/0	1/1	1/1	0/0	0/0	0/0	0/0	0/0	1/1	1/1	1/1	1/1	0/0	1/1	0/0	0/0	1/1	1/1	1/1	0/0	1/1	1/1	1/1	1/1	0/0
rs49267775	3	36611751	G	C	999			1/1	1/1	0/0	1/1	1/1	1/1	0/0	0/0	0/0	1/1	1/1	1/1	1/1	1/1	1/1	0/0	1/1	0/0	1/1	1/1	0/0	0/0	0/0	0/0	0/0	0/0	1/1	1/1	1/1	0/0	1/1	0/0	0/0	1/1	1/1	1/1	0/0	1/1	1/1	1/1	1/1	0/0
rs29950928	3	36611790	T	C	999			1/1	1/1	0/0	1/1	1/1	1/1	0/0	0/0	0/0	1/1	1/1	1/1	1/1	1/1	1/1	0/0	1/1	0/0	1/1	1/1	0/0	0/0	0/0	0/0	0/0	1/1	1/1	1/1	1/1	0/0	1/1	0/0	0/0	1/1	1/1	1/1	0/0	1/1	1/1	1/1	1/1	1/1
rs29950931	3	36611801	C	T	999			1/1	1/1	0/0	1/1	1/1	1/1	0/0	0/0	0/0	1/1	1/1	1/1	1/1	1/1	1/1	0/0	1/1	0/0	1/1	1/1	0/0	0/0	0/0	0/0	0/0	0/0	1/1	1/1	1/1	0/0	1/1	0/0	0/0	1/1	1/1	1/1	0/0	1/1	1/1	1/1	1/1	0/0
rs29951804	3	36611814	C	T	999			1/1	1/1	0/0	1/1	1/1	1/1	0/0	0/0	0/0	1/1	1/1	1/1	1/1	1/1	1/1	0/0	1/1	0/0	1/1	1/1	0/0	0/0	0/0	0/0	0/0	1/1	1/1	1/1	1/1	0/0	1/1	0/0	0/0	1/1	1/1	1/1	0/0	1/1	1/1	1/1	1/1	0/0
rs3151896	3	36611913	T	C	999			1/1	1/1	0/0	1/1	1/1	1/1	0/0	0/0	0/0	1/1	1/1	1/1	1/1	1/1	1/1	0/0	1/1	0/0	1/1	1/1	0/0	0/0	0/0	0/0	0/0	0/0	1/1	1/1	1/1	0/0	1/1	0/0	0/0	1/1	1/1	1/1	0/0	1/1	1/1	1/1	1/1	0/0
rs3151895	3	36611943	G	A	999			1/1	0/0	0/0	1/1	1/1	1/1	0/0	0/0	0/0	1/1	1/1	1/1	1/1	1/1	1/1	0/0	1/1	0/0	1/1	1/1	0/0	0/0	0/0	0/0	0/0	0/0	1/1	0/0	1/1	0/0	1/1	0/0	0/0	1/1	1/1	1/1	0/0	1/1	0/0	0/0	0/0	0/0
rs3151894	3	36612057	T	C	999	synonymous	Bbs7	1/1	1/1	0/0	1/1	1/1	1/1	0/0	0/0	0/0	1/1	1/1	1/1	1/1	1/1	1/1	0/0	1/1	0/0	1/1	1/1	0/0	0/0	0/0	0/0	0/0	1/1	1/1	1/1	1/1	0/0	1/1	0/0	0/0	1/1	1/1	1/1	0/0	1/1	1/1	1/1	1/1	0/0
rs242705590	3	36612149	C	T	999			0/0	0/0	0/0	1/1	1/1	1/1	0/0	0/0	0/0	1/1	0/0	0/0	0/0	0/0	1/1	0/0	0/0	0/0	0/0	0/0	0/0	0/0	0/0	0/0	0/0	0/0	0/0	0/0	0/0	0/0	0/0	0/0	0/0	0/0	1/1	0/0	0/0	0/0	0/0	0/0	0/0	0/0
rs29951813	3	36612449	C	T	999			0/0	0/0	0/0	1/1	1/1	1/1	0/0	0/0	0/0	1/1	0/0	0/0	0/0	0/0	1/1	0/0	0/0	0/0	0/0	0/0	0/0	0/0	0/0	0/0	0/0	0/0	0/0	0/0	0/0	0/0	0/0	0/0	0/0	0/0	1/1	0/0	0/0	0/0	0/0	0/0	0/0	0/0
rs29945018	3	36612594	T	C	999			0/0	0/0	0/0	1/1	1/1	1/1	0/0	0/0	0/0	1/1	0/0	0/0	0/0	0/0	1/1	0/0	0/0	0/0	0/0	0/0	0/0	0/0	0/0	0/0	0/0	1/1	0/0	0/0	0/0	0/0	0/0	0/0	0/0	0/0	1/1	0/0	0/0	0/0	0/0	0/0	0/0	0/0
rs29946094	3	36612649	A	T	999	regulatory	ENSMUSR00000172838	0/0	0/0	0/0	1/1	1/1	1/1	0/0	0/0	0/0	1/1	0/0	0/0	0/0	0/0	1/1	0/0	0/0	0/0	0/0	0/0	0/0	0/0	0/0	0/0	0/0	0/0	0/0	0/0	0/0	0/0	0/0	0/0	0/0	0/0	1/1	0/0	0/0	0/0	0/0	0/0	0/0	0/0
rs29946097	3	36612654	A	G	999	regulatory	ENSMUSR00000172838	1/1	1/1	0/0	1/1	1/1	1/1	0/0	0/0	0/0	1/1	1/1	1/1	1/1	1/1	1/1	0/0	1/1	0/0	1/1	1/1	0/0	0/0	0/0	0/0	0/0	1/1	1/1	1/1	1/1	0/0	1/1	0/0	0/0	1/1	1/1	1/1	0/0	1/1	1/1	1/1	1/1	0/0
rs29946100	3	36612814	A	G	999	regulatory	ENSMUSR00000172838	1/1	1/1	0/0	1/1	1/1	1/1	0/0	0/0	0/0	1/1	1/1	1/1	1/1	1/1	1/1	0/0	1/1	0/0	1/1	1/1	0/0	0/0	0/0	0/0	0/0	1/1	1/1	1/1	1/1	0/0	1/1	0/0	0/0	1/1	1/1	1/1	0/0	1/1	1/1	1/1	1/1	0/0
rs29946103	3	36612853	C	G	999	regulatory	ENSMUSR00000172838	1/1	1/1	0/0	1/1	1/1	1/1	0/0	0/0	0/0	1/1	1/1	1/1	1/1	1/1	1/1	0/0	1/1	0/0	1/1	1/1	0/0	0/0	0/0	0/0	0/0	1/1	1/1	1/1	1/1	0/0	1/1	0/0	0/0	1/1	1/1	1/1	0/0	1/1	1/1	1/1	1/1	0/0
rs29946686	3	36613077	T	G	999	regulatory	ENSMUSR00000172838	1/1	1/1	0/0	1/1	1/1	1/1	0/0	0/0	0/0	1/1	1/1	1/1	1/1	1/1	1/1	0/0	1/1	0/0	1/1	1/1	0/0	0/0	0/0	0/0	0/0	1/1	1/1	1/1	1/1	0/0	1/1	0/0	0/0	1/1	1/1	1/1	0/0	1/1	1/1	1/1	1/1	0/0
rs48185041	3	36613191	G	C	999	regulatory	ENSMUSR00000172838	1/1	1/1	0/0	1/1	1/1	1/1	0/0	0/0	0/0	1/1	1/1	1/1		1/1	1/1	0/0	1/1	0/0	1/1	1/1	0/0	0/0	0/0	0/0	0/0	1/1	1/1	1/1	1/1	0/0	1/1	0/0	0/0	1/1	1/1	1/1	0/0	1/1	1/1	1/1	1/1	0/0
rs51786263	3	36613205	C	T	999	regulatory	ENSMUSR00000172838	1/1	1/1	0/0	1/1	1/1	1/1	0/0	0/0	0/0	1/1	1/1	1/1	1/1	1/1	1/1	0/0	1/1	0/0	1/1	1/1	0/0	0/0	0/0	0/0	0/0	1/1	1/1	1/1	1/1	0/0	1/1	0/0	0/0	1/1	1/1	1/1	0/0	1/1	1/1	1/1	1/1	0/0
rs48473910	3	36613207	C	T	999	regulatory	ENSMUSR00000172838	1/1	1/1	0/0	1/1	1/1	1/1	0/0	0/0	0/0	1/1	1/1	1/1	1/1	1/1	1/1	0/0	1/1	0/0	1/1	1/1	0/0	0/0	0/0	0/0	0/0	1/1	1/1	1/1	1/1	0/0	1/1	0/0	0/0	1/1	1/1	1/1	0/0	1/1	1/1	1/1	1/1	0/0
rs29946689	3	36613268	G	A	999	synonymous	Bbs7	1/1	1/1	0/0	1/1	1/1	1/1	0/0	0/0	0/0	1/1	1/1	1/1	1/1	1/1	1/1	0/0	1/1	0/0	1/1	1/1	0/0	0/0	0/0	0/0	0/0	1/1	1/1	1/1	1/1	0/0	1/1	0/0	0/0	1/1	1/1	1/1	0/0	1/1	1/1	1/1	1/1	0/0
rs29947545	3	36613350	T	C	999	5_prime	Bbs7	1/1	1/1	0/0	1/1	1/1	1/1	0/0	0/0	0/0	1/1	1/1	1/1	1/1	1/1	1/1	0/0	1/1	0/0	1/1	1/1	0/0	0/0	0/0	0/0	0/0	1/1	1/1	1/1	1/1	0/0	1/1	0/0	0/0	1/1	1/1	1/1	0/0	1/1	1/1	1/1	1/1	0/0
rs29947548	3	36613392	G	C	999	5_prime	Bbs7	1/1	1/1	0/0	1/1	1/1	1/1	0/0	0/0	0/0	1/1	1/1	1/1	1/1	1/1	1/1	0/0	1/1	0/0	1/1	1/1	0/0	0/0	0/0	0/0	0/0	1/1	1/1	1/1	1/1	0/0	1/1	0/0	0/0	1/1	1/1	1/1	0/0	1/1	1/1	1/1	1/1	0/0
rs29947551	3	36613457	G	A	999	5_prime	Bbs7	1/1	1/1	0/0	1/1	1/1	1/1	0/0	0/0	0/0	1/1	1/1	1/1	1/1	1/1	1/1	0/0	1/1	0/0	1/1	1/1	0/0	0/0	0/0	0/0	0/0	1/1	1/1	1/1	1/1	0/0	1/1	0/0	0/0	1/1	1/1	1/1	0/0	1/1	1/1	1/1	1/1	0/0
rs51089963	3	36613556	A	C	999	regulatory	ENSMUSR00000172838	1/1	1/1	0/0	1/1	1/1	1/1	0/0	0/0	0/0	1/1		1/1		1/1	1/1	0/0	1/1	0/0	1/1	1/1	0/0	0/0	0/0	0/0	0/0	0/0	1/1	1/1	1/1	0/0	1/1	0/0	0/0	1/1	1/1	1/1	0/0	1/1	1/1	1/1	1/1	0/0
rs227723138	3	36613585	T	G	999	regulatory	ENSMUSR00000172838	1/1	1/1	0/0	1/1	1/1	1/1	0/0	0/0	0/0	1/1		1/1	1/1	1/1	1/1	0/0	1/1	0/0	1/1	1/1	0/0	0/0	0/0	0/0	0/0	0/0	1/1	1/1	1/1	0/0	1/1	0/0	0/0	1/1	1/1	1/1	0/0	1/1	1/1	1/1	1/1	0/0
rs225736719	3	36613589	G	A,T	999	regulatory	ENSMUSR00000172838	1/1	1/1	0/0	1/1	1/1	1/1	0/0	0/0	0/0	1/1		1/1	1/1	1/1	1/1	0/0	1/1	0/0	1/1	1/1	0/0	0/0	0/0	0/0	0/0	0/0	1/1	1/1	1/1	0/0	1/1	0/0	0/0	1/1	1/1	1/1	0/0	1/1	1/1	1/1	1/1	2/2
rs51982785	3	36613602	G	A	999	regulatory	ENSMUSR00000172838	1/1	1/1	0/0	1/1	1/1	1/1	0/0	0/0	0/0	1/1	1/1	1/1	1/1	1/1	1/1	0/0	1/1	0/0	1/1	1/1	0/0	0/0	0/0	0/0	0/0	1/1	1/1	1/1	1/1	0/0	1/1	0/0	0/0	1/1	1/1	1/1	0/0	1/1	1/1	1/1	1/1	0/0
rs48376078	3	36613728	G	T	999	regulatory	ENSMUSR00000172838	1/1	1/1	0/0	1/1	1/1	1/1	0/0	0/0	0/0	1/1	1/1	1/1	1/1	1/1	1/1	0/0	1/1	0/0	1/1	1/1	0/0	0/0	0/0	0/0	0/0	0/0	1/1	1/1	1/1	0/0	1/1	0/0	0/0	1/1	1/1	1/1	0/0	1/1	1/1	1/1	1/1	0/0
rs47190609	3	36613758	G	T	999	regulatory	ENSMUSR00000172838	1/1	1/1	0/0	1/1	1/1	1/1	0/0	0/0	0/0	1/1	1/1	1/1	1/1	1/1	1/1	0/0	1/1	0/0	1/1	1/1	0/0	0/0	0/0	0/0	0/0	0/0	1/1	1/1	1/1	0/0	1/1	0/0	0/0	1/1	1/1	1/1	0/0	1/1	1/1	1/1	1/1	0/0
rs46590687	3	36613773	G	T	999	regulatory	ENSMUSR00000172838	1/1	1/1	0/0	1/1	1/1	1/1	0/0	0/0	0/0	1/1	1/1	1/1	1/1	1/1	1/1	0/0	1/1	0/0	1/1	1/1	0/0	0/0	0/0	0/0	0/0	0/0	1/1	1/1	1/1	0/0	1/1	0/0	0/0	1/1	1/1	1/1	0/0	1/1	1/1	1/1	1/1	0/0
rs47931207	3	36613807	A	G	999	regulatory	ENSMUSR00000172838	1/1	1/1	0/0	1/1	1/1	1/1	0/0	0/0	0/0	1/1	1/1	1/1	1/1	1/1	1/1	0/0	1/1	0/0	1/1	1/1	0/0	0/0	0/0	0/0	0/0	0/0	1/1	1/1	1/1	0/0	1/1	0/0	0/0	1/1	1/1	1/1	0/0	1/1	1/1	1/1	1/1	0/0
rs47275624	3	36613843	A	C	999	regulatory	ENSMUSR00000172838	1/1	1/1	0/0	1/1	1/1	1/1	0/0	0/0	0/0	1/1	1/1	1/1	1/1	1/1	1/1	0/0	1/1	0/0	1/1	1/1	0/0	0/0	0/0	0/0	0/0	0/0	1/1	1/1	1/1	0/0	1/1	0/0	0/0	1/1	1/1	1/1	0/0	1/1	1/1	1/1	1/1	0/0
rs578752359	3	36613905	C	T	304	regulatory	ENSMUSR00000172838		0/1	0/0	0/1	0/1	1/1	0/0	0/0	0/0					0/1	1/1	0/0	0/1	0/0		0/1	0/0	0/0	0/0	0/0	0/0	0/0	1/1		1/1	0/0	1/1	0/0	0/0			0/1	0/0	1/1		0/1	1/1	0/0
rs247169908	3	36614007	T	G	999			1/1	1/1	0/0	1/1	1/1	1/1	0/0	0/0	0/0	1/1	1/1	1/1	1/1	1/1	1/1	0/0	1/1	0/0	1/1	1/1	0/0	0/0	0/0	0/0	0/0	0/0	1/1	1/1	1/1	0/0	1/1	0/0	0/0	1/1	1/1	1/1	0/0	1/1	1/1	1/1	1/1	0/0
rs232831355	3	36614141	A	G	999			1/1	1/1	0/0	1/1	1/1	1/1	0/0	0/0	0/0	1/1	1/1	1/1	1/1	1/1	1/1	0/0	1/1	0/0	1/1	1/1	0/0	0/0	0/0	0/0	0/0	0/0	1/1	1/1	1/1	0/0	1/1	0/0	0/0	1/1	1/1	1/1	0/0	1/1	1/1	1/1	1/1	0/0
rs46675057	3	36614296	C	T	999			1/1	1/1	0/0	1/1	1/1	1/1	0/0	0/0	0/0	1/1	1/1	1/1	1/1	1/1	1/1	0/0	1/1	0/0	1/1	1/1	0/0	0/0	0/0	0/0	0/0	0/0	1/1	1/1	1/1	0/0	1/1	0/0	0/0	1/1	1/1	1/1	0/0	1/1	1/1	1/1	1/1	0/0
rs52592249	3	36614334	T	C	999			1/1	1/1	0/0	1/1	1/1	1/1	0/0	0/0	0/0	1/1	1/1	1/1	1/1	1/1	1/1	0/0	1/1	0/0	1/1	1/1	0/0	0/0	0/0	0/0	0/0	0/0	1/1	1/1	1/1	0/0	1/1	0/0	0/0	1/1	1/1	1/1	0/0	1/1	1/1	1/1	1/1	0/0
rs52074258	3	36614440	A	G	999			1/1	1/1	0/0	1/1	1/1	1/1	0/0	0/0	0/0	1/1	1/1	1/1	1/1	1/1	1/1	0/0	1/1	0/0	1/1	1/1	0/0	0/0	0/0	0/0	0/0	1/1	1/1	1/1	1/1	0/0	1/1	0/0	0/0	1/1	1/1	1/1	0/0	1/1	1/1	1/1	1/1	1/1
rs47685493	3	36614452	A	G	999			1/1	1/1	0/0	1/1	1/1	1/1	0/0	0/0	0/0	1/1	1/1	1/1	1/1	1/1	1/1	0/0	1/1	0/0	1/1	1/1	0/0	0/0	0/0	0/0	0/0	0/0	1/1	1/1	1/1	0/0	1/1	0/0	0/0	1/1	1/1	1/1	0/0	1/1	1/1	1/1	1/1	0/0
rs258536823	3	36614639	C	A	281			0/1	0/1	0/0	0/1	0/1	0/1	0/0	0/0	0/0		0/1			0/0	1/1	0/0		0/0			0/0	0/0	0/0	0/0	0/0	0/0				0/0	0/1	0/0	0/0			0/0	0/0					0/0
rs29948407	3	36614690	C	T	999			1/1	1/1	0/0	1/1	1/1	1/1	0/0	0/0	0/0	1/1	1/1	1/1	1/1	1/1	1/1	0/0	1/1	0/0	1/1	1/1	0/0	0/0	0/0	0/0	0/0	0/0	1/1	1/1	1/1	0/0	1/1	0/0	0/0	1/1	1/1	1/1	0/0	1/1	1/1	1/1	1/1	0/0
rs29948410	3	36614735	G	T	999			1/1	1/1	0/0	1/1	1/1	1/1	0/0	0/0	0/0	1/1	1/1	1/1	1/1	1/1	1/1	0/0	1/1	0/0	1/1	1/1	0/0	0/0	0/0	0/0	0/0	0/0	1/1	1/1	1/1	0/0	1/1	0/0	0/0	1/1	1/1	1/1	0/0	1/1	1/1	1/1	1/1	0/0
rs52519687	3	36614881	C	T	999			1/1	1/1	0/0	1/1	1/1	1/1	0/0	0/0	0/0	1/1	1/1	1/1	1/1	1/1	1/1	0/0	1/1	0/0	1/1	1/1	0/0	0/0	0/0	0/0	0/0	0/0	1/1	1/1	1/1	0/0	1/1	0/0	0/0	1/1	1/1	1/1	0/0	1/1	1/1	1/1	1/1	0/0
rs29948413	3	36614896	C	T	999			1/1	1/1	0/0	1/1	1/1	1/1	0/0	0/0	0/0	1/1	1/1	1/1	1/1	1/1	1/1	0/0	1/1	0/0	1/1	1/1	0/0	0/0	0/0	0/0	0/0	0/0	1/1	1/1	1/1	0/0	1/1	0/0	0/0	1/1	1/1	1/1	0/0	1/1	1/1	1/1	1/1	0/0
rs46964008	3	36614958	C	A	999			1/1	1/1	0/0	1/1	1/1	1/1	0/0	0/0	0/0	1/1	1/1	1/1	1/1	1/1	1/1	0/0	1/1	0/0	1/1	1/1	0/0	0/0	0/0	0/0	0/0	0/0	1/1	1/1	1/1	0/0	1/1	0/0	0/0	1/1	1/1	1/1	0/0	1/1	1/1	1/1	1/1	0/0
rs47061567	3	36614991	T	G	999			1/1	1/1	0/0	1/1	1/1	1/1	0/0	0/0	0/0	1/1	1/1	1/1	1/1	1/1	1/1	0/0	1/1	0/0	1/1	1/1	0/0	0/0	0/0	0/0	0/0	1/1	1/1	1/1	1/1	0/0	1/1	0/0	0/0	1/1	1/1	1/1	0/0	1/1	1/1	1/1	1/1	1/1
rs3151892	3	36615146	A	G	999			1/1	1/1	0/0	1/1	1/1	1/1	0/0	0/0	0/0	1/1	1/1	1/1	1/1	1/1	1/1	0/0	1/1	0/0	1/1	1/1	0/0	0/0	0/0	0/0	0/0	1/1	1/1	1/1	1/1	0/0	1/1	0/0	0/0	1/1	1/1	1/1	0/0	1/1	1/1	1/1	1/1	1/1
rs3146875	3	36615297	T	A	999			1/1	1/1	0/0	1/1	1/1	1/1	0/0	0/0	0/0	1/1	1/1	1/1	1/1	1/1	1/1	0/0	1/1	0/0	1/1	1/1	0/0	0/0	0/0	0/0	0/0	1/1	1/1	1/1	1/1	0/0	1/1	1/1	0/0	1/1	1/1	1/1	1/1	1/1	1/1	1/1	1/1	1/1
rs3146873	3	36615335	A	C	999			1/1	1/1	0/0	1/1	1/1	1/1	0/0	0/0	0/0	1/1	1/1	1/1	1/1	1/1	1/1	0/0	1/1	0/0	1/1	1/1	0/0	0/0	0/0	0/0	0/0	1/1	1/1	1/1	1/1	0/0	1/1	0/0	0/0	1/1	1/1	1/1	0/0	1/1	1/1	1/1	1/1	1/1
rs50577500	3	36615619	T	C	999			1/1	1/1	0/0	1/1	1/1	1/1	0/0	0/0	0/0	1/1	1/1	1/1	1/1	1/1	1/1	0/0	1/1	0/0	1/1	1/1	0/0	0/0	0/0	0/0	0/0	1/1	1/1	1/1	1/1	0/0	1/1	0/0	0/0	1/1	1/1	1/1	0/0	1/1	1/1	1/1	1/1	1/1
rs45948664	3	36615767	G	A	999			1/1	1/1	0/0	1/1	1/1	1/1	0/0	0/0	0/0	1/1	1/1	1/1	1/1	1/1	1/1	0/0	1/1	0/0	1/1	1/1	0/0	0/0	0/0	0/0	0/0	1/1	1/1	1/1	1/1	0/0	1/1	0/0	0/0	1/1	1/1	1/1	0/0	1/1	1/1	1/1	1/1	1/1
rs49345609	3	36615783	A	G	999			1/1	1/1	0/0	1/1	1/1	1/1	0/0	0/0	0/0	1/1	1/1	1/1	1/1	1/1	1/1	0/0	1/1	0/0	1/1	1/1	0/0	0/0	0/0	0/0	0/0	1/1	1/1	1/1	1/1	0/0	1/1	0/0	0/0	1/1	1/1	1/1	0/0	1/1	1/1	1/1	1/1	1/1
rs46033430	3	36615837	C	T	999			1/1	1/1	0/0	1/1	1/1	1/1	0/0	0/0	0/0	1/1	1/1	1/1	1/1	1/1	1/1	0/0	1/1	0/0	1/1	1/1	0/0	0/0	0/0	0/0	0/0	1/1	1/1	1/1	1/1	0/0	1/1	0/0	0/0	1/1	1/1	1/1	0/0	1/1	1/1	1/1	1/1	1/1
rs30797669	3	36615860	T	A	999			1/1	1/1	0/0	1/1	1/1	1/1	0/0	0/0	0/0	1/1	1/1	1/1	1/1	1/1	1/1	0/0	1/1	0/0	1/1	1/1	0/0	0/0	0/0	0/0	0/0	1/1	1/1	1/1	1/1	0/0	1/1	0/0	0/0	1/1	1/1	1/1	0/0	1/1	1/1	1/1	1/1	1/1
rs49847828	3	36615873	C	T	999			1/1	1/1	0/0	1/1	1/1	1/1	0/0	0/0	0/0	1/1	1/1	1/1	1/1	1/1	1/1	0/0	1/1	0/0	1/1	1/1	0/0	0/0	0/0	0/0	0/0	1/1	1/1	1/1	1/1	0/0	1/1	0/0	0/0	1/1	1/1	1/1	0/0	1/1	1/1	1/1	1/1	0/0
rs52218876	3	36615952	A	G	999			1/1	1/1	0/0	1/1	1/1	1/1	0/0	0/0	0/0	1/1	1/1	1/1	1/1	1/1	1/1	0/0	1/1	0/0	1/1	1/1	0/0	0/0	0/0	0/0	0/0	1/1	1/1	1/1	1/1	0/0	1/1	0/0	0/0	1/1	1/1	1/1	0/0	1/1	1/1	1/1	1/1	1/1
rs30701242	3	36616005	C	T	999			1/1	1/1	0/0	1/1	1/1	1/1	0/0	0/0	0/0	1/1	1/1	1/1	1/1	1/1	1/1	0/0	1/1	0/0	1/1	1/1	0/0	0/0	0/0	0/0	0/0	1/1	1/1	1/1	1/1	0/0	1/1	0/0	0/0	1/1	1/1	1/1	0/0	1/1	1/1	1/1	1/1	1/1
rs52253960	3	36616107	C	A,T	999			1/1	2/2	0/0	2/2	2/2	2/2	0/0	0/0	0/0	2/2	1/1	1/1	1/1	1/1	2/2	0/0	1/1	0/0	1/1	1/1	0/0	0/0	0/0	0/0	0/0	2/2	1/1	2/2	1/1	0/0	1/1	0/0	0/0	1/1	2/2	1/1	0/0	1/1	2/2	2/2	2/2	2/2
rs52446886	3	36616133	C	T	999			1/1	1/1	0/0	1/1	1/1	1/1	0/0	0/0	0/0	1/1	1/1	1/1	1/1	1/1	1/1	0/0	1/1	0/0	1/1	1/1	0/0	0/0	0/0	0/0	0/0	1/1	1/1	1/1	1/1	0/0	1/1	0/0	0/0	1/1	1/1	1/1	0/0	1/1	1/1	1/1	1/1	1/1
rs49805743	3	36616273	A	G	999			1/1	1/1	0/0	1/1	1/1	1/1	0/0	0/0	0/0	1/1		1/1		1/1	1/1	0/0	1/1	0/0	1/1	1/1	0/0	0/0	0/0	0/0	0/0	1/1	1/1	1/1	1/1	0/0	1/1	0/0	0/0	0/1	1/1	1/1	0/0	1/1	1/1	1/1	1/1	1/1
rs49655375	3	36616274	C	A	999			1/1	1/1	0/0	1/1	1/1	1/1	0/0	0/0	0/0	1/1		1/1		1/1	1/1	0/0	1/1	0/0	1/1	1/1	0/0	0/0	0/0	0/0	0/0	1/1	1/1	1/1	1/1	0/0	1/1	0/0	0/0	1/1	1/1	1/1	0/0	1/1	1/1	1/1	1/1	1/1
rs49825897	3	36616321	T	C	999			1/1	1/1	0/0	1/1	1/1	1/1	0/0	0/0	0/0	1/1	1/1	1/1		1/1	1/1	0/0	1/1	0/0	1/1	1/1	0/0	0/0	0/0	0/0	0/0	1/1	1/1	1/1	1/1	0/0	1/1	0/0	0/0	0/1	1/1	1/1	0/0	1/1	1/1	1/1	1/1	1/1
rs46714763	3	36616324	A	T	999			1/1	1/1	0/0	1/1	1/1	1/1	0/0	0/0	0/0	1/1		1/1		1/1	1/1	0/0	1/1	0/0	1/1	1/1	0/0	0/0	0/0	0/0	0/0	1/1	1/1	1/1	1/1	0/0	1/1	0/0	0/0	0/1	1/1	1/1	0/0	1/1	1/1	1/1	1/1	1/1
rs45716637	3	36616365	C	T	999			1/1	1/1	0/0	1/1	1/1	1/1	0/0	0/0	0/0	1/1	1/1	1/1	1/1	1/1	1/1	0/0	1/1	0/0	1/1	1/1	0/0	0/0	0/0	0/0	0/0	1/1	1/1	1/1	1/1	0/0	1/1	0/0	0/0	1/1	1/1	1/1	0/0	1/1	1/1	1/1	1/1	1/1
rs48504223	3	36616369	T	C	999			1/1	1/1	0/0	1/1	1/1	1/1	0/0	0/0	0/0	1/1	1/1	1/1	1/1	1/1	1/1	0/0	1/1	0/0	1/1	1/1	0/0	0/0	0/0	0/0	0/0	1/1	1/1	1/1	1/1	0/0	1/1	0/0	0/0	1/1	1/1	1/1	0/0	1/1	1/1	1/1	1/1	1/1
rs47359222	3	36616386	A	G	999			1/1	1/1	0/0	1/1	1/1	1/1	0/0	0/0	0/0	1/1	1/1	1/1		1/1	1/1	0/0	1/1	0/0	1/1	1/1	0/0	0/0	0/0	0/0	0/0	1/1	1/1	1/1	1/1	0/0	1/1	0/0	0/0	1/1	1/1	1/1	0/0	1/1	1/1	1/1	1/1	1/1
rs46156070	3	36616479	T	C	999			1/1	1/1	0/0	1/1	1/1	1/1	0/0	0/0	0/0	1/1		1/1		1/1	1/1	0/0	1/1	0/0	1/1	1/1	0/0	0/0	0/0	0/0	0/0	1/1	1/1	1/1	1/1	0/0	1/1	0/0	0/0		1/1	1/1	0/0	1/1	1/1	1/1	1/1	1/1
rs49613174	3	36616512	C	T	999			1/1	1/1	0/0	1/1	1/1	1/1	0/0	0/0	0/0	1/1		1/1		1/1	1/1	0/0	1/1	0/0	1/1	1/1	0/0	0/0	0/0	0/0	0/0	1/1	1/1	1/1	1/1	0/0	1/1	0/0	0/0	1/1	1/1	1/1	0/0	1/1	1/1	1/1	1/1	1/1
rs51370352	3	36616519	G	A	999			1/1	1/1	0/0	1/1	1/1	1/1	0/0	0/0	0/0	1/1		1/1		1/1	1/1	0/0		0/0	1/1	1/1	0/0	0/0	0/0	0/0	0/0	1/1	1/1	1/1	1/1	0/0	1/1	0/0	0/0	1/1	1/1	1/1	0/0	1/1	1/1	1/1	1/1	1/1
rs45764937	3	36616525	T	A	999			1/1	1/1	0/0	1/1	1/1	1/1	0/0	0/0	0/0	1/1		1/1		1/1	1/1	0/0	1/1	0/0	1/1	1/1	0/0	0/0	0/0	0/0	0/0	1/1	1/1	1/1	1/1	0/0	1/1	0/0	0/0	1/1	1/1	1/1	0/0	1/1	1/1	1/1	1/1	1/1
rs47665765	3	36616596	G	A	999			1/1	1/1	0/0	1/1	1/1	1/1	0/0	0/0	0/0			1/1		1/1	1/1	0/0	1/1	0/0	1/1	1/1	0/0	0/0	0/0	0/0	0/0	1/1	1/1	1/1	1/1	0/0	1/1	0/0	0/0	1/1	1/1	1/1	0/0	1/1	1/1	1/1	1/1	1/1
rs48757343	3	36616609	T	G	999			1/1	1/1	0/0	1/1	1/1	1/1	0/0	0/0	0/0			1/1		1/1	1/1	0/0	1/1	0/0	1/1	1/1	0/0	0/0	0/0	0/0	0/0	1/1	1/1	1/1	1/1	0/0	1/1	0/0	0/0	1/1	1/1	1/1	0/0	1/1	1/1	1/1	1/1	1/1
rs265561148	3	36616633	C	T	999			1/1	0/1	0/0	1/1	1/1	1/1	0/0	0/0	0/0	1/1		1/1		1/1	1/1	0/0	1/1	0/0	1/1	0/1	0/0	0/0	0/0	0/0	0/0	1/1	1/1	0/1	1/1	0/0	0/1	0/0	0/0	1/1		1/1	0/0	1/1	1/1	1/1	1/1	1/1
rs234130299	3	36616636	A	G	999			1/1	1/1	0/0	1/1	1/1	1/1	0/0	0/0	0/0	1/1		1/1		1/1	1/1	0/0	1/1	0/0	1/1	0/1	0/0	0/0	0/0	0/0	0/0	1/1	1/1	0/1	1/1	0/0	0/1	0/0	0/0	1/1		1/1	0/0	1/1	1/1	1/1	1/1	1/1
rs213120989	3	36616640	T	C	999			1/1	1/1	0/0	1/1	1/1	1/1	0/0	0/0	0/0	1/1		1/1		1/1	1/1	0/0	1/1	0/0	1/1	0/1	0/0	0/0	0/0	0/0	0/0	1/1	1/1	1/1	1/1	0/0	1/1	0/0	0/0	1/1		1/1	0/0	1/1	1/1	1/1	1/1	1/1
rs1135012807	3	36616737	G	C	999			1/1	0/1	0/0	1/1	1/1	1/1	0/0	0/0	0/0	1/1		0/1		0/1	0/1	0/0	0/1	0/0	1/1	0/1	0/0	0/0	0/0	0/0	0/0	1/1	1/1	0/1	0/1	0/0	0/1	0/0	0/0	1/1	1/1	1/1	0/0	1/1	1/1	1/1	1/1	1/1
rs52554952	3	36616804	A	G	999			1/1	1/1	0/0	1/1	1/1	1/1	0/0	0/0	0/0		1/1	1/1		0/1	0/1	0/0	1/1	0/0	1/1	1/1	0/0	0/0	0/0	0/0	0/0	1/1	1/1	1/1	1/1	0/0	1/1	0/0	0/0	1/1	1/1	1/1	0/0	1/1	1/1	1/1	1/1	1/1
rs52441660	3	36616838	A	C,T	999			1/1	1/1	0/0	2/2	2/2	2/2	0/0	0/0	0/0	2/2	1/1	1/1		1/1	2/2	0/0	1/1	0/0	1/1	1/1	0/0	0/0	0/0	0/0	0/0	1/1	1/1	1/1	1/1	0/0	1/1	0/0	0/0	1/1	1/2	1/1	0/0	1/1	1/1	1/1	1/1	1/1
rs52415246	3	36616895	C	T	999			1/1	1/1	0/0	1/1	1/1	1/1	0/0	0/0	0/0	1/1	1/1	1/1	1/1	1/1	1/1	0/0	1/1	0/0	1/1	1/1	0/0	0/0	0/0	0/0	0/0	1/1	1/1	1/1	1/1	0/0	1/1	0/0	0/0	1/1	1/1	1/1	0/0	1/1	1/1	1/1	1/1	1/1
rs241086039	3	36616898	C	T	999			0/0	1/1	0/0	1/1	1/1	1/1	0/0	0/0	0/0	1/1	0/0	0/0	0/0	0/0	1/1	0/0	0/0	0/0	0/0	0/0	0/0	0/0	0/0	0/0	0/0	0/0	0/0	1/1	0/0	0/0	0/0	0/0	0/0	0/0	1/1	0/0	0/0	0/0	1/1	1/1	1/1	1/1
rs46117661	3	36616943	G	A	999			1/1	1/1	0/0	1/1	1/1	1/1	0/0	0/0	0/0	1/1	1/1	1/1	1/1	1/1	1/1	0/0	1/1	0/0	1/1	1/1	0/0	0/0	0/0	0/0	0/0	1/1	1/1	1/1	1/1	0/0	1/1	0/0	0/0	1/1	1/1	1/1	0/0	1/1	1/1	1/1	1/1	0/0
rs249074715	3	36617122	C	T	999			0/0	1/1	0/0	1/1	1/1	1/1	0/0	0/0	0/0	1/1	0/0	0/0	0/0	0/0	1/1	0/0	0/0	0/0	0/0	0/0	0/0	0/0	0/0	0/0	0/0	1/1	0/0	1/1	0/0	0/0	0/0	0/0	0/0	0/0	1/1	0/0	0/0	0/0	1/1	1/1	1/1	1/1
rs213074673	3	36617168	C	A	999			0/0	1/1	0/0	1/1	1/1	1/1	0/0	0/0	0/0	1/1	0/0	0/0	0/0	0/0	1/1	0/0	0/0	0/0	0/0	0/0	0/0	0/0	0/0	0/0	0/0	0/0	0/0	1/1	0/0	0/0	0/0	0/0	0/0	0/0	1/1	0/0	0/0	0/0	1/1	1/1	1/1	0/0
rs233116229	3	36617206	C	T	999			0/0	1/1	0/0	1/1	1/1	1/1	0/0	0/0	0/0	1/1	0/0	0/0	0/0	0/0	1/1	0/0	0/0	0/0	0/0	0/0	0/0	0/0	0/0	0/0	0/0	1/1	0/0	1/1	0/0	0/0	0/0	0/0	0/0	0/0	1/1	0/0	0/0	0/0	1/1	1/1	1/1	1/1
rs584866894	3	36617288	G	A	999			0/0	0/0	0/0	1/1	1/1	1/1	0/0	0/0	0/0	1/1	0/0	0/0	0/0	0/0	1/1	0/0	0/0	0/0	0/0	0/0	0/0	0/0	0/0	0/0	0/0	0/0	0/0	0/0	0/0	0/0	0/0	0/0	0/0	0/0	1/1	0/0	0/0	0/0	0/0	0/0	0/0	0/0
rs46375345	3	36617340	G	C	999			1/1	1/1	0/0	1/1	1/1	1/1	0/0	0/0	0/0	1/1	1/1	1/1	1/1	1/1	1/1	0/0	1/1	0/0	1/1	1/1	0/0	0/0	0/0	0/0	0/0	1/1	1/1	1/1	1/1	0/0	1/1	0/0	0/0	1/1	1/1	1/1	0/0	1/1	1/1	1/1	1/1	1/1
rs232883287	3	36617355	G	A	999			0/0	1/1	0/0	1/1	1/1	1/1	0/0	0/0	0/0	1/1	0/0	0/0	0/0	0/0	1/1	0/0	0/0	0/0	0/0	0/0	0/0	0/0	0/0	0/0	0/0	1/1	0/0	1/1	0/0	0/0	0/0	0/0	0/0	0/0	1/1	0/0	0/0	0/0	1/1	1/1	1/1	1/1
rs50646935	3	36617416	G	C	999			1/1	1/1	0/0	1/1	1/1	1/1	0/0	0/0	0/0	1/1	1/1	1/1	1/1	1/1	1/1	0/0	1/1	0/0	1/1	1/1	0/0	0/0	0/0	0/0	0/0	1/1	1/1	1/1	1/1	0/0	1/1	0/0	0/0	1/1	1/1	1/1	0/0	1/1	1/1	1/1	1/1	1/1
rs29949366	3	36617454	A	T	999			1/1	1/1	0/0	1/1	1/1	1/1	0/0	0/0	0/0	1/1	1/1	1/1	1/1	1/1	1/1	0/0	1/1	0/0	1/1	1/1	0/0	0/0	0/0	0/0	0/0	1/1	1/1	1/1	1/1	0/0	1/1	0/0	0/0	1/1	1/1	1/1	0/0	1/1	1/1	1/1	1/1	1/1
rs29949369	3	36617486	A	G	999			1/1	1/1	0/0	1/1	1/1	1/1	0/0	0/0	0/0	1/1	1/1	1/1	1/1	1/1	1/1	0/0	1/1	0/0	1/1	1/1	0/0	0/0	0/0	0/0	0/0	1/1	1/1	1/1	1/1	0/0	1/1	0/0	0/0	1/1	1/1	1/1	0/0	1/1	1/1	1/1	1/1	1/1
rs579349892	3	36617499	G	A	999			0/0	1/1	0/0	1/1	1/1	1/1	0/0	0/0	0/0	1/1	0/0	0/0	0/0	0/0	1/1	0/0	0/0	0/0	0/0	0/0	0/0	0/0	0/0	0/0	0/0	1/1	0/0	1/1	0/0	0/0	0/0	0/0	0/0	0/0	1/1	0/0	0/0	0/0	1/1	1/1	1/1	1/1
rs29949372	3	36617536	T	A	999			1/1	1/1	0/0	1/1	1/1	1/1	0/0	0/0	0/0	1/1	1/1	1/1	1/1	1/1	1/1	0/0	1/1	0/0	1/1	1/1	0/0	0/0	0/0	0/0	0/0	1/1	1/1	1/1	1/1	0/0	1/1	0/0	0/0	1/1	1/1	1/1	0/0	1/1	1/1	1/1	1/1	1/1
rs255586652	3	36617603	C	T	999			0/0	1/1	0/0	1/1	1/1	1/1	0/0	0/0	0/0	1/1	0/0	0/0	0/0	0/0	1/1	0/0	0/0	0/0	0/0	0/0	0/0	0/0	0/0	0/0	0/0	0/0	0/0	1/1	0/0	0/0	0/0	0/0	0/0	0/0	1/1	0/0	0/0	0/0	1/1	1/1	1/1	0/0
rs220727490	3	36617604	C	T	999			0/0	1/1	0/0	1/1	1/1	1/1	0/0	0/0	0/0	1/1	0/0	0/0	0/0	0/0	1/1	0/0	0/0	0/0	0/0	0/0	0/0	0/0	0/0	0/0	0/0	0/0	0/0	1/1	0/0	0/0	0/0	0/0	0/0	0/0	1/1	0/0	0/0	0/0	1/1	1/1	1/1	0/0
rs46029227	3	36617642	T	C	999			1/1	1/1	0/0	1/1	1/1	1/1	0/0	0/0	0/0	1/1	1/1	1/1	1/1	1/1	1/1	0/0	1/1	0/0	1/1	1/1	0/0	0/0	0/0	0/0	0/0	1/1	1/1	1/1	1/1	0/0	1/1	0/0	0/0	1/1	1/1	1/1	0/0	1/1	1/1	1/1	1/1	1/1
rs223170699	3	36617712	T	C	999			0/0	1/1	0/0	1/1	1/1	1/1	0/0	0/0	0/0	1/1	0/0	0/0	0/0	0/0	1/1	0/0	0/0	0/0	0/0	0/0	0/0	0/0	0/0	0/0	0/0	1/1	0/0	1/1	0/0	0/0	0/0	0/0	0/0	0/0	1/1	0/0	0/0	0/0	1/1	1/1	1/1	1/1
rs261890289	3	36617868	G	A	999			0/0	0/0	0/0	1/1	1/1	1/1	0/0	0/0	0/0	1/1	0/0	0/0	0/0	0/0	1/1	0/0	0/0	0/0	0/0	0/0	0/0	0/0	0/0	0/0	0/0	0/0	0/0	0/0	0/0	0/0	0/0	0/0	0/0	0/0	1/1	0/0	0/0	0/0	0/0	0/0	0/0	0/0
rs233872953	3	36617896	C	T	999			0/0	0/0	0/0	1/1	1/1	1/1	0/0	0/0	0/0	1/1	0/0	0/0	0/0	0/0	1/1	0/0	0/0	0/0	0/0	0/0	0/0	0/0	0/0	0/0	0/0	0/0	0/0	0/0	0/0	0/0	0/0	0/0	0/0	0/0	1/1	0/0	0/0	0/0	0/0	0/0	0/0	0/0
rs257824202	3	36617922	T	C	915			1/1		0/1	1/1			0/0	0/0	0/0			1/1		1/1		0/0	1/1	0/0	1/1	1/1	0/0	0/0	0/0	0/0	0/0	1/1	1/1	1/1	1/1	0/0	1/1	0/0	0/0	1/1		1/1	0/0	1/1
rs29950261	3	36618197	C	T,G	999			0/0	1/1	0/0	1/1	1/1	1/1	0/0	0/0	0/0	1/1	0/0	0/0	0/0	0/0	1/1	0/0	0/0	0/0	0/0	0/0	0/0	0/0	0/0	0/0	0/0	0/0	0/0	1/1	0/0	0/0	0/0	0/0	0/0	0/0	1/1	0/0	0/0	0/0	1/1	1/1	1/1	2/2
rs246084823	3	36618221	T	A	999	regulatory	ENSMUSR00000400252	0/0	1/1	0/0	1/1	1/1	1/1	0/0	0/0	0/0	1/1	0/0	0/0	0/0	0/0	1/1	0/0	0/0	0/0	0/0	0/0	0/0	0/0	0/0	0/0	0/0	0/0	0/0	1/1	0/0	0/0	0/0	0/0	0/0	0/0	1/1	0/0	0/0	0/0	1/1	1/1	1/1	0/0
rs29951073	3	36618389	T	C	999	regulatory	ENSMUSR00000400252	1/1	1/1	0/0	1/1	1/1	1/1	0/0	0/0	0/0	1/1	1/1	1/1	1/1	1/1	1/1	0/0	1/1	0/0	1/1	1/1	0/0	0/0	0/0	0/0	0/0	1/1	1/1	1/1	1/1	0/0	1/1	0/0	0/0	1/1	1/1	1/1	0/0	1/1	1/1	1/1	1/1	1/1
rs29951976	3	36618410	C	T	999	regulatory	ENSMUSR00000400252	1/1	1/1	0/0	1/1	1/1	1/1	0/0	0/0	0/0	1/1	1/1	1/1	1/1	1/1	1/1	0/0	1/1	0/0	1/1	1/1	0/0	0/0	0/0	0/0	0/0	1/1	1/1	1/1	1/1	0/0	1/1	0/0	0/0	1/1	1/1	1/1	0/0	1/1	1/1	1/1	1/1	1/1
rs29951982	3	36618450	G	A	999	regulatory	ENSMUSR00000400252	0/0	1/1	0/0	1/1	1/1	1/1	0/0	0/0	0/0	1/1	0/0	0/0	0/0	0/0	1/1	0/0	0/0	0/0	0/0	0/0	0/0	0/0	0/0	0/0	0/0	1/1	0/0	1/1	0/0	0/0	0/0	0/0	0/0	0/0	1/1	0/0	0/0	0/0	1/1	1/1	1/1	0/0
rs29952908	3	36618595	C	T	999	regulatory	ENSMUSR00000400252	1/1	1/1	0/0	1/1	1/1	1/1	0/0	0/0	0/0	1/1	1/1	1/1	1/1	1/1	1/1	0/0	1/1	0/0	1/1	1/1	0/0	0/0	0/0	0/0	0/0	1/1	1/1	1/1	1/1	0/0	1/1	0/0	0/0	1/1	1/1	1/1	0/0	1/1	1/1	1/1	1/1	0/0
rs29952911	3	36618642	C	T	999	regulatory	ENSMUSR00000400252	0/0	1/1	0/0	1/1	1/1	1/1	0/0	0/0	0/0	1/1	0/0	0/0	0/0	0/0	1/1	0/0	0/0	0/0	0/0	0/0	0/0	0/0	0/0	0/0	0/0	1/1	0/0	1/1	0/0	0/0	0/0	0/0	0/0	0/0	1/1	0/0	0/0	0/0	1/1	1/1	1/1	0/0
rs222703259	3	36618673	G	A	999	regulatory	ENSMUSR00000400252	0/0	1/1	0/0	1/1	1/1	1/1	0/0	0/0	0/0	1/1	0/0	0/0	0/0	0/0	1/1	0/0	0/0	0/0	0/0	0/0	0/0	0/0	0/0	0/0	0/0	1/1	0/0	1/1	0/0	0/0	0/0	0/0	0/0	0/0	1/1	0/0	0/0	0/0	1/1	1/1	1/1	0/0
rs29945484	3	36618678	G	T	999	regulatory	ENSMUSR00000400252	1/1	1/1	0/0	1/1	1/1	1/1	0/0	0/0	0/0	1/1	1/1	1/1	1/1	1/1	1/1	0/0	1/1	0/0	1/1	1/1	0/0	0/0	0/0	0/0	0/0	1/1	1/1	1/1	1/1	0/0	1/1	0/0	0/0	1/1	1/1	1/1	0/0	1/1	1/1	1/1	1/1	0/0
rs244388845	3	36618710	G	A	191	regulatory	ENSMUSR00000400252	0/0	0/0	0/0			0/1	0/0	0/0	0/0		0/0	0/0		0/0		0/0	0/0	0/0	0/0	0/0	0/0	0/0	0/0	0/0	0/0	0/0	0/0	0/0	0/0	0/0	0/0	0/0	0/0	0/0		0/0	0/0	0/0	0/0		0/0	0/0
rs29945490	3	36618786	T	G	999	regulatory	ENSMUSR00000400252	1/1	1/1	0/0	1/1	1/1	1/1	0/0	0/0	0/0	1/1	1/1	1/1	1/1	1/1	1/1	0/0	1/1	0/0	1/1	1/1	0/0	0/0	0/0	0/0	0/0	1/1	1/1	1/1	1/1	0/0	1/1	0/0	0/0	1/1	1/1	1/1	0/0	1/1	1/1	1/1	1/1	1/1
rs243779430	3	36618872	G	A	999			0/0	1/1	0/0	1/1	1/1	1/1	0/0	0/0	0/0	1/1	0/0	0/0	0/0	0/0	1/1	0/0	0/0	0/0	0/0	0/0	0/0	0/0	0/0	0/0	0/0	1/1	0/0	1/1	0/0	0/0	0/0	0/0	0/0	0/0	1/1	0/0	0/0	0/0	1/1	1/1	1/1	1/1
rs262415682	3	36618894	G	A	999			0/0	1/1	0/0	1/1	1/1	1/1	0/0	0/0	0/0	1/1	0/0	0/0	0/0	0/0	1/1	0/0	0/0	0/0	0/0	0/0	0/0	0/0	0/0	0/0	0/0	1/1	0/0	1/1	0/0	0/0	0/0	0/0	0/0	0/0	1/1	0/0	0/0	0/0	1/1	1/1	1/1	0/0
rs29946342	3	36619030	G	A	999			1/1	1/1	0/0	1/1	1/1	1/1	0/0	0/0	0/0	1/1	1/1	1/1	1/1	1/1	1/1	0/0	1/1	0/0	1/1	1/1	0/0	0/0	0/0	0/0	0/0	1/1	1/1	1/1	1/1	0/0	1/1	0/0	0/0	1/1	1/1	1/1	0/0	1/1	1/1	1/1	1/1	0/0
rs29947824	3	36619181	G	A	999			0/0	1/1	0/0	1/1	1/1	1/1	0/0	0/0	0/0	1/1	0/0	0/0	0/0	0/0	1/1	0/0	0/0	0/0	0/0	0/0	0/0	0/0	0/0	0/0	0/0	0/0	0/0	1/1	0/0	0/0	0/0	0/0	0/0	0/0	1/1	0/0	0/0	0/0	1/1	1/1	1/1	0/0
rs29947833	3	36619286	G	A	999			0/0	1/1	0/0	1/1	1/1	1/1	0/0	0/0	0/0	1/1	0/0	0/0	0/0	0/0	1/1	0/0	0/0	0/0	0/0	0/0	0/0	0/0	0/0	0/0	0/0	1/1	0/0	1/1	0/0	0/0	0/0	0/0	0/0	0/0	1/1	0/0	0/0	0/0	1/1	1/1	1/1	0/0
rs241325815	3	36619378	G	A	999			0/0	1/1	0/0	1/1	1/1	1/1	0/0	0/0	0/0	1/1	0/0	0/0	0/0	0/0	1/1	0/0	0/0	0/0	0/0	0/0	0/0	0/0	0/0	0/0	0/0	0/0	0/0	1/1	0/0	0/0	0/0	0/0	0/0	0/0	1/1	0/0	0/0	0/0	1/1	1/1	1/1	0/0
rs29949595	3	36619431	G	A	999			0/0	1/1	0/0	1/1	1/1	1/1	0/0	0/0	0/0	1/1	0/0	0/0	0/0	0/0	1/1	0/0	0/0	0/0	0/0	0/0	0/0	0/0	0/0	0/0	0/0	0/0	0/0	1/1	0/0	0/0	0/0	0/0	0/0	0/0	1/1	0/0	0/0	0/0	1/1	1/1	1/1	0/0
rs237568605	3	36619498	A	T	999			0/0	1/1	0/0	1/1	1/1	1/1	0/0	0/0	0/0	1/1	0/0	0/0	0/0	0/0	1/1	0/0	0/0	0/0	0/0	0/0	0/0	0/0	0/0	0/0	0/0	0/0	0/0	1/1	0/0	0/0	0/0	0/0	0/0	0/0	1/1	0/0	0/0	0/0	1/1	1/1	1/1	0/0
rs29949598	3	36619516	T	C	999			1/1	1/1	0/0	1/1	1/1	1/1	0/0	0/0	0/0	1/1	1/1	1/1	1/1	1/1	1/1	0/0	1/1	0/0	1/1	1/1	0/0	0/0	0/0	0/0	0/0	0/0	1/1	1/1	1/1	0/0	1/1	0/0	0/0	1/1	1/1	1/1	0/0	1/1	1/1	1/1	1/1	0/0
rs227603712	3	36619517	G	A	999			0/0	0/0	0/0	1/1	1/1	1/1	0/0	0/0	0/0	1/1	0/0	0/0	0/0	0/0	1/1	0/0	0/0	0/0	0/0	0/0	0/0	0/0	0/0	0/0	0/0	0/0	0/0	0/0	0/0	0/0	0/0	0/0	0/0	0/0	1/1	0/0	0/0	0/0	0/0	0/0	0/0	0/0
rs29949601	3	36619581	C	T	999			1/1	1/1	0/0	1/1	1/1	1/1	0/0	0/0	0/0	1/1	1/1	1/1	1/1	1/1	1/1	0/0	1/1	0/0	1/1	1/1	0/0	0/0	0/0	0/0	0/0	0/0	1/1	1/1	1/1	0/0	1/1	0/0	0/0	1/1	1/1	1/1	0/0	1/1	1/1	1/1	1/1	0/0
rs29950394	3	36619617	T	C	999			1/1	1/1	0/0	1/1	1/1	1/1	0/0	0/0	0/0	1/1	1/1	1/1	1/1	1/1	1/1	0/0	1/1	0/0	1/1	1/1	0/0	0/0	0/0	0/0	0/0	1/1	1/1	1/1	1/1	0/0	1/1	0/0	0/0	1/1	1/1	1/1	0/0	1/1	1/1	1/1	1/1	0/0
rs46996615	3	36619773	G	T	999			1/1	1/1	0/0	1/1	1/1	1/1	0/0	0/0	0/0	1/1	1/1	1/1	1/1	1/1	1/1	0/0	1/1	0/0	1/1	1/1	0/0	0/0	0/0	0/0	0/0	1/1	1/1	1/1	1/1	0/0	1/1	0/0	0/0	1/1	1/1	1/1	0/0	1/1	1/1	1/1	1/1	0/0
rs48183021	3	36619791	T	G	999			1/1	1/1	0/0	1/1	1/1	1/1	0/0	0/0	0/0	1/1	1/1	1/1	1/1	1/1	1/1	0/0	1/1	0/0	1/1	1/1	0/0	0/0	0/0	0/0	0/0	0/0	1/1	1/1	1/1	0/0	1/1	0/0	0/0	1/1	1/1	1/1	0/0	1/1	1/1	1/1	1/1	0/0
rs51258205	3	36619802	T	C	999			1/1	1/1	0/0	1/1	1/1	1/1	0/0	0/0	0/0	1/1	1/1	1/1	1/1	1/1	1/1	0/0	1/1	0/0	1/1	1/1	0/0	0/0	0/0	0/0	0/0	0/0	1/1	1/1	1/1	0/0	1/1	0/0	0/0	1/1	1/1	1/1	0/0	1/1	1/1	1/1	1/1	0/0
rs228228583	3	36619883	C	T	999			0/0	1/1	0/0	1/1	1/1	1/1	0/0	0/0	0/0	1/1	0/0	0/0	0/0	0/0	1/1	0/0	0/0	0/0	0/0	0/0	0/0	0/0	0/0	0/0	0/0	0/0	0/0	1/1	0/0	0/0	0/0	0/0	0/0	0/0	1/1	0/0	0/0	0/0	1/1	1/1	1/1	0/0
rs49138547	3	36619896	T	C	999			1/1	1/1	0/0	1/1	1/1	1/1	0/0	0/0	0/0	1/1	1/1	1/1	1/1	1/1	1/1	0/0	1/1	0/0	1/1	1/1	0/0	0/0	0/0	0/0	0/0	0/0	1/1	1/1	1/1	0/0	1/1	0/0	0/0	1/1	1/1	1/1	0/0	1/1	1/1	1/1	1/1	0/0
rs50785349	3	36619910	T	C	999			1/1	1/1	0/0	1/1	1/1	1/1	0/0	0/0	0/0	1/1	1/1	1/1	1/1	1/1	1/1	0/0	1/1	0/0	1/1	1/1	0/0	0/0	0/0	0/0	0/0	1/1	1/1	1/1	1/1	0/0	1/1	0/0	0/0	1/1	1/1	1/1	0/0	1/1	1/1	1/1	1/1	0/0
rs48035519	3	36619911	C	T	999			1/1	1/1	0/0	1/1	1/1	1/1	0/0	0/0	0/0	1/1	1/1	1/1	1/1	1/1	1/1	0/0	1/1	0/0	1/1	1/1	0/0	0/0	0/0	0/0	0/0	0/0	1/1	1/1	1/1	0/0	1/1	0/0	0/0	1/1	1/1	1/1	0/0	1/1	1/1	1/1	1/1	0/0
rs51960376	3	36619930	T	G	999			1/1	1/1	0/0	1/1	1/1	1/1	0/0	0/0	0/0	1/1	1/1	1/1	1/1	1/1	1/1	0/0	1/1	0/0	1/1	1/1	0/0	0/0	0/0	0/0	0/0	1/1	1/1	1/1	1/1	0/0	1/1	0/0	0/0	1/1	1/1	1/1	0/0	1/1	1/1	1/1	1/1	0/0
rs48981692	3	36619945	T	A	999			1/1	1/1	0/0	1/1	1/1	1/1	0/0	0/0	0/0	1/1	1/1	1/1	1/1	1/1	1/1	0/0	1/1	0/0	1/1	1/1	0/0	0/0	0/0	0/0	0/0	1/1	1/1	1/1	1/1	0/0	1/1	0/0	0/0	1/1	1/1	1/1	0/0	1/1	1/1	1/1	1/1	0/0
rs47954951	3	36619949	G	A	999			1/1	1/1	0/0	1/1	1/1	1/1	0/0	0/0	0/0	1/1	1/1	1/1	1/1	1/1	1/1	0/0	1/1	0/0	1/1	1/1	0/0	0/0	0/0	0/0	0/0	1/1	1/1	1/1	1/1	0/0	1/1	0/0	0/0	1/1	1/1	1/1	0/0	1/1	1/1	1/1	1/1	0/0
rs50051853	3	36620013	T	C	999			1/1	1/1	0/0	1/1	1/1	1/1	0/0	0/0	0/0	1/1	1/1	1/1	1/1	1/1	1/1	0/0	1/1	0/0	1/1	1/1	0/0	0/0	0/0	0/0	0/0	1/1	1/1	1/1	1/1	0/0	1/1	0/0	0/0	1/1	1/1	1/1	0/0	1/1	1/1	1/1	1/1	0/0
rs50250376	3	36620058	A	G	999			1/1	1/1	0/0	1/1	1/1	1/1	0/0	0/0	0/0	1/1	1/1	1/1	1/1	1/1	1/1	0/0	1/1	0/0	1/1	1/1	0/0	0/0	0/0	0/0	0/0	1/1	1/1	1/1	1/1	0/0	1/1	0/0	0/0	1/1	1/1	1/1	0/0	1/1	1/1	1/1	1/1	0/0
rs51572160	3	36620074	C	G	999			1/1	1/1	0/0	1/1	1/1	1/1	0/0	0/0	0/0	1/1	1/1	1/1	1/1	1/1	1/1	0/0	1/1	0/0	1/1	1/1	0/0	0/0	0/0	0/0	0/0	1/1	1/1	1/1	1/1	0/0	1/1	0/0	0/0	1/1	1/1	1/1	0/0	1/1	1/1	1/1	1/1	0/0
rs250986492	3	36620122	C	A	999			0/0	1/1	0/0	1/1	1/1	1/1	0/0	0/0	0/0	1/1	0/0	0/0	0/0	0/0	1/1	0/0	0/0	0/0	0/0	0/0	0/0	0/0	0/0	0/0	0/0	0/0	0/0	1/1	0/0	0/0	0/0	0/0	0/0	0/0	1/1	0/0	0/0	0/0	1/1	1/1	1/1	0/0
rs221358197	3	36620123	C	T	999			0/0	1/1	0/0	1/1	1/1	1/1	0/0	0/0	0/0	1/1	0/0	0/0	0/0	0/0	1/1	0/0	0/0	0/0	0/0	0/0	0/0	0/0	0/0	0/0	0/0	0/0	0/0	1/1	0/0	0/0	0/0	0/0	0/0	0/0	1/1	0/0	0/0	0/0	1/1	1/1	1/1	0/0
rs47747090	3	36620203	C	T	999			1/1	1/1	0/0	1/1	1/1	1/1	0/0	0/0	0/0	1/1	1/1	1/1	1/1	1/1	1/1	0/0	1/1	0/0	1/1	1/1	0/0	0/0	0/0	0/0	0/0	0/0	1/1	1/1	1/1	0/0	1/1	0/0	0/0	1/1	1/1	1/1	0/0	1/1	1/1	1/1	1/1	0/0
rs47325907	3	36620211	C	T	999			1/1	1/1	0/0	1/1	1/1	1/1	0/0	0/0	0/0	1/1	1/1	1/1	1/1	1/1	1/1	0/0	1/1	0/0	1/1	1/1	0/0	0/0	0/0	0/0	0/0	1/1	1/1	1/1	1/1	0/0	1/1	0/0	0/0	1/1	1/1	1/1	0/0	1/1	1/1	1/1	1/1	0/0
rs50946565	3	36620221	G	T	999			1/1	1/1	0/0	1/1	1/1	1/1	0/0	0/0	0/0	1/1	1/1	1/1	1/1	1/1	1/1	0/0	1/1	0/0	1/1	1/1	0/0	0/0	0/0	0/0	0/0	1/1	1/1	1/1	1/1	0/0	1/1	0/0	0/0	1/1	1/1	1/1	0/0	1/1	1/1	1/1	1/1	0/0
rs3146870	3	36620344	C	T	999			1/1	1/1	0/0	1/1	1/1	1/1	0/0	0/0	0/0	1/1	1/1	1/1	1/1	1/1	1/1	0/0	1/1	0/0	1/1	1/1	0/0	0/0	0/0	0/0	0/0	1/1	1/1	1/1	1/1	0/0	1/1	0/0	0/0	1/1	1/1	1/1	0/0	1/1	1/1	1/1	1/1	0/0
rs3146869	3	36620379	G	A	999			1/1	1/1	0/0	1/1	1/1	1/1	0/0	0/0	0/0	1/1	1/1	1/1	1/1	1/1	1/1	0/0	1/1	0/0	1/1	1/1	0/0	0/0	0/0	0/0	0/0	0/0	1/1	1/1	1/1	0/0	1/1	0/0	0/0	1/1	1/1	1/1	0/0	1/1	1/1	1/1	1/1	0/0
rs3146868	3	36620504	G	A	999	3_prime	Trpc3	1/1	1/1	0/0	1/1	1/1	1/1	0/0	0/0	0/0	1/1	1/1	1/1	1/1	1/1	1/1	0/0	1/1	0/0	1/1	1/1	0/0	0/0	0/0	0/0	0/0	0/0	1/1	1/1	1/1	0/0	1/1	0/0	0/0	1/1	1/1	1/1	0/0	1/1	1/1	1/1	1/1	0/0
rs3151890	3	36620541	G	A	999	3_prime	Trpc3	1/1	1/1	0/0	1/1	1/1	1/1	0/0	0/0	0/0	1/1	1/1	1/1	1/1	1/1	1/1	0/0	1/1	0/0	1/1	1/1	0/0	0/0	0/0	0/0	0/0	0/0	1/1	1/1	1/1	0/0	1/1	0/0	0/0	1/1	1/1	1/1	0/0	1/1	1/1	1/1	1/1	0/0
rs3146867	3	36620817	C	T	999	3_prime	Trpc3	1/1	1/1	0/0	1/1	1/1	1/1	0/0	0/0	0/0	1/1	1/1	1/1	1/1	1/1	1/1	0/0	1/1	0/0	1/1	1/1	0/0	0/0	0/0	0/0	0/0	0/0	1/1	1/1	1/1	0/0	1/1	0/0	0/0	1/1	1/1	1/1	0/0	1/1	1/1	1/1	1/1	0/0
rs580550807	3	36620818	T	G	999	3_prime	Trpc3	1/1	1/1	0/0	1/1	1/1	1/1	0/0	0/0	0/0	1/1	1/1	1/1	1/1	1/1	1/1	0/0	1/1	0/0	1/1	1/1	0/0	0/0	0/0	0/0	0/0	1/1	1/1	1/1	1/1	0/0	1/1	0/0	0/0	1/1	1/1	1/1	0/0	1/1	1/1	1/1	1/1	0/0
rs3146865	3	36620839	C	T	999	3_prime	Trpc3	1/1	1/1	0/0	1/1	1/1	1/1	0/0	0/0	0/0	1/1	1/1	1/1	1/1	1/1	1/1	0/0	1/1	0/0	1/1	1/1	0/0	0/0	0/0	0/0	0/0	1/1	1/1	1/1	1/1	0/0	1/1	0/0	0/0	1/1	1/1	1/1	0/0	1/1	1/1	1/1	1/1	0/0
rs3146864	3	36620949	A	T	999	3_prime	Trpc3	1/1	1/1	0/0	1/1	1/1	1/1	0/0	0/0	0/0	1/1	1/1	1/1	1/1	1/1	1/1	0/0	1/1	0/0	1/1	1/1	0/0	0/0	0/0	0/0	0/0	1/1	1/1	1/1	1/1	0/0	1/1	0/0	0/0	1/1	1/1	1/1	0/0	1/1	1/1	1/1	1/1	0/0
rs29951781	3	36621057	C	A	999	3_prime	Trpc3	0/0	1/1	0/0	1/1	1/1	1/1	0/0	0/0	0/0	1/1	0/0	0/0	0/0	0/0	1/1	0/0	0/0	0/0	0/0	0/0	0/0	0/0	0/0	0/0	0/0	0/0	0/0	1/1	0/0	0/0	0/0	0/0	0/0	0/0	1/1	0/0	0/0	0/0	1/1	1/1	1/1	0/0
rs29952759	3	36621407	T	G	999			0/0	0/0	0/0	1/1	1/1	1/1	0/0	0/0	0/0	1/1	0/0	0/0	0/0	0/0	1/1	0/0	0/0	0/0	0/0	0/0	0/0	0/0	0/0	0/0	0/0	0/0	0/0	0/0	0/0	0/0	0/0	0/0	0/0	0/0	1/1	0/0	0/0	0/0	0/0	0/0	0/0	0/0
rs3151887	3	36621515	T	C	999			1/1	1/1	0/0	1/1	1/1	1/1	0/0	0/0	0/0	1/1	1/1	1/1	1/1	1/1	1/1	0/0	1/1	0/0	1/1	1/1	0/0	0/0	0/0	0/0	0/0	0/0	1/1	1/1	1/1	0/0	1/1	0/0	0/0	1/1	1/1	1/1	0/0	1/1	1/1	1/1	1/1	0/0
rs47940508	3	36621647	G	A	999			1/1	1/1	0/0	1/1	1/1	1/1	0/0	0/0	0/0	1/1	1/1	1/1	1/1	1/1	1/1	0/0	1/1	0/0	1/1	1/1	0/0	0/0	0/0	0/0	0/0	0/0	1/1	1/1	1/1	0/0	1/1	0/0	0/0	1/1	1/1	1/1	0/0	1/1	1/1	1/1	1/1	0/0
rs45684023	3	36621652	T	G	999			1/1	1/1	0/0	1/1	1/1	1/1	0/0	0/0	0/0	1/1	1/1	1/1	1/1	1/1	1/1	0/0	1/1	0/0	1/1	1/1	0/0	0/0	0/0	0/0	0/0	1/1	1/1	1/1	1/1	0/0	1/1	0/0	0/0	1/1	1/1	1/1	0/0	1/1	1/1	1/1	1/1	0/0
rs29952762	3	36621662	A	G	999			1/1	1/1	0/0	1/1	1/1	1/1	0/0	0/0	0/0	1/1	1/1	1/1	1/1	1/1	1/1	0/0	1/1	0/0	1/1	1/1	0/0	0/0	0/0	0/0	0/0	0/0	1/1	1/1	1/1	0/0	1/1	0/0	0/0	1/1	1/1	1/1	0/0	1/1	1/1	1/1	1/1	0/0
rs29953615	3	36621757	A	G	999			1/1	1/1	0/0	1/1	1/1	1/1	0/0	0/0	0/0	1/1	1/1	1/1	1/1	1/1	1/1	0/0	1/1	0/0	1/1	1/1	0/0	0/0	0/0	0/0	0/0	1/1	1/1	1/1	1/1	0/0	1/1	0/0	0/0	1/1	1/1	1/1	0/0	1/1	1/1	1/1	1/1	0/0
rs29945036	3	36621789	G	T,A	999			1/1	1/1	0/0	1/1	1/1	1/1	0/0	0/0	0/0	1/1	1/1	1/1	1/1	1/1	1/1	0/0	1/1	0/0	1/1	1/1	0/0	0/0	0/0	0/0	0/0	2/2	1/1	1/1	1/1	0/0	1/1	0/0	0/0	1/1	1/1	1/1	0/0	1/1	1/1	1/1	1/1	0/0
rs29945039	3	36621802	A	G	999			1/1	1/1	0/0	1/1	1/1	1/1	0/0	0/0	0/0	1/1	1/1	1/1	1/1	1/1	1/1	0/0	1/1	0/0	1/1	1/1	0/0	0/0	0/0	0/0	0/0	0/0	1/1	1/1	1/1	0/0	1/1	0/0	0/0	1/1	1/1	1/1	0/0	1/1	1/1	1/1	1/1	0/0
rs108310410	3	36621952	C	A	999			1/1	1/1	0/0	1/1	1/1	1/1	0/0	0/0	0/0	1/1		1/1	1/1	1/1	1/1	0/0	1/1	0/0	1/1	1/1	0/0	0/0	0/0	0/0	0/0	0/0	1/1	1/1	1/1	0/0	1/1	0/0	0/0	1/1	1/1	1/1	0/0	1/1	1/1	1/1	1/1	0/0
rs48554470	3	36622043	A	G	999			1/1	1/1	0/0	1/1	1/1	1/1	0/0	0/0	0/0	1/1	1/1	1/1	1/1	1/1	1/1	0/0	1/1	0/0	1/1	1/1	0/0	0/0	0/0	0/0	0/0	1/1	1/1	1/1	1/1	0/0	1/1	0/0	0/0	1/1	1/1	1/1	0/0	1/1	1/1	1/1	1/1	0/0
rs49991695	3	36622045	C	G	999			1/1	1/1	0/0	1/1	1/1	1/1	0/0	0/0	0/0	1/1	1/1	1/1	1/1	1/1	1/1	0/0	1/1	0/0	1/1	1/1	0/0	0/0	0/0	0/0	0/0	1/1	1/1	1/1	1/1	0/0	1/1	0/0	0/0	1/1	1/1	1/1	0/0	1/1	1/1	1/1	1/1	0/0
rs251234608	3	36622050	A	T	999			0/0	0/0	0/0	1/1	1/1	1/1	0/0	0/0	0/0	1/1	0/0	0/0	0/0	0/0	1/1	0/0	0/0	0/0	0/0	0/0	0/0	0/0	0/0	0/0	0/0	0/0	0/0	0/0	0/0	0/0	0/0	0/0	0/0	0/0	1/1	0/0	0/0	0/0	0/0	0/0	0/0	0/0
rs29945042	3	36622065	A	T,C	999			1/1	1/1	0/0	1/1	1/1	1/1	0/0	0/0	0/0	1/1	1/1	1/1	1/1	1/1	1/1	0/0	1/1	0/0	1/1	1/1	0/0	0/0	0/0	0/0	0/0	1/1	1/1	1/1	1/1	0/0	1/1	0/0	0/0	1/1	1/1	1/1	0/0	1/1	1/1	1/1	1/1	0/0
rs3146863	3	36622263	A	G	999			1/1	1/1	0/0	1/1	1/1	1/1	0/0	0/0	0/0	1/1	1/1	1/1	1/1	1/1	1/1	0/0	1/1	0/0	1/1	1/1	0/0	0/0	0/0	0/0	0/0	1/1	1/1	1/1	1/1	0/0	1/1	0/0	0/0	1/1	1/1	1/1	0/0	1/1	1/1	1/1	1/1	0/0
rs3146862	3	36622300	A	C	999			1/1	1/1	0/0	1/1	1/1	1/1	0/0	0/0	0/0	1/1	1/1	1/1	1/1	1/1	1/1	0/0	1/1	0/0	1/1	1/1	0/0	0/0	0/0	0/0	0/0	1/1	1/1	1/1	1/1	0/0	1/1	0/0	0/0	1/1	1/1	1/1	0/0	1/1	1/1	1/1	1/1	0/0
rs3146861	3	36622500	G	C	999			1/1	1/1	0/0	1/1	1/1	1/1	0/0	0/0	0/0	1/1	1/1	1/1	1/1	1/1	1/1	0/0	1/1	0/0	1/1	1/1	0/0	0/0	0/0	0/0	0/0	0/0	1/1	1/1	1/1	0/0	1/1	0/0	0/0	1/1	1/1	1/1	0/0	1/1	1/1	1/1	1/1	0/0
rs50318826	3	36622560	T	C,A	999			1/1	1/1	0/0	2/2	2/2	2/2	0/0	0/0	0/0	2/2	1/1	1/1		1/1	2/2	0/0	1/1	0/0	1/1	1/1	0/0	0/0	0/0	0/0	0/0	1/1	1/1	1/1	1/1	0/0	1/1	0/0	0/0	1/1	2/2	1/1	0/0	1/1	1/1	1/1	1/1	0/0
rs29946757	3	36622603	A	G	999			1/1	1/1	0/0	1/1	1/1	1/1	0/0	0/0	0/0	1/1	1/1	1/1	1/1	1/1	1/1	0/0	1/1	0/0	1/1	1/1	0/0	0/0	0/0	0/0	0/0	1/1	1/1	1/1	1/1	0/0	1/1	0/0	0/0	1/1	1/1	1/1	0/0	1/1	1/1	1/1	1/1	0/0
rs29946760	3	36622675	G	T	999			1/1	1/1	0/0	1/1	1/1	1/1	0/0	0/0	0/0	1/1	1/1	1/1	1/1	1/1	1/1	0/0	1/1	0/0	1/1	1/1	0/0	0/0	0/0	0/0	0/0	1/1	1/1	1/1	1/1	0/0	1/1	0/0	0/0	1/1	1/1	1/1	0/0	1/1	1/1	1/1	1/1	0/0
rs237802188	3	36622766	C	T	999			1/1	1/1	0/0	1/1	1/1	1/1	0/0	0/0	0/0	1/1	1/1	1/1	1/1	1/1	1/1	0/0	1/1	0/0	1/1	1/1	0/0	0/0	0/0	0/0	0/0	0/0	1/1	1/1	1/1	0/0	1/1	0/0	0/0	1/1	1/1	1/1	0/0	1/1	1/1	1/1	1/1	0/0
rs257050085	3	36622967	T	C	999			1/1		0/0	1/1		1/1	0/0	0/0	0/0			1/1		1/1	1/1	0/0	1/1	0/0	1/1	1/1	0/0	0/0	0/0	0/0	0/0	0/0	1/1		1/1	0/0	1/1	0/0	0/0	1/1		1/1	0/0	1/1		1/1		0/0
rs582156235	3	36622977	A	C	140				0/1	0/0	0/1	0/1	1/1	0/0	0/0	0/0	1/1					0/1	0/0	0/0	0/0			0/0	0/0	0/0	0/0	0/0	0/0		0/1	0/0	0/0		0/0	0/0				0/0	0/0		0/0	0/1	0/0
rs586231150	3	36622984	A	C	593				1/1	0/0	0/1	1/1	1/1	0/0	0/0	0/0	1/1					0/1	0/0	0/0	0/0			0/0	0/0	0/0	0/0	0/0	0/0	0/1	1/1	0/0	0/0		0/0	0/0				0/0		0/1	0/1	1/1	0/0
rs29946763	3	36623060	C	T	999			1/1	1/1	0/0	1/1	1/1	1/1	0/0	0/0	0/0	1/1	1/1	1/1	1/1	1/1	1/1	0/0	1/1	0/0	1/1	1/1	0/0	0/0	0/0	0/0	0/0	0/0	1/1	1/1	1/1	0/0	1/1	0/0	0/0	1/1	1/1	1/1	0/0	1/1	1/1	1/1	1/1	0/0
rs29947706	3	36623092	T	C	999			1/1	1/1	0/0	1/1	1/1	1/1	0/0	0/0	0/0	1/1	1/1	1/1	1/1	1/1	1/1	0/0	1/1	0/0	1/1	1/1	0/0	0/0	0/0	0/0	0/0	0/0	1/1	1/1	1/1	0/0	1/1	0/0	0/0	1/1	1/1	1/1	0/0	1/1	1/1	1/1	1/1	0/0
	3	36623110	T	A	158					0/0			0/1	0/0	0/0	0/0							0/0		0/0			0/0	0/0	0/0	0/0	0/0	0/0				0/0	0/1	0/0	0/0				0/0					0/0
rs31057307	3	36623122	A	G	999			1/1	1/1	0/0	1/1	1/1	1/1	0/0	0/0	0/0	1/1	1/1	1/1	1/1	1/1	1/1	0/0	1/1	0/0	1/1	1/1	0/0	0/0	0/0	0/0	0/0	0/0	1/1	1/1	1/1	0/0	1/1	0/0	0/0	1/1	1/1	1/1	0/0	1/1	1/1	1/1	1/1	0/0
rs31337633	3	36623129	A	G	999			1/1	1/1	0/0	1/1	1/1	1/1	0/0	0/0	0/0	1/1	1/1	1/1	1/1	1/1	1/1	0/0	1/1	0/0	1/1	1/1	0/0	0/0	0/0	0/0	0/0	0/0	1/1	1/1	1/1	0/0	1/1	0/0	0/0	1/1	1/1	1/1	0/0	1/1	1/1	1/1	1/1	0/0
rs3151883	3	36623350	T	C	999			1/1	1/1	0/0	1/1	1/1	1/1	0/0	0/0	0/0	1/1	1/1	1/1	1/1	1/1	1/1	0/0	1/1	0/0	1/1	1/1	0/0	0/0	0/0	0/0	0/0	1/1	1/1	1/1	1/1	0/0	1/1	0/0	0/0	1/1	1/1	1/1	0/0	1/1	1/1	1/1	1/1	0/0
rs3146860	3	36623428	G	A	999			1/1	1/1	0/0	1/1	1/1	1/1	0/0	0/0	0/0	1/1	1/1	1/1	1/1	1/1	1/1	0/0	1/1	0/0	1/1	1/1	0/0	0/0	0/0	0/0	0/0	0/0	1/1	1/1	1/1	0/0	1/1	0/0	0/0	1/1	1/1	1/1	0/0	1/1	1/1	1/1	1/1	0/0
rs3146859	3	36623634	T	C,A	999			1/1	0/0	0/0	1/1	1/1	1/1	0/0	0/0	0/0	1/1	1/1	1/1	1/1	1/1	1/1	0/0	1/1	0/0	1/1	1/1	0/0	0/0	0/0	0/0	0/0	0/0	1/1	0/0	1/1	0/0	1/1	0/0	0/0	1/1	1/1	1/1	0/0	1/1	0/0	0/0	0/0	0/0
rs29948895	3	36623781	C	A	999			1/1	1/1	0/0	1/1	1/1	1/1	0/0	0/0	0/0	1/1	1/1	1/1	1/1	1/1	1/1	0/0	1/1	0/0	1/1	1/1	0/0	0/0	0/0	0/0	0/0	1/1	1/1	1/1	1/1	0/0	1/1	0/0	0/0	1/1	1/1	1/1	0/0	1/1	1/1	1/1	1/1	0/0
rs29948901	3	36623814	T	C	999			1/1	1/1	0/0	1/1	1/1	1/1	0/0	0/0	0/0	1/1	1/1	1/1		1/1	1/1	0/0	1/1	0/0	1/1	1/1	0/0	0/0	0/0	0/0	0/0	1/1	1/1	1/1	1/1	0/0	1/1	0/0	0/0	1/1	1/1	1/1	0/0	1/1	1/1	1/1	1/1	0/0
rs262839262	3	36623822	T	G	999				0/0	0/0	1/1	1/1	1/1	0/0	0/0	0/0	1/1					1/1	0/0		0/0		0/0	0/0	0/0	0/0	0/0	0/0	0/0		0/0		0/0		0/0	0/0		1/1		0/0	0/1	0/0	0/0	0/0	0/0
rs1132255935	3	36623941	C	G	581			0/0	0/0	0/0	0/1	0/1	0/1	0/0	0/0	0/0	0/1		0/0		0/0	0/1	0/0	0/0	0/0	0/0	0/0	0/0	0/0	0/0	0/0	0/0	0/0	0/0	0/0	0/0	0/0	0/0	0/0	0/0	0/0	0/1	0/0	0/1	0/0	0/0	0/0	0/0	0/0
rs1135306241	3	36623974	C	T	841				0/0	0/0	1/1	1/1	1/1	0/1	0/0	0/0	0/1					1/1	0/0		0/0			0/0	0/0	0/0	0/0	0/0			0/0		0/0		0/0	0/0		1/1		0/1		0/0	0/0	0/0	0/1
	3	36623976	C	T	848					0/0	1/1	1/1	1/1	0/0	0/0	0/0	0/1					1/1	0/0		0/0			0/0	0/0	0/0	0/0	0/0			0/0		0/0		0/0	0/0		1/1		0/0					0/0
	3	36623978	C	T	862					0/0	1/1	1/1	1/1	0/0	0/0	0/0	0/1					1/1	0/0		0/0			0/0	0/0	0/0	0/0	0/0					0/0		0/0	0/0		1/1		0/0					0/0
rs262587843	3	36623981	G	A	999					0/0	1/1	1/1	1/1	0/0	0/0	0/0	1/1	1/1		0/1		1/1	0/0	1/1	0/0			0/0	0/0	0/0	0/0	0/0	0/0	0/1	0/1		0/0	1/1	0/0	0/0		1/1	0/1	0/0					0/0
rs31189876	3	36624075	T	G	999			1/1	1/1	0/0	1/1	1/1	1/1	0/0	0/0	0/0	1/1	1/1	1/1	1/1	1/1	1/1	0/0	1/1	0/0	1/1	1/1	0/0	0/0	0/0	0/0	0/0	0/0	1/1	1/1	1/1	0/0	1/1	0/0	0/0	1/1	1/1	1/1	0/0	1/1	1/1	1/1	1/1	0/0
rs29949837	3	36624107	T	C	999			1/1	1/1	0/0	1/1	1/1	1/1	0/0	0/0	0/0	1/1	1/1	1/1	1/1	1/1	1/1	0/0	1/1	0/0	1/1	1/1	0/0	0/0	0/0	0/0	0/0	0/0	1/1	1/1	1/1	0/0	1/1	0/0	0/0	1/1	1/1	1/1	0/0	1/1	1/1	1/1	1/1	0/0
rs229590401	3	36624132	G	T	999			0/0	0/0	0/0	1/1	1/1	1/1	0/0	0/0	0/0	1/1	0/0	0/0	0/0	0/0	1/1	0/0	0/0	0/0	0/0	0/0	0/0	0/0	0/0	0/0	0/0	0/0	0/0	0/0	0/0	0/0	0/0	0/0	0/0	0/0	1/1	0/0	0/0	0/0	0/0	0/0	0/0	0/0
rs29949840	3	36624133	T	A	999			1/1	1/1	0/0	1/1	1/1	1/1	0/0	0/0	0/0	1/1	1/1	1/1	1/1	1/1	1/1	0/0	1/1	0/0	1/1	1/1	0/0	0/0	0/0	0/0	0/0	0/0	1/1	1/1	1/1	0/0	1/1	0/0	0/0	1/1	1/1	1/1	0/0	1/1	1/1	1/1	1/1	0/0
rs265632735	3	36624146	C	A	999			0/0	0/0	0/0	1/1	1/1	1/1	0/0	0/0	0/0	1/1	0/0	0/0	0/0	0/0	1/1	0/0	0/0	0/0	0/0	0/0	0/0	0/0	0/0	0/0	0/0	0/0	0/0	0/0	0/0	0/0	0/0	0/0	0/0	0/0	1/1	0/0	0/0	0/0	0/0	0/0	0/0	0/0
rs29949843	3	36624155	T	A	999			1/1	1/1	0/0	1/1	1/1	1/1	0/0	0/0	0/0	1/1	1/1	1/1	1/1	1/1	1/1	0/0	1/1	0/0	1/1	1/1	0/0	0/0	0/0	0/0	0/0	0/0	1/1	1/1	1/1	0/0	1/1	0/0	0/0	1/1	1/1	1/1	0/0	1/1	1/1	1/1	1/1	0/0
rs3151881	3	36624304	T	C	999			1/1	1/1	0/0	1/1	1/1	1/1	0/0	0/0	0/0	1/1	1/1	1/1	1/1	1/1	1/1	0/0	1/1	0/0	1/1	1/1	0/0	0/0	0/0	0/0	0/0	1/1	1/1	1/1	1/1	0/0	1/1	0/0	0/0	1/1	1/1	1/1	0/0	1/1	1/1	1/1	1/1	0/0
rs3146858	3	36624436	A	G	999			1/1	1/1	0/0	1/1	1/1	1/1	0/0	0/0	0/0	1/1	1/1	1/1	1/1	1/1	1/1	0/0	1/1	0/0	1/1	1/1	0/0	0/0	0/0	0/0	0/0	0/0	1/1	1/1	1/1	0/0	1/1	0/0	0/0	1/1	1/1	1/1	0/0	1/1	1/1	1/1	1/1	0/0
rs29950673	3	36624566	G	A	999			0/0	1/1	0/0	1/1	1/1	1/1	0/0	0/0	0/0	1/1	0/0	0/0	0/0	0/0	1/1	0/0	0/0	0/0	0/0	0/0	0/0	0/0	0/0	0/0	0/0	0/0	0/0	1/1	0/0	0/0	0/0	0/0	0/0	0/0	1/1	0/0	0/0	0/0	1/1	1/1	1/1	0/0
rs46443434	3	36624847	T	C	999			1/1	1/1	0/0	1/1	1/1	1/1	0/0	0/0	0/0	1/1	1/1	1/1	1/1	1/1	1/1	0/0	1/1	0/0	1/1	1/1	0/0	0/0	0/0	0/0	0/0	1/1	1/1	1/1	1/1	0/0	1/1	0/0	0/0	1/1	1/1	1/1	0/0	1/1	1/1	1/1	1/1	0/0
rs3151880	3	36625159	A	T	999			1/1	1/1	0/0	1/1	1/1	1/1	0/0	0/0	0/0	1/1	1/1	1/1	1/1	1/1	1/1	0/0	1/1	0/0	1/1	1/1	0/0	0/0	0/0	0/0	0/0	1/1	1/1	1/1	1/1	0/0	1/1	0/0	0/0	1/1	1/1	1/1	0/0	1/1	1/1	1/1	1/1	0/0
rs217261953	3	36625189	G	A	999			0/0	1/1	0/0	1/1	1/1	1/1	0/0	0/0	0/0	1/1	0/0	0/0	0/0	0/0	1/1	0/0	0/0	0/0	0/0	0/0	0/0	0/0	0/0	0/0	0/0	0/0	0/0	1/1	0/0	0/0	0/0	0/0	0/0	0/0	1/1	0/0	0/0	0/0	1/1	1/1	1/1	0/0
rs3146855	3	36625478	A	G	999			1/1	1/1	0/0	1/1	1/1	1/1	0/0	0/0	0/0	1/1	1/1	1/1	1/1	1/1	1/1	0/0	1/1	0/0	1/1	1/1	0/0	0/0	0/0	0/0	0/0	0/0	1/1	1/1	1/1	0/0	1/1	0/0	0/0	1/1	1/1	1/1	0/0	1/1	1/1	1/1	1/1	0/0
rs29952859	3	36625589	G	A	999			0/0	1/1	0/0	1/1	1/1	1/1	0/0	0/0	0/0	1/1	0/0	0/0	0/0	0/0	1/1	0/0	0/0	0/0	0/0	0/0	0/0	0/0	0/0	0/0	0/0	0/0	0/0	1/1	0/0	0/0	0/0	0/0	0/0	0/0	1/1	0/0	0/0	0/0	1/1	1/1	1/1	0/0
rs3151879	3	36625919	A	C	999			1/1	1/1	0/0	1/1	1/1	1/1	0/0	0/0	0/0	1/1	1/1	1/1	1/1	1/1	1/1	0/0	1/1	0/0	1/1	1/1	0/0	0/0	0/0	0/0	0/0	1/1	1/1	1/1	1/1	0/0	1/1	0/0	0/0	1/1	1/1	1/1	0/0	1/1	1/1	1/1	1/1	0/0
rs29945511	3	36625945	G	T	999			0/0	1/1	0/0	1/1	1/1	1/1	0/0	0/0	0/0	1/1	0/0	0/0	0/0	0/0	1/1	0/0	0/0	0/0	0/0	0/0	0/0	0/0	0/0	0/0	0/0	0/0	0/0	1/1	0/0	0/0	0/0	0/0	0/0	0/0	1/1	0/0	0/0	0/0	1/1	1/1	1/1	0/0
rs29946426	3	36626158	A	G	999			0/0	1/1	0/0	1/1	1/1	1/1	0/0	0/0	0/0	1/1	0/0	0/0	0/0	0/0	1/1	0/0	0/0	0/0	0/0	0/0	0/0	0/0	0/0	0/0	0/0	0/0	0/0	1/1	0/0	0/0	0/0	0/0	0/0	0/0	1/1	0/0	0/0	0/0	1/1	1/1	1/1	0/0
rs29946431	3	36626256	G	A	999			0/0	1/1	0/0	1/1	1/1	1/1	0/0	0/0	0/0	1/1	0/0	0/0	0/0	0/0	1/1	0/0	0/0	0/0	0/0	0/0	0/0	0/0	0/0	0/0	0/0	0/0	0/0	1/1	0/0	0/0	0/0	0/0	0/0	0/0	1/1	0/0	0/0	0/0	1/1	1/1	1/1	0/0
rs29947064	3	36626370	T	C	999			0/0	1/1	0/0	1/1	1/1	1/1	0/0	0/0	0/0	1/1	0/0	0/0	0/0	0/0	1/1	0/0	0/0	0/0	0/0	0/0	0/0	0/0	0/0	0/0	0/0	1/1	0/0	1/1	0/0	0/0	0/0	0/0	0/0	0/0	1/1	0/0	0/0	0/0	1/1	1/1	1/1	0/0
rs29947070	3	36626464	G	A	999			0/0	1/1	0/0	1/1	1/1	1/1	0/0	0/0	0/0	1/1	0/0	0/0	0/0	0/0	1/1	0/0	0/0	0/0	0/0	0/0	0/0	0/0	0/0	0/0	0/0	1/1	0/0	1/1	0/0	0/0	0/0	0/0	0/0	0/0	1/1	0/0	0/0	0/0	1/1	1/1	1/1	0/0
rs3151877	3	36626504	A	C	999			1/1	1/1	0/0	1/1	1/1	1/1	0/0	0/0	0/0	1/1	1/1	1/1	1/1	1/1	1/1	0/0	1/1	0/0	1/1	1/1	0/0	0/0	0/0	0/0	0/0	1/1	1/1	1/1	1/1	0/0	1/1	0/0	0/0	1/1	1/1	1/1	0/0	1/1	1/1	1/1	1/1	0/0
rs29948077	3	36626516	G	A	999			0/0	1/1	0/0	1/1	1/1	1/1	0/0	0/0	0/0	1/1	0/0	0/0	0/0	0/0	1/1	0/0	0/0	0/0	0/0	0/0	0/0	0/0	0/0	0/0	0/0	1/1	0/0	1/1	0/0	0/0	0/0	0/0	0/0	0/0	1/1	0/0	0/0	0/0	1/1	1/1	1/1	0/0
rs252720344	3	36626542	C	A	999			0/0	1/1	0/0	1/1	1/1	1/1	0/0	0/0	0/0	1/1	0/0	0/0	0/0	0/0	1/1	0/0	0/0	0/0	0/0	0/0	0/0	0/0	0/0	0/0	0/0	0/0	0/0	1/1	0/0	0/0	0/0	0/0	0/0	0/0	1/1	0/0	0/0	0/0	1/1	1/1	1/1	0/0
rs222979943	3	36626547	T	C	999			0/0	1/1	0/0	1/1	1/1	1/1	0/0	0/0	0/0	1/1	0/0	0/0	0/0	0/0	1/1	0/0	0/0	0/0	0/0	0/0	0/0	0/0	0/0	0/0	0/0	1/1	0/0	1/1	0/0	0/0	0/0	0/0	0/0	0/0	1/1	0/0	0/0	0/0	1/1	1/1	1/1	0/0
rs29949075	3	36626634	C	T,G	999			0/0	1/1	0/0	1/1	1/1	1/1	0/0	0/0	0/0	1/1	0/0	0/0	0/0	0/0	1/1	0/0	0/0	0/0	0/0	0/0	0/0	0/0	0/0	0/0	0/0	0/0	0/0	1/1	0/0	0/0	0/0	0/0	0/0	0/0	1/1	0/0	0/0	0/0	1/1	1/1	1/1	0/0
rs29949078	3	36626791	T	G	999			0/0	1/1	0/0	1/1	1/1	1/1	0/0	0/0	0/0	1/1	0/0	0/0	0/0	0/0	1/1	0/0	0/0	0/0	0/0	0/0	0/0	0/0	0/0	0/0	0/0	1/1	0/0	1/1	0/0	0/0	0/0	0/0	0/0	0/0	1/1	0/0	0/0	0/0	1/1	1/1	1/1	0/0
rs3146847	3	36626827	C	T	999			1/1	1/1	0/0	1/1	1/1	1/1	0/0	0/0	0/0	1/1	1/1	1/1	1/1	1/1	1/1	0/0	1/1	0/0	1/1	1/1	0/0	0/0	0/0	0/0	0/0	1/1	1/1	1/1	1/1	0/0	1/1	0/0	0/0	1/1	1/1	1/1	0/0	1/1	1/1	1/1	1/1	0/0
rs29950085	3	36626873	G	A	999			0/0	1/1	0/0	1/1	1/1	1/1	0/0	0/0	0/0	1/1	0/0	0/0	0/0	0/0	1/1	0/0	0/0	0/0	0/0	0/0	0/0	0/0	0/0	0/0	0/0	1/1	0/0	1/1	0/0	0/0	0/0	0/0	0/0	0/0	1/1	0/0	0/0	0/0	1/1	1/1	1/1	0/0
rs3146846	3	36626989	G	A	999			1/1	1/1	0/0	1/1	1/1	1/1	0/0	0/0	0/0	1/1	1/1	1/1	1/1	1/1	1/1	0/0	1/1	0/0	1/1	1/1	0/0	0/0	0/0	0/0	0/0	1/1	1/1	1/1	1/1	0/0	1/1	0/0	0/0	1/1	1/1	1/1	0/0	1/1	1/1	1/1	1/1	0/0
rs580763068	3	36627183	A	G	126			0/0	0/0	0/0	0/1	0/1	0/1	0/0	0/0	0/0	0/1	0/0	0/0	0/0	0/0	0/1	0/0	0/0	0/0	0/0	0/0	0/0	0/0	0/0	0/0	0/0	0/0	0/0	0/0	0/0	0/0	0/0	0/0	0/0	0/0	0/0	0/0	0/0	0/0	0/1	0/0	0/1	0/0
	3	36627462	G	C	532			0/0	1/1	0/0	0/1			0/0	0/0	0/0		0/0	0/0	0/0	0/0	0/1	0/0	0/0	0/0	0/0	0/0	0/0	0/0	0/0	0/0	0/0	0/1	0/0	1/1	0/0	0/0	0/0	0/0	0/0	0/0		0/0	0/0	0/0	1/1	1/1	1/1	0/0
rs3146843	3	36627540	A	G	999			1/1	1/1	0/0	1/1	1/1	1/1	0/0	0/0	0/0	1/1	1/1	1/1	1/1	1/1	1/1	0/0	1/1	0/0	1/1	1/1	0/0	0/0	0/0	0/0	0/0	1/1	1/1	1/1	1/1	0/0	1/1	0/0	0/0	1/1	1/1	1/1	0/0	1/1	1/1	1/1	1/1	0/0
rs29950090	3	36627726	G	T	999			0/0	1/1	0/0	1/1	1/1	1/1	0/0	0/0	0/0	1/1	0/0	0/0	0/0	0/0	1/1	0/0	0/0	0/0	0/0	0/0	0/0	0/0	0/0	0/0	0/0	0/0	0/0	1/1	0/0	0/0	0/0	0/0	0/0	0/0	1/1	0/0	0/0	0/0	1/1	1/1	1/1	0/0
rs230896069	3	36627792	G	A	999			0/0	1/1	0/0	1/1	1/1	1/1	0/0	0/0	0/0	1/1	0/0	0/0	0/0	0/0	1/1	0/0	0/0	0/0	0/0	0/0	0/0	0/0	0/0	0/0	0/0	0/0	0/0	1/1	0/0	0/0	0/0	0/0	0/0	0/0	1/1	0/0	0/0	0/0	1/1	1/1	1/1	0/0
rs3146842	3	36627910	T	A,G	999			1/1	1/1	0/0	1/1	1/1	1/1	0/0	0/0	0/0	1/1	1/1	1/1	1/1	1/1	1/1	0/0	1/1	0/0	1/1	1/1	0/0	0/0	0/0	0/0	0/0	2/2	1/1	1/1	1/1	0/0	1/1	0/0	0/0	1/1	1/1	1/1	0/0	1/1	1/1	1/1	1/1	0/0
rs3146841	3	36628015	G	A	999			1/1	1/1	0/0	1/1	1/1	1/1	0/0	0/0	0/0	1/1	1/1	1/1	1/1	1/1	1/1	0/0	1/1	0/0	1/1	1/1	0/0	0/0	0/0	0/0	0/0	1/1	1/1	1/1	1/1	0/0	1/1	0/0	0/0	1/1	1/1	1/1	0/0	1/1	1/1	1/1	1/1	0/0
rs3146840	3	36628031	C	T	999			1/1	1/1	0/0	1/1	1/1	1/1	0/0	0/0	0/0	1/1	1/1	1/1	1/1	1/1	1/1	0/0	1/1	0/0	1/1	1/1	0/0	0/0	0/0	0/0	0/0	1/1	1/1	1/1	1/1	0/0	1/1	0/0	0/0	1/1	1/1	1/1	0/0	1/1	1/1	1/1	1/1	0/0
rs51917532	3	36628059	G	A	999			1/1	1/1	0/0	1/1	1/1	1/1	0/0	0/0	0/0	1/1	1/1	1/1	1/1	1/1	1/1	0/0	1/1	0/0	1/1	1/1	0/0	0/0	0/0	0/0	0/0	1/1	1/1	1/1	1/1	0/0	1/1	0/0	0/0	1/1	1/1	1/1	0/0	1/1	1/1	1/1	1/1	0/0
rs48783821	3	36628060	C	T	999			1/1	1/1	0/0	1/1	1/1	1/1	0/0	0/0	0/0	1/1	1/1	1/1	1/1	1/1	1/1	0/0	1/1	0/0	1/1	1/1	0/0	0/0	0/0	0/0	0/0	1/1	1/1	1/1	1/1	0/0	1/1	0/0	0/0	1/1	1/1	1/1	0/0	1/1	1/1	1/1	1/1	0/0
rs259765326	3	36628074	A	T	999			0/0	0/0	0/0	1/1	1/1	1/1	0/0	0/0	0/0	1/1	0/0	0/0	0/0	0/0	1/1	0/0	0/0	0/0	0/0	0/0	0/0	0/0	0/0	0/0	0/0	0/0	0/0	0/0	0/0	0/0	0/0	0/0	0/0	0/0	1/1	0/0	0/0	0/0	0/0	0/0	0/0	0/0
rs29951089	3	36628105	A	C	999			1/1	1/1	0/0	1/1	1/1	1/1	0/0	0/0	0/0	1/1	1/1	1/1	1/1	1/1	1/1	0/0	1/1	0/0	1/1	1/1	0/0	0/0	0/0	0/0	0/0	1/1	1/1	1/1	1/1	0/0	1/1	0/0	0/0	1/1	1/1	1/1	0/0	1/1	1/1	1/1	1/1	0/0
rs48397960	3	36628211	A	G	999			1/1	1/1	0/0	1/1	1/1	1/1	0/0	0/0	0/0	1/1	1/1	1/1	1/1	1/1	1/1	0/0	1/1	0/0	1/1	1/1	0/0	0/0	0/0	0/0	0/0	1/1	1/1	1/1	1/1	0/0	1/1	0/0	0/0	1/1	1/1	1/1	0/0	1/1	1/1	1/1	1/1	0/0
rs48072263	3	36628219	C	T	999			1/1	1/1	0/0	1/1	1/1	1/1	0/0	0/0	0/0	1/1	1/1	1/1	1/1	1/1	1/1	0/0	1/1	0/0	1/1	1/1	0/0	0/0	0/0	0/0	0/0	1/1	1/1	1/1	1/1	0/0	1/1	0/0	0/0	1/1	1/1	1/1	0/0	1/1	1/1	1/1	1/1	0/0
rs29952055	3	36628225	C	T	999			1/1	1/1	0/0	1/1	1/1	1/1	0/0	0/0	0/0	1/1	1/1	1/1	1/1	1/1	1/1	0/0	1/1	0/0	1/1	1/1	0/0	0/0	0/0	0/0	0/0	1/1	1/1	1/1	1/1	0/0	1/1	0/0	0/0	1/1	1/1	1/1	0/0	1/1	1/1	1/1	1/1	0/0
rs29952058	3	36628289	A	G	999			1/1	1/1	0/0	1/1	1/1	1/1	0/0	0/0	0/0	1/1	1/1	1/1	1/1	1/1	1/1	0/0	1/1	0/0	1/1	1/1	0/0	0/0	0/0	0/0	0/0	1/1	1/1	1/1	1/1	0/0	1/1	0/0	0/0	1/1	1/1	1/1	0/0	1/1	1/1	1/1	1/1	0/0
rs29952061	3	36628351	T	C	999			1/1	1/1	0/0	1/1	1/1	1/1	0/0	0/0	0/0	1/1	1/1	1/1	1/1	1/1	1/1	0/0	1/1	0/0	1/1	1/1	0/0	0/0	0/0	0/0	0/0	0/0	1/1	1/1	1/1	0/0	1/1	0/0	0/0	1/1	1/1	1/1	0/0	1/1	1/1	1/1	1/1	0/0
rs50707443	3	36628477	G	A	999			1/1	1/1	0/0	1/1	1/1	1/1	0/0	0/0	0/0	1/1	1/1	1/1	1/1	1/1	1/1	0/0	1/1	0/0	1/1	1/1	0/0	0/0	0/0	0/0	0/0	1/1	1/1	1/1	1/1	0/0	1/1	0/0	0/0	1/1	1/1	1/1	0/0	1/1	1/1	1/1	1/1	0/0
rs48744978	3	36628487	G	A	999			1/1	1/1	0/0	1/1	1/1	1/1	0/0	0/0	0/0	1/1	1/1	1/1	1/1	1/1	1/1	0/0	1/1	0/0	1/1	1/1	0/0	0/0	0/0	0/0	0/0	1/1	1/1	1/1	1/1	0/0	1/1	0/0	0/0	1/1	1/1	1/1	0/0	1/1	1/1	1/1	1/1	0/0
rs580050752	3	36628516	C	A	999			0/0	0/0	0/0	1/1	1/1	1/1	0/0	0/0	0/0	1/1	0/0	0/0	0/0	0/0	1/1	0/0	0/0	0/0	0/0	0/0	0/0	0/0	0/0	0/0	0/0	0/0	0/0	0/0	0/0	0/0	0/0	0/0	0/0	0/0	1/1	0/0	0/0	0/0	0/0	0/0	0/0	0/0
rs220762210	3	36628544	T	G	999			0/0	1/1	0/0	0/1	0/1	1/1	0/0	0/0	0/0	1/1		1/1		1/1	1/1	0/0	1/1	0/0	1/1	1/1	0/0	0/0	0/0	0/0	0/0	1/1	1/1	1/1	0/1	0/0	0/1	0/0	0/0	1/1	0/1	1/1	0/0		0/1	1/1	1/1	0/0
rs241518516	3	36628545	G	T	999				0/1	0/0	0/1	0/1	1/1	0/0	0/0	0/0	1/1		1/1		1/1	1/1	0/0	1/1	0/0	1/1	1/1	0/0	0/0	0/0	0/0	0/0	1/1	1/1	0/1	1/1	0/0	0/1	0/0	0/0	1/1		1/1	0/0		0/1	0/1	1/1	0/0
rs52588772	3	36628557	G	A	999			0/1	1/1	0/0	1/1	1/1	1/1	0/0	0/0	0/0	1/1		1/1		1/1	1/1	0/0	1/1	0/0	1/1	1/1	0/0	0/0	0/0	0/0	0/0	1/1	1/1	1/1	1/1	0/0	1/1	0/0	0/0	1/1	0/1	1/1	0/0	1/1	1/1	1/1	1/1	0/0
rs52378651	3	36628571	C	G	999			1/1	1/1	0/0	1/1	1/1	1/1	0/0	0/0	0/0	1/1		1/1		1/1	1/1	0/0	1/1	0/0	1/1	1/1	0/0	0/0	0/0	0/0	0/0	1/1	1/1	1/1	1/1	0/0	1/1	0/0	0/0	1/1	1/1	1/1	0/0	1/1	1/1	1/1	1/1	0/0
rs244248810	3	36628599	T	A	999			1/1	1/1	0/0	1/1	1/1	1/1	0/0	0/0	0/0	1/1	1/1	1/1		1/1	1/1	0/0	1/1	0/0	1/1	1/1	0/0	0/0	0/0	0/0	0/0	1/1	1/1	1/1	1/1	0/0	1/1	0/0	0/0	1/1	1/1	1/1	0/0	1/1	1/1	1/1	1/1	0/0
rs230985480	3	36628661	A	G	999			1/1	0/0	0/0	1/1	1/1	1/1	0/0	0/0	0/0	1/1	0/0	0/0	0/0	0/0	1/1	0/0	0/0	0/0	0/0	0/0	0/0	0/0	0/0	0/0	0/0	0/0	0/0	0/0	0/0	0/0	0/0	0/0	0/0	0/0	1/1	0/0	0/0	1/1	1/1	0/0	0/0	0/0
rs108848749	3	36628692	G	A	999			1/1	1/1	0/0	1/1	1/1	1/1	0/0	0/0	0/0	1/1	1/1	1/1	1/1	1/1	1/1	0/0	1/1	0/0	1/1	1/1	0/0	0/0	0/0	0/0	0/0	1/1	1/1	1/1	1/1	0/0	1/1	0/0	0/0	1/1	1/1	1/1	0/0	1/1	1/1	1/1	1/1	0/0
rs108077792	3	36628732	C	T	999			1/1	1/1	0/0	1/1	1/1	1/1	0/0	0/0	0/0	1/1	1/1	1/1	1/1	1/1	1/1	0/0	1/1	0/0	1/1	1/1	0/0	0/0	0/0	0/0	0/0	1/1	1/1	1/1	1/1	0/0	1/1	0/0	0/0	1/1	1/1	1/1	0/0	1/1	1/1	1/1	1/1	0/0
rs108712450	3	36628755	C	T	999			1/1	1/1	0/0	1/1	1/1	1/1	0/0	0/0	0/0	1/1	1/1	1/1	1/1	1/1	1/1	0/0	1/1	0/0	1/1	1/1	0/0	0/0	0/0	0/0	0/0	1/1	1/1	1/1	1/1	0/0	1/1	0/0	0/0	1/1	1/1	1/1	0/0	1/1	1/1	1/1	1/1	0/0
rs29952974	3	36628782	A	G	999			1/1	1/1	0/0	1/1	1/1	1/1	0/0	0/0	0/0	1/1	1/1	1/1	1/1	1/1	1/1	0/0	1/1	0/0	1/1	1/1	0/0	0/0	0/0	0/0	0/0	1/1	1/1	1/1	1/1	0/0	1/1	0/0	0/0	1/1	1/1	1/1	0/0	1/1	1/1	1/1	1/1	0/0
rs29952977	3	36628819	T	G	999	regulatory	ENSMUSR00000643716	1/1	1/1	0/0	1/1	1/1	1/1	0/0	0/0	0/0	1/1	1/1	1/1	1/1	1/1	1/1	0/0	1/1	0/0	1/1	1/1	0/0	0/0	0/0	0/0	0/0	0/0	1/1	1/1	1/1	0/0	1/1	0/0	0/0	1/1	1/1	1/1	0/0	1/1	1/1	1/1	1/1	0/0
rs238077457	3	36628957	G	A	999	regulatory	ENSMUSR00000643716	1/1	0/0	0/0	1/1	1/1	1/1	0/0	0/0	0/0	1/1	1/1	1/1	0/1	1/1	1/1	0/0	1/1	0/0	1/1	1/1	0/0	0/0	0/0	0/0	0/0	0/0	1/1	0/0	0/0	0/0	0/0	0/0	0/0	0/0	1/1	1/1	0/0	0/0	0/0	0/0	0/0	0/0
rs49449606	3	36629163	T	G	999			1/1	1/1	0/0	1/1	1/1	1/1	0/0	0/0	0/0	1/1	1/1	1/1	1/1	1/1	1/1	0/0	1/1	0/0	1/1	1/1	0/0	0/0	0/0	0/0	0/0	1/1	1/1	1/1	1/1	0/0	1/1	0/0	0/0	1/1	1/1	1/1	0/0	1/1	1/1	1/1	1/1	0/0
rs49194847	3	36629164	A	G	999			1/1	1/1	0/0	1/1	1/1	1/1	0/0	0/0	0/0	1/1	1/1	1/1	1/1	1/1	1/1	0/0	1/1	0/0	1/1	1/1	0/0	0/0	0/0	0/0	0/0	1/1	1/1	1/1	1/1	0/0	1/1	0/0	0/0	1/1	1/1	1/1	0/0	1/1	1/1	1/1	1/1	0/0
rs31616466	3	36629178	T	G	999			0/0	1/1	0/0	1/1	1/1	1/1	0/0	0/0	0/0	1/1	0/0	0/0	0/0	0/0	1/1	0/0	0/0	0/0	0/0	0/0	0/0	0/0	0/0	0/0	0/0	0/0	0/0	1/1	1/1	0/0	1/1	0/0	0/0	1/1	1/1	0/0	0/0	0/0	1/1	1/1	1/1	0/0
rs48942667	3	36629207	A	G	999			1/1	1/1	0/0	1/1	1/1	1/1	0/0	0/0	0/0	1/1	1/1	1/1	1/1	1/1	1/1	0/0	1/1	0/0	1/1	1/1	0/0	0/0	0/0	0/0	0/0	1/1	1/1	1/1	1/1	0/0	1/1	0/0	0/0	1/1	1/1	1/1	0/0	1/1	1/1	1/1	1/1	0/0
rs51421516	3	36629311	A	C	999			1/1	1/1	0/0	1/1	1/1	1/1	0/0	0/0	0/0	1/1	1/1	1/1	1/1	1/1	1/1	0/0	1/1	0/0	1/1	1/1	0/0	0/0	0/0	0/0	0/0	1/1	1/1	1/1	1/1	0/0	1/1	0/0	0/0	1/1	1/1	1/1	0/0	1/1	1/1	1/1	1/1	0/0
rs51204664	3	36629314	A	G	999			1/1	1/1	0/0	1/1	1/1	1/1	0/0	0/0	0/0	1/1	1/1	1/1	1/1	1/1	1/1	0/0	1/1	0/0	1/1	1/1	0/0	0/0	0/0	0/0	0/0	1/1	1/1	1/1	1/1	0/0	1/1	0/0	0/0	1/1	1/1	1/1	0/0	1/1	1/1	1/1	1/1	0/0
rs50971527	3	36629329	T	A,C	999			1/1	1/1	0/0	1/1	1/1	1/1	0/0	0/0	0/0	1/1	1/1	1/1	1/1	1/1	1/1	0/0	1/1	0/0	1/1	1/1	0/0	0/0	0/0	0/0	0/0	1/1	1/1	1/1	1/1	0/0	1/1	0/0	0/0	1/1	1/1	1/1	0/0	1/1	1/1	1/1	1/1	0/0
rs246109657	3	36629406	C	T	999			1/1	1/1	0/0	1/1	1/1	1/1	0/0	0/0	0/0	1/1	1/1	1/1	1/1	1/1	1/1	0/0	1/1	0/0	1/1	1/1	0/0	0/0	0/0	0/0	0/0	1/1	1/1	0/1	1/1	0/0	1/1	0/0	0/0	1/1	1/1	1/1	0/0	1/1	1/1	1/1	1/1	0/0
rs31567189	3	36629480	T	C	999			1/1	1/1	0/0	1/1	1/1	1/1	0/0	0/0	0/0	1/1	1/1	1/1	1/1	1/1	1/1	0/0	1/1	0/0	1/1	1/1	0/0	0/0	0/0	0/0	0/0	1/1	1/1	1/1	1/1	0/0	1/1	0/0	0/0	1/1	1/1	1/1	0/0	1/1	1/1	1/1	1/1	0/0
rs3151875	3	36629608	G	A	999			1/1	1/1	0/0	1/1	1/1	1/1	0/0	0/0	0/0	1/1	1/1	1/1	1/1	1/1	1/1	0/0	1/1	0/0	1/1	1/1	0/0	0/0	0/0	0/0	0/0	0/0	1/1	1/1	1/1	0/0	1/1	0/0	0/0	1/1	1/1	1/1	0/0	1/1	1/1	1/1	1/1	0/0
rs3151874	3	36629640	C	T	999			1/1	1/1	0/0	1/1	1/1	1/1	0/0	0/0	0/0	1/1	1/1	1/1	1/1	1/1	1/1	0/0	1/1	0/0	1/1	1/1	0/0	0/0	0/0	0/0	0/0	0/0	1/1	1/1	1/1	0/0	1/1	0/0	0/0	1/1	1/1	1/1	0/0	1/1	1/1	1/1	1/1	0/0
rs3146839	3	36629847	T	A	999			1/1	1/1	0/0	1/1	1/1	1/1	0/0	0/0	0/0	1/1	1/1	1/1	1/1	1/1	1/1	0/0	1/1	0/0	1/1	1/1	0/0	0/0	0/0	0/0	0/0	1/1	1/1	1/1	1/1	0/0	1/1	0/0	0/0	1/1	1/1	1/1	0/0	1/1	1/1	1/1	1/1	0/0
rs3151873	3	36630354	A	G	999			1/1	1/1	0/0	1/1	1/1	1/1	0/0	0/0	0/0	1/1	1/1	1/1	1/1	1/1	1/1	0/0	1/1	0/0	1/1	1/1	0/0	0/0	0/0	0/0	0/0	0/0	1/1	1/1	1/1	0/0	1/1	0/0	0/0	1/1	1/1	1/1	0/0	1/1	1/1	1/1	1/1	0/0
rs52513156	3	36630953	T	A	999			1/1	1/1	0/0	1/1	1/1	1/1	0/0	0/0	0/0	1/1	1/1	1/1	1/1	1/1	1/1	0/0	1/1	0/0	1/1	1/1	0/0	0/0	0/0	0/0	0/0		1/1	1/1	1/1	0/0	1/1	0/0	0/0	1/1	1/1	1/1	0/0	1/1	1/1	1/1	1/1	1/1
rs52141821	3	36630972	G	A	999			1/1	1/1	0/0	1/1	1/1	1/1	0/0	0/0	0/0	1/1	1/1	1/1	1/1	1/1	1/1	0/0	1/1	0/0	1/1	1/1	0/0	0/0	0/0	0/0	0/0	1/1	1/1	1/1	1/1	0/0	1/1	0/0	0/0	1/1	1/1	1/1	0/0	1/1	1/1	1/1	1/1	0/0
rs232174789	3	36630975	G	A	999			1/1	1/1	0/0	1/1	1/1	1/1	0/0	0/0	0/0	1/1	1/1	1/1	1/1	1/1	1/1	0/0	1/1	0/0	1/1	1/1	0/0	0/0	0/0	0/0	0/0	0/0	1/1	1/1	1/1	0/0	1/1	0/0	0/0	1/1	1/1	1/1	0/0	1/1	1/1	1/1	1/1	0/0
rs31542929	3	36630990	T	G	999			1/1	1/1	0/0	1/1	1/1	1/1	0/0	0/0	0/0	1/1	1/1	1/1	1/1	1/1	1/1	0/0	1/1	0/0	1/1	1/1	0/0	0/0	0/0	0/0	0/0	1/1	1/1	1/1	1/1	0/0	1/1	0/0	0/0	1/1	1/1	1/1	0/0	1/1	1/1	1/1	1/1	0/0
rs3146838	3	36631546	A	G	999			1/1	1/1	0/0	1/1	1/1	1/1	0/0	0/0	0/0	1/1	1/1	1/1	1/1	1/1	1/1	0/0	1/1	0/0	1/1	1/1	0/0	0/0	0/0	0/0	0/0	1/1	1/1	1/1	1/1	0/0	1/1	0/0	0/0	1/1	1/1	1/1	0/0	1/1	1/1	1/1	1/1	0/0
rs3146837	3	36631742	G	C	999			1/1	1/1	0/0	1/1	1/1	1/1	0/0	0/0	0/0	1/1	1/1	1/1	1/1	1/1	1/1	0/0	1/1	0/0	1/1	1/1	0/0	0/0	0/0	0/0	0/0	0/0	1/1	1/1	1/1	0/0	1/1	0/0	0/0	1/1	1/1	1/1	0/0	1/1	1/1	1/1	1/1	0/0
rs3146836	3	36631872	C	T	999			1/1	1/1	0/0	1/1	1/1	1/1	0/0	0/0	0/0	1/1	1/1	1/1	1/1	1/1	1/1	0/0	1/1	0/0	1/1	1/1	0/0	0/0	0/0	0/0	0/0	0/0	1/1	1/1	1/1	0/0	1/1	0/0	0/0	1/1	1/1	1/1	0/0	1/1	1/1	1/1	1/1	0/0
rs3151872	3	36631967	T	C	999			1/1	1/1	0/0	1/1	1/1	1/1	0/0	0/0	0/0	1/1	1/1	1/1	1/1	1/1	1/1	0/0	1/1	0/0	1/1	1/1	0/0	0/0	0/0	0/0	0/0	1/1	1/1	1/1	1/1	0/0	1/1	0/0	0/0	1/1	1/1	1/1	0/0	1/1	1/1	1/1	1/1	0/0
rs50944698	3	36632122	T	C	999			1/1	1/1	0/0	1/1	1/1	1/1	0/0	0/0	0/0	1/1	1/1	1/1	1/1	1/1	1/1	0/0	1/1	0/0	1/1	1/1	0/0	0/0	0/0	0/0	0/0	0/0	1/1	1/1	1/1	0/0	1/1	0/0	0/0	1/1	1/1	1/1	0/0	1/1	1/1	1/1	1/1	0/0
rs46830847	3	36632135	T	C	999			1/1	1/1	0/0	1/1	1/1	1/1	0/0	0/0	0/0	1/1	1/1	1/1	1/1	1/1	1/1	0/0	1/1	0/0	1/1	1/1	0/0	0/0	0/0	0/0	0/0	0/0	1/1	1/1	1/1	0/0	1/1	0/0	0/0	1/1	1/1	1/1	0/0	1/1	1/1	1/1	1/1	0/0
rs45862705	3	36632143	T	C	995			1/1	1/1	0/0		1/1	1/1	0/0	0/0	0/0	1/1		1/1		1/1	1/1	0/0	1/1	0/0		1/1	0/0	0/0	0/0	0/0	0/0	0/0		1/1	1/1	0/0	1/1	0/0	0/0		1/1		0/0	1/1	1/1	1/1	1/1	0/0
rs212520319	3	36632261	T	C	999			1/1	1/1	0/0	1/1	1/1	1/1	0/0	0/0	0/0	1/1	1/1	1/1	1/1	1/1	1/1	0/0	1/1	0/0	1/1	1/1	0/0	0/0	0/0	0/0	0/0	0/0	1/1	1/1	1/1	0/0	1/1	0/0	0/0	1/1	1/1	1/1	0/0	1/1	1/1	1/1	1/1	0/0
rs237160879	3	36632269	T	C	999			1/1	1/1	0/0	1/1	1/1	1/1	0/0	0/0	0/0	1/1	1/1	1/1	1/1	1/1	1/1	0/0	1/1	0/0	1/1	1/1	0/0	0/0	0/0	0/0	0/0	0/1	1/1	1/1	1/1	0/0	1/1	0/0	0/0	1/1	1/1	1/1	0/0	1/1	1/1	1/1	1/1	0/0
rs235965406	3	36632282	T	C	999			1/1	1/1	0/0	1/1	1/1	1/1	0/0	0/0	0/0	1/1	1/1	1/1	1/1	1/1	1/1	0/0	1/1	0/0	1/1	1/1	0/0	0/0	0/0	0/0	0/0	0/1	1/1	1/1	1/1	0/0	1/1	0/0	0/0	1/1	1/1	1/1	0/0	1/1	1/1	1/1	1/1	0/0
rs585970029	3	36632383	G	A	999			1/1	1/1	0/0	1/1	1/1	1/1	0/0	0/0	0/0	1/1	1/1	1/1	1/1	1/1	1/1	0/0	1/1	0/0	1/1	1/1	0/0	0/0	0/0	0/0	0/0	1/1	1/1	1/1	1/1	0/0	1/1	0/0	0/0	1/1	1/1	1/1	0/0	1/1	1/1	1/1	1/1	0/0
rs580539649	3	36632388	G	A	999			1/1	1/1	0/1	1/1	1/1	1/1	0/1	0/1	0/1	1/1	1/1	0/1	1/1	1/1	1/1	0/0	1/1	0/0	1/1	1/1	0/0	0/0	0/0	0/0	0/0		1/1	1/1	1/1	0/0	1/1	0/0	0/0	1/1	0/1	1/1	0/0	1/1	1/1	1/1	1/1	0/0
rs29963890	3	36632494	T	A	999			1/1	1/1	0/0	1/1	1/1	1/1	0/0	0/0	0/0	1/1	1/1	1/1	1/1	1/1	1/1	0/0	1/1	0/0	1/1	1/1	0/0	0/0	0/0	0/0	0/0	1/1	1/1	1/1	1/1	0/0	1/1	0/0	0/0	1/1	1/1	1/1	0/0	1/1	1/1	1/1	1/1	0/0
rs3146835	3	36632803	C	T	999			1/1	1/1	0/0	1/1	1/1	1/1	0/0	0/0	0/0	1/1	1/1	1/1	1/1	1/1	1/1	0/0	1/1	0/0	1/1	1/1	0/0	0/0	0/0	0/0	0/0	1/1	1/1	1/1	1/1	0/0	1/1	0/0	0/0	1/1	1/1	1/1	0/0	1/1	1/1	1/1	1/1	0/0
rs3151870	3	36632901	T	C	999			1/1	1/1	0/0	1/1	1/1	1/1	0/0	0/0	0/0	1/1	1/1	1/1	1/1	1/1	1/1	0/0	1/1	0/0	1/1	1/1	0/0	0/0	0/0	0/0	0/0	1/1	1/1	1/1	1/1	0/0	1/1	0/0	0/0	1/1	1/1	1/1	0/0	1/1	1/1	1/1	1/1	0/0
rs3146834	3	36633142	A	G	999			1/1	1/1	0/0	1/1	1/1	1/1	0/0	0/0	0/0	1/1	1/1	1/1	1/1	1/1	1/1	0/0	1/1	0/0	1/1	1/1	0/0	0/0	0/0	0/0	0/0	1/1	1/1	1/1	1/1	0/0	1/1	0/0	0/0	1/1	1/1	1/1	0/0	1/1	1/1	1/1	1/1	0/0
rs3146833	3	36633177	C	T	999			1/1	1/1	0/0	1/1	1/1	1/1	0/0	0/0	0/0	1/1	1/1	1/1	1/1	1/1	1/1	0/0	1/1	0/0	1/1	1/1	0/0	0/0	0/0	0/0	0/0	1/1	1/1	1/1	1/1	0/0	1/1	0/0	0/0	1/1	1/1	1/1	0/0	1/1	1/1	1/1	1/1	0/0
rs3151869	3	36633184	G	A	999			1/1	1/1	0/0	1/1	1/1	1/1	0/0	0/0	0/0	1/1	1/1	1/1	1/1	1/1	1/1	0/0	1/1	0/0	1/1	1/1	0/0	0/0	0/0	0/0	0/0	1/1	1/1	1/1	1/1	0/0	1/1	0/0	0/0	1/1	1/1	1/1	0/0	1/1	1/1	1/1	1/1	0/0
rs46606083	3	36633212	T	C	999			1/1	1/1	0/0	1/1	1/1	1/1	0/0	0/0	0/0	1/1	1/1	1/1	1/1	1/1	1/1	0/0	1/1	0/0	1/1	1/1	0/0	0/0	0/0	0/0	0/0	1/1	1/1	1/1	1/1	0/0	1/1	0/0	0/0	1/1	1/1	1/1	0/0	1/1	1/1	1/1	1/1	0/0
rs51434700	3	36633215	A	G	999			1/1	1/1	0/0	1/1	1/1	1/1	0/0	0/0	0/0	1/1	1/1	1/1	1/1	1/1	1/1	0/0	1/1	0/0	1/1	1/1	0/0	0/0	0/0	0/0	0/0	1/1	1/1	1/1	1/1	0/0	1/1	0/0	0/0	1/1	1/1	1/1	0/0	1/1	1/1	1/1	1/1	0/0
rs49124654	3	36633239	A	G	999			1/1	1/1	0/0	1/1	1/1	1/1	0/0	0/0	0/0	1/1	1/1	1/1	1/1	1/1	1/1	0/0	1/1	0/0	1/1	1/1	0/0	0/0	0/0	0/0	0/0	1/1	1/1	1/1	1/1	0/0	1/1	0/0	0/0	1/1	1/1	1/1	0/0	1/1	1/1	1/1	1/1	0/0
rs48360543	3	36633246	A	C	999			1/1	1/1	0/0	1/1	1/1	1/1	0/0	0/0	0/0	1/1	1/1	1/1	1/1	1/1	1/1	0/0	1/1	0/0	1/1	1/1	0/0	0/0	0/0	0/0	0/0	1/1	1/1	1/1	1/1	0/0	1/1	0/0	0/0	1/1	1/1	1/1	0/0	1/1	1/1	1/1	1/1	0/0
rs232338154	3	36633365	A	G	999			1/1	1/1	0/0	1/1	1/1	1/1	0/0	0/0	0/0	1/1	1/1	1/1	1/1	1/1	1/1	0/0	1/1	0/0	1/1	1/1	0/0	0/0	0/0	0/0	0/0	1/1	1/1	1/1	1/1	0/0	1/1	0/0	0/0	1/1	1/1	1/1	0/0	1/1	1/1	1/1	1/1	0/0
rs249246026	3	36633371	A	T	999			1/1	1/1	0/0	1/1	1/1	1/1	0/0	0/0	0/0	1/1	1/1	1/1	1/1	1/1	1/1	0/0	1/1	0/0	1/1	1/1	0/0	0/0	0/0	0/0	0/0	1/1	1/1	1/1	1/1	0/0	1/1	0/0	0/0	1/1	1/1	1/1	0/0	1/1	1/1	1/1	1/1	0/0
rs262397232	3	36633388	A	G	999			1/1	1/1	0/0	1/1	1/1	1/1	0/0	0/0	0/0	1/1	1/1	1/1	1/1	1/1	1/1	0/0	1/1	0/0	1/1	1/1	0/0	0/0	0/0	0/0	0/0	1/1	1/1	1/1	1/1	0/0	1/1	0/0	0/0	1/1	1/1	1/1	0/0	1/1	1/1	1/1	1/1	0/0
rs235768906	3	36633437	G	A	999			1/1	1/1	0/0	1/1	1/1	1/1	0/0	0/0	0/0	1/1	1/1	1/1	1/1	1/1	1/1	0/0	1/1	0/0	1/1	1/1	0/0	0/0	0/0	0/0	0/0	0/0	1/1	1/1	1/1	0/0	1/1	0/0	0/0	1/1	1/1	1/1	0/0	1/1	1/1	1/1	1/1	0/0
rs231412268	3	36633466	A	G	999			1/1	1/1	0/0	1/1	1/1	1/1	0/0	0/0	0/0	1/1	1/1	1/1	1/1	1/1	1/1	0/0	1/1	0/0	1/1	1/1	0/0	0/0	0/0	0/0	0/0	1/1	1/1	1/1	1/1	0/0	1/1	1/1	0/0	1/1	1/1	1/1	0/0	1/1	1/1	1/1	1/1	1/1
rs45855622	3	36633494	G	A	999			1/1	1/1	0/0	1/1	1/1	1/1	0/0	0/0	0/0	1/1	1/1	1/1	1/1	1/1	1/1	0/0	1/1	0/0	1/1	1/1	0/0	0/0	0/0	0/0	0/0	1/1	1/1	1/1	1/1	0/0	1/1	0/0	0/0	1/1	1/1	1/1	0/0	1/1	1/1	1/1	1/1	0/0
rs45820112	3	36633502	G	A	999			1/1	1/1	0/0	1/1	1/1	1/1	0/0	0/0	0/0	1/1	1/1	1/1	1/1	1/1	1/1	0/0	1/1	0/0	1/1	1/1	0/0	0/0	0/0	0/0	0/0	1/1	1/1	1/1	1/1	0/0	1/1	0/0	0/0	1/1	1/1	1/1	0/0	1/1	1/1	1/1	1/1	0/0
rs51353928	3	36633526	G	A	999			1/1	1/1	0/0	1/1	1/1	1/1	0/0	0/0	0/0	1/1	1/1	1/1	1/1	1/1	1/1	0/0	1/1	0/0	1/1	1/1	0/0	0/0	0/0	0/0	0/0	1/1	1/1	1/1	1/1	0/0	1/1	0/0	0/0	1/1	1/1	1/1	0/0	1/1	1/1	1/1	1/1	0/0
rs29965008	3	36633587	G	A	999			1/1	1/1	0/0	1/1	1/1	1/1	0/0	0/0	0/0	1/1	1/1	1/1		1/1	1/1	0/0	1/1	0/0	1/1	1/1	0/0	0/0	0/0	0/0	0/0	1/1	1/1	1/1	1/1	0/0	1/1	0/0	0/0	1/1	1/1	1/1	0/0	1/1	1/1	1/1	1/1	0/0
rs50563532	3	36633604	A	G	999			1/1	1/1	0/0	1/1	1/1	1/1	0/0	0/0	0/0	1/1	1/1	1/1		1/1	1/1	0/0	1/1	0/0	1/1	1/1	0/0	0/0	0/0	0/0	0/0	1/1	1/1	1/1	1/1	0/0	1/1	0/0	0/0	1/1	1/1	1/1	0/0	1/1	1/1	1/1	1/1	0/0
rs29965011	3	36633616	C	T	999			1/1	1/1	0/0	1/1	1/1	1/1	0/0	0/0	0/0	1/1	1/1	1/1	1/1	1/1	1/1	0/0	1/1	0/0	1/1	1/1	0/0	0/0	0/0	0/0	0/0	0/0	1/1	1/1	1/1	0/0	1/1	0/0	0/0	1/1	1/1	1/1	0/0	1/1	1/1	1/1	1/1	0/0
rs3146832	3	36633902	C	T	999			1/1	1/1	0/0	1/1	1/1	1/1	0/0	0/0	0/0	1/1	1/1	1/1	1/1	1/1	1/1	0/0	1/1	0/0	1/1	1/1	0/0	0/0	0/0	0/0	0/0	0/0	1/1	1/1	1/1	0/0	1/1	0/0	0/0	1/1	1/1	1/1	0/0	1/1	1/1	1/1	1/1	0/0
rs3146831	3	36633947	A	G	999			1/1	1/1	0/0	1/1	1/1	1/1	0/0	0/0	0/0	1/1	1/1	1/1	1/1	1/1	1/1	0/0	1/1	0/0	1/1	1/1	0/0	0/0	0/0	0/0	0/0	1/1	1/1	1/1	1/1	0/0	1/1	0/0	0/0	1/1	1/1	1/1	0/0	1/1	1/1	1/1	1/1	0/0
rs3151868	3	36633992	G	T	999			1/1	1/1	0/0	1/1	1/1	1/1	0/0	0/0	0/0	1/1	1/1	1/1	1/1	1/1	1/1	0/0	1/1	0/0	1/1	1/1	0/0	0/0	0/0	0/0	0/0	0/0	1/1	1/1	1/1	0/0	1/1	0/0	0/0	1/1	1/1	1/1	0/0	1/1	1/1	1/1	1/1	0/0
rs3146830	3	36634210	A	G	999			1/1	1/1	0/0	1/1	1/1	1/1	0/0	0/0	0/0	1/1	1/1	1/1	1/1	1/1	1/1	0/0	1/1	0/0	1/1	1/1	0/0	0/0	0/0	0/0	0/0	1/1	1/1	1/1	1/1	0/0	1/1	0/0	0/0	1/1	1/1	1/1	0/0	1/1	1/1	1/1	1/1	0/0
rs3151867	3	36634303	G	A	999			1/1	1/1	0/0	1/1	1/1	1/1	0/0	0/0	0/0	1/1	1/1	1/1	1/1	1/1	1/1	0/0	1/1	0/0	1/1	1/1	0/0	0/0	0/0	0/0	0/0	1/1	1/1	1/1	1/1	0/0	1/1	0/0	0/0	1/1	1/1	1/1	0/0	1/1	1/1	1/1	1/1	0/0
rs29966118	3	36634525	C	T	999			1/1	1/1	0/0	1/1	1/1	1/1	0/0	0/0	0/0	1/1	1/1	1/1	1/1	1/1	1/1	0/0	1/1	0/0	1/1	1/1	0/0	0/0	0/0	0/0	0/0	1/1	1/1	1/1	1/1	0/0	1/1	0/0	0/0	1/1	1/1	1/1	0/0	1/1	1/1	1/1	1/1	0/0
rs47019800	3	36634534	C	T	999			1/1	1/1	0/0	1/1	1/1	1/1	0/0	0/0	0/0	1/1	1/1	1/1	1/1	1/1	1/1	0/0	1/1	0/0	1/1	1/1	0/0	0/0	0/0	0/0	0/0	0/0	1/1	1/1	1/1	0/0	1/1	0/0	0/0	1/1	1/1	1/1	0/0	1/1	1/1	1/1	1/1	0/0
rs46521734	3	36634542	G	A	999			1/1	1/1	0/0	1/1	1/1	1/1	0/0	0/0	0/0	1/1	1/1	1/1	1/1	1/1	1/1	0/0	1/1	0/0	1/1	1/1	0/0	0/0	0/0	0/0	0/0	1/1	1/1	1/1	1/1	0/0	1/1	0/0	0/0	1/1	1/1	1/1	0/0	1/1	1/1	1/1	1/1	0/0
rs49304572	3	36634553	A	G	999			1/1	1/1	0/0	1/1	1/1	1/1	0/0	0/0	0/0	1/1	1/1	1/1		1/1	1/1	0/0	1/1	0/0	1/1	1/1	0/0	0/0	0/0	0/0	0/0	1/1	1/1	1/1	1/1	0/0	1/1	0/0	0/0	1/1	1/1	1/1	0/0	1/1	1/1	1/1	1/1	0/0
rs48393896	3	36634572	A	G	999			1/1	1/1	0/0	1/1	1/1	1/1	0/0	0/0	0/0	1/1	1/1	1/1		1/1	1/1	0/0	1/1	0/0	1/1	1/1	0/0	0/0	0/0	0/0	0/0	1/1	1/1	1/1	1/1	0/0	1/1	0/0	0/0	1/1	1/1	1/1	0/0	1/1	1/1	1/1	1/1	0/0
rs244727420	3	36634585	T	A	999			1/1	1/1	0/0	1/1	1/1	1/1	0/0	0/0	0/0	1/1	1/1	1/1		1/1	1/1	0/0	1/1	0/0	1/1	1/1	0/0	0/0	0/0	0/0	0/0	1/1	1/1	1/1	1/1	0/0	1/1	0/0	0/0	1/1	1/1	1/1	0/0	1/1	1/1	1/1	1/1	0/0
rs215587125	3	36634586	G	T	999			1/1	1/1	0/0	1/1	1/1	1/1	0/0	0/0	0/0	1/1	1/1	1/1		1/1	1/1	0/0	1/1	0/0	1/1	1/1	0/0	0/0	0/0	0/0	0/0	1/1	1/1	1/1	1/1	0/0	1/1	0/0	0/0	1/1	1/1	1/1	0/0	1/1	1/1	1/1	1/1	0/0
rs223457942	3	36634589	T	A	999			1/1	1/1	0/0	1/1	1/1	1/1	0/0	0/0	0/0	1/1	1/1	1/1		1/1	1/1	0/0	1/1	0/0	1/1	1/1	0/0	0/0	0/0	0/0	0/0	1/1	1/1	1/1	1/1	0/0	1/1	0/0	0/0	1/1	1/1	1/1	0/0	1/1	1/1	1/1	1/1	0/0
rs237398059	3	36634591	G	T	999			1/1	1/1	0/0	1/1	1/1	1/1	0/0	0/0	0/0	1/1	1/1	1/1		1/1	1/1	0/0	1/1	0/0	1/1	1/1	0/0	0/0	0/0	0/0	0/0	1/1	1/1	1/1	1/1	0/0	1/1	0/0	0/0	1/1	1/1	1/1	0/0	1/1	1/1	1/1	1/1	0/0
rs29966121	3	36634665	T	C	999			1/1	1/1	0/0	1/1	1/1	1/1	0/0	0/0	0/0	1/1	1/1	1/1	1/1	1/1	1/1	0/0	1/1	0/0	1/1	1/1	0/0	0/0	0/0	0/0	0/0	1/1	1/1	1/1	1/1	0/0	1/1	0/0	0/0	1/1	1/1	1/1	0/0	1/1	1/1	1/1	1/1	0/0
rs29966854	3	36634717	T	C	999			1/1	1/1	0/0	1/1	1/1	1/1	0/0	0/0	0/0	1/1	1/1	1/1	1/1	1/1	1/1	0/0	1/1	0/0	1/1	1/1	0/0	0/0	0/0	0/0	0/0	1/1	1/1	1/1	1/1	0/0	1/1	0/0	0/0	1/1	1/1	1/1	0/0	1/1	1/1	1/1	1/1	0/0
rs29966857	3	36634745	G	A	999			1/1	1/1	0/0	1/1	1/1	1/1	0/0	0/0	0/0	1/1	1/1	1/1	1/1	1/1	1/1	0/0	1/1	0/0	1/1	1/1	0/0	0/0	0/0	0/0	0/0	1/1	1/1	1/1	1/1	0/0	1/1	0/0	0/0	1/1	1/1	1/1	0/0	1/1	1/1	1/1	1/1	0/0
rs48793293	3	36634773	T	C	999			1/1	1/1	0/0	1/1	1/1	1/1	0/0	0/0	0/0	1/1	1/1	1/1	1/1	1/1	1/1	0/0	1/1	0/0	1/1	1/1	0/0	0/0	0/0	0/0	0/0	1/1	1/1	1/1	1/1	0/0	1/1	0/0	0/0	1/1	1/1	1/1	0/0	1/1	1/1	1/1	1/1	0/0
rs51131871	3	36634780	G	A	999			1/1	1/1	0/0	1/1	1/1	1/1	0/0	0/0	0/0	1/1	1/1	1/1	1/1	1/1	1/1	0/0	1/1	0/0	1/1	1/1	0/0	0/0	0/0	0/0	0/0	1/1	1/1	1/1	1/1	0/0	1/1	0/0	0/0	1/1	1/1	1/1	0/0	1/1	1/1	1/1	1/1	0/0
rs29966860	3	36634909	T	C	999			1/1	1/1	0/0	1/1	1/1	1/1	0/0	0/0	0/0	1/1	1/1	1/1	1/1	1/1	1/1	0/0	1/1	0/0	1/1	1/1	0/0	0/0	0/0	0/0	0/0	1/1	1/1	1/1	1/1	0/0	1/1	0/0	0/0	1/1	1/1	1/1	0/0	1/1	1/1	1/1	1/1	0/0
rs52539689	3	36634965	C	T	999			1/1	1/1	0/0	1/1	1/1	1/1	0/0	0/0	0/0	1/1	1/1	1/1	1/1	1/1	1/1	0/0	1/1	0/0	1/1	1/1	0/0	0/0	0/0	0/0	0/0	1/1	1/1	1/1	1/1	0/0	1/1	0/0	0/0	1/1	1/1	1/1	0/0	1/1	1/1	1/1	1/1	0/0
rs52418094	3	36634968	T	C	999			1/1	1/1	0/0	1/1	1/1	1/1	0/0	0/0	0/0	1/1	1/1	1/1	1/1	1/1	1/1	0/0	1/1	0/0	1/1	1/1	0/0	0/0	0/0	0/0	0/0	1/1	1/1	1/1	1/1	0/0	1/1	0/0	0/0	1/1	1/1	1/1	0/0	1/1	1/1	1/1	1/1	0/0
rs52175690	3	36634998	C	T	999			1/1	1/1	0/0	1/1	1/1	1/1	0/0	0/0	0/0	1/1	1/1	1/1	1/1	1/1	1/1	0/0	1/1	0/0	1/1	1/1	0/0	0/0	0/0	0/0	0/0	1/1	1/1	1/1	1/1	0/0	1/1	0/0	0/0	1/1	1/1	1/1	0/0	1/1	1/1	1/1	1/1	0/0
rs52338353	3	36635029	A	C	999			1/1	1/1	0/0	1/1	1/1	1/1	0/0	0/0	0/0	1/1		1/1		1/1	1/1	0/0	1/1	0/0	1/1	1/1	0/0	0/0	0/0	0/0	0/0	1/1	1/1	1/1	1/1	0/0	1/1	0/0	0/0	1/1	1/1	1/1	0/0	1/1	1/1	1/1	1/1	0/0
rs231406984	3	36635035	T	G,A	417			1/1	0/1	0/0	0/1	0/1	1/1	0/0	0/0	0/0	0/1						0/0	0/1	0/0	1/1		0/0	0/0	0/0	0/0	0/0	0/1				0/0		0/0	0/0			0/1	0/0		0/1	1/1	0/1	0/0
rs52438181	3	36635065	C	T	999			1/1	1/1	0/0	0/1	1/1	0/1	0/0	0/0	0/0	0/1	1/1	1/1	0/1	0/1	0/1	0/0	0/1	0/0	0/0	0/1	0/0	0/0	0/0	0/0	0/0	0/1	0/1	0/1	0/1	0/0	0/1	0/0	0/0	0/1	0/0	0/1	0/0	0/1	0/1	0/1	0/1	0/0
rs220730535	3	36635074	T	C	999			1/1	1/1	0/0	1/1	1/1	1/1	0/0	0/0	0/0	1/1	1/1	1/1	1/1	1/1	1/1	0/0	1/1	0/0	1/1	1/1	0/0	0/0	0/0	0/0	0/0	1/1	1/1	1/1	1/1	0/0	1/1	0/0	0/0	1/1		1/1	0/0	1/1	1/1	1/1	1/1	0/0
rs216495345	3	36635094	T	C	999			1/1	1/1	0/0	1/1	1/1	1/1	0/0	0/0	0/0	1/1	1/1	1/1	1/1	1/1	1/1	0/0	1/1	0/0	1/1	1/1	0/0	0/0	0/0	0/0	0/0	1/1	1/1	1/1	1/1	0/0	1/1	0/0	0/0	1/1	1/1	1/1	0/0	1/1	1/1	1/1	1/1	0/0
rs221867921	3	36635171	G	A	999				1/1	0/0	1/1	1/1	1/1	0/0	0/0	0/0	1/1		1/1		1/1	1/1	0/0	1/1	0/0	1/1		0/0	0/0	0/0	0/0	0/0	1/1	1/1	1/1		0/0	1/1	0/0	0/0		1/1	1/1	0/0	1/1	1/1	1/1	1/1	0/0
rs234933667	3	36635192	A	G	999			1/1	1/1	0/0	1/1	1/1	1/1	0/0	0/0	0/0	1/1		1/1		1/1	1/1	0/0	1/1	0/0	1/1	1/1	0/0	0/0	0/0	0/0	0/0	1/1	1/1	1/1	1/1	0/0	1/1	0/0	0/0	1/1	1/1	1/1	0/0	1/1	1/1	1/1	1/1	0/0
rs262844894	3	36635198	T	C	999			1/1	1/1	0/0	1/1	1/1	1/1	0/0	0/0	0/0	1/1		1/1		1/1	1/1	0/0	1/1	0/0	1/1	1/1	0/0	0/0	0/0	0/0	0/0	1/1	1/1	1/1	1/1	0/0	1/1	0/0	0/0	1/1	1/1	1/1	0/0	1/1	1/1	1/1	1/1	0/0
rs586309985	3	36635215	A	G	999			1/1	1/1	0/0	1/1	1/1	1/1	0/0	0/0	0/0	1/1		1/1		1/1	1/1	0/0	1/1	0/0	1/1	1/1	0/0	0/0	0/0	0/0	0/0	1/1	1/1	1/1	1/1	0/0	1/1	0/0	0/0	1/1	1/1	1/1	0/0	1/1	1/1	1/1	1/1	0/0
rs582960576	3	36635228	A	G	999			1/1	0/0	0/0	0/1	0/1	0/1	0/0	0/0	0/0	0/1		0/1		0/1	0/1	0/0	0/1	0/0	0/1	0/1	0/0	0/0	0/0	0/0	0/0	0/1	0/1	0/1	0/1	0/0	0/1	0/0	0/0	0/1	0/1	0/1	0/0	0/1	0/1	0/1	0/1	0/0
rs52159696	3	36635276	T	A,G	999			0/1	0/1	0/0	1/1	0/1	0/1	0/0	0/0	0/0	1/1		0/1		0/0	0/1	0/0	0/1	0/0	0/0	0/1	0/0	0/0	0/0	0/0	0/0	0/1	0/1	0/1	0/0	0/0	0/1	0/1	0/0	0/0	0/0	0/1	0/0	0/0	0/1	0/1	0/1	0/0
rs52271844	3	36635278	A	T	999			0/1	0/1	0/0	1/1	0/1	0/1	0/0	0/0	0/0	1/1		0/1		0/0	0/1	0/0	0/1	0/0	0/0	0/1	0/0	0/0	0/0	0/0	0/0	0/1	0/1	0/1	0/0	0/0	0/1	0/1	0/0	0/0	0/0	0/1	0/0	0/0	0/1	0/1	0/1	0/0
rs52357596	3	36635311	T	C	999	regulatory	ENSMUSR00000643717	1/1	1/1	0/0	1/1	1/1	1/1	0/0	0/0	0/0	1/1	1/1	1/1	1/1	1/1	1/1	0/0	1/1	0/0	1/1	1/1	0/0	0/0	0/0	0/0	0/0	1/1	1/1	1/1	1/1	0/0	1/1	0/0	0/0	1/1	1/1	1/1	0/0	1/1	1/1	1/1	1/1	0/0
rs52511881	3	36635318	C	T	999	regulatory	ENSMUSR00000643717	1/1	1/1	0/0	1/1	1/1	1/1	0/0	0/0	0/0	1/1	1/1	1/1	1/1	1/1	1/1	0/0	1/1	0/0	1/1	1/1	0/0	0/0	0/0	0/0	0/0	0/0	1/1	1/1	1/1	0/0	1/1	0/0	0/0	1/1	1/1	1/1	0/0	1/1	1/1	1/1	1/1	0/0
rs29966862	3	36635323	T	C	999	regulatory	ENSMUSR00000643717	1/1	1/1	0/0	1/1	1/1	1/1	0/0	0/0	0/0	1/1	1/1	1/1	1/1	1/1	1/1	0/0	1/1	0/0	1/1	1/1	0/0	0/0	0/0	0/0	0/0	1/1	1/1	1/1	1/1	0/0	1/1	0/0	0/0	1/1	1/1	1/1	0/0	1/1	1/1	1/1	1/1	0/0
rs52120631	3	36635349	A	G	999	regulatory	ENSMUSR00000643717	1/1	1/1	0/0	1/1	1/1	1/1	0/0	0/0	0/0	1/1	1/1	1/1	1/1	1/1	1/1	0/0	1/1	0/0	1/1	1/1	0/0	0/0	0/0	0/0	0/0	1/1	1/1	1/1	1/1	0/0	1/1	0/0	0/0	1/1	1/1	1/1	0/0	1/1	1/1	1/1	1/1	0/0
rs29967745	3	36635375	C	T	999	regulatory	ENSMUSR00000643717	1/1	1/1	0/0	1/1	1/1	1/1	0/0	0/0	0/0	1/1	1/1	1/1	1/1	1/1	1/1	0/0	1/1	0/0	1/1	1/1	0/0	0/0	0/0	0/0	0/0	1/1	1/1	1/1	1/1	0/0	1/1	0/0	0/0	1/1	1/1	1/1	0/0	1/1	1/1	1/1	1/1	0/0
rs29967748	3	36635382	T	C	999	regulatory	ENSMUSR00000643717	1/1	1/1	0/0	1/1	1/1	1/1	0/0	0/0	0/0	1/1	1/1	1/1	1/1	1/1	1/1	0/0	1/1	0/0	1/1	1/1	0/0	0/0	0/0	0/0	0/0	1/1	1/1	1/1	1/1	0/0	1/1	0/0	0/0	1/1	1/1	1/1	0/0	1/1	1/1	1/1	1/1	0/0
rs29967751	3	36635396	A	G	999	regulatory	ENSMUSR00000643717	1/1	1/1	0/0	1/1	1/1	1/1	0/0	0/0	0/0	1/1	1/1	1/1	1/1	1/1	1/1	0/0	1/1	0/0	1/1	1/1	0/0	0/0	0/0	0/0	0/0	1/1	1/1	1/1	1/1	0/0	1/1	0/0	0/0	1/1	1/1	1/1	0/0	1/1	1/1	1/1	1/1	0/0
rs50946161	3	36635479	G	T	999	regulatory	ENSMUSR00000400253	1/1	1/1	0/0	1/1	1/1	1/1	0/0	0/0	0/0	1/1	1/1	1/1	1/1	1/1	1/1	0/0	1/1	0/0	1/1	1/1	0/0	0/0	0/0	0/0	0/0	1/1	1/1	1/1	1/1	0/0	1/1	0/0	0/0	1/1	1/1	1/1	0/0	1/1	1/1	1/1	1/1	0/0
rs48426689	3	36635485	C	T	999	regulatory	ENSMUSR00000400253	1/1	1/1	0/0	1/1	1/1	1/1	0/0	0/0	0/0	1/1	1/1	1/1	1/1	1/1	1/1	0/0	1/1	0/0	1/1	1/1	0/0	0/0	0/0	0/0	0/0	1/1	1/1	1/1	1/1	0/0	1/1	0/0	0/0	1/1	1/1	1/1	0/0	1/1	1/1	1/1	1/1	0/0
rs46045710	3	36635487	T	G	999	regulatory	ENSMUSR00000400253	1/1	1/1	0/0	1/1	1/1	1/1	0/0	0/0	0/0	1/1	1/1	1/1	1/1	1/1	1/1	0/0	1/1	0/0	1/1	1/1	0/0	0/0	0/0	0/0	0/0	1/1	1/1	1/1	1/1	0/0	1/1	0/0	0/0	1/1	1/1	1/1	0/0	1/1	1/1	1/1	1/1	0/0
rs48140057	3	36635571	G	A	999	regulatory	ENSMUSR00000400253	1/1	1/1	0/0	1/1	1/1	1/1	0/0	0/0	0/0	1/1	1/1	1/1	1/1	1/1	1/1	0/0	1/1	0/0	1/1	1/1	0/0	0/0	0/0	0/0	0/0	0/0	1/1	1/1	1/1	0/0	1/1	0/0	0/0	1/1	1/1	1/1	0/0	1/1	1/1	1/1	1/1	0/0
rs50913836	3	36635631	T	G	999	regulatory	ENSMUSR00000400253	1/1	1/1	0/0	1/1	1/1	1/1	0/0	0/0	0/0	1/1	1/1	1/1	1/1	1/1	1/1	0/0	1/1	0/0	1/1	1/1	0/0	0/0	0/0	0/0	0/0	0/0	1/1	1/1	1/1	0/0	1/1	0/0	0/0	1/1	1/1	1/1	0/0	1/1	1/1	1/1	1/1	0/0
rs29968564	3	36635722	A	G	999	regulatory	ENSMUSR00000400253	1/1	1/1	0/0	1/1	1/1	1/1	0/0	0/0	0/0	1/1	1/1	1/1	1/1	1/1	1/1	0/0	1/1	0/0	1/1	1/1	0/0	0/0	0/0	0/0	0/0	1/1	1/1	1/1	1/1	0/0	1/1	0/0	0/0	1/1	1/1	1/1	0/0	1/1	1/1	1/1	1/1	0/0
rs29968567	3	36635740	A	G	999	regulatory	ENSMUSR00000400253	1/1	1/1	0/0	1/1	1/1	1/1	0/0	0/0	0/0	1/1	1/1	1/1	1/1	1/1	1/1	0/0	1/1	0/0	1/1	1/1	0/0	0/0	0/0	0/0	0/0	1/1	1/1	1/1	1/1	0/0	1/1	0/0	0/0	1/1	1/1	1/1	0/0	1/1	1/1	1/1	1/1	0/0
rs580948655	3	36635818	C	A	512	regulatory	ENSMUSR00000400253	0/0	0/0	0/0	0/0	0/1	0/0	0/0	0/0	0/0	0/0	0/0	0/0	0/0	0/0	0/0	0/0	0/0	0/0	0/0	0/0	0/0	0/0	0/0	0/0	0/0	0/1	0/0	0/0	0/1	0/0	0/0	0/1	0/0	0/0	0/0	0/0	0/0	0/0	0/0	0/0	0/0	0/0
	3	36635834	C	T,A	999	regulatory	ENSMUSR00000400253	0/0	0/1	0/0	0/0	0/1	0/1	0/0	0/0	0/0	0/1	0/1	0/1		0/1	0/1	0/0	0/1	0/0	0/1	0/1	0/0	0/0	0/0	0/0	0/0	0/2	0/1	0/1	0/1	0/0	0/1	0/2	0/0	0/0	0/1	0/1	0/0	0/1	0/1	0/1	0/1	0/0
rs1132127671	3	36635842	C	A	999	regulatory	ENSMUSR00000400253	0/0	0/1	0/0	0/0	0/1	0/1	0/0	0/0	0/0	0/1	0/1	0/0	0/0	0/1	0/1	0/0	0/0	0/0	0/0	0/0	0/0	0/0	0/0	0/0	0/0	0/1	0/0	0/1	0/1	0/0	0/0	0/1	0/0	0/0	0/1	0/0	0/0	0/1	0/0	0/0	0/0	0/1
rs587424728	3	36635850	C	A,T	999	regulatory	ENSMUSR00000400253	0/2	0/1	0/0	0/1	0/1	0/1	0/0	0/0	0/0	0/1	0/0	0/1	0/0	0/1	0/1	0/0	0/1	0/0	0/0	0/1	0/0	0/0	0/0	0/0	0/0	1/1	0/1	0/1	0/1	0/0	0/1	1/1	0/0	0/0	0/1	0/1	0/0	0/1	0/1	0/1	0/0	0/0
rs52392913	3	36635858	A	C,T	999	regulatory	ENSMUSR00000400253	0/1	0/1	0/0	0/1	0/1	0/1	0/0	0/0	0/0	0/1	0/0	0/1		0/2	0/1	0/0	0/1	0/0	0/0	0/1	0/0	0/0	0/0	0/0	0/0	0/0	0/1	0/1	0/1	0/0	0/0	1/1	0/0	0/1	0/1	0/1	0/0	0/0	0/0	0/1	0/0	0/1
rs52340671	3	36635866	C	A	999	regulatory	ENSMUSR00000400253	0/1	0/1	0/0	0/1	0/1	0/1	0/0	0/0	0/0	0/1	0/1	0/1	0/0	0/1	0/1	0/0	0/1	0/0	0/0	0/1	0/0	0/0	0/0	0/0	0/0	0/0	0/1	0/1	0/1	0/0	0/1	0/0	0/0	0/1	0/1	0/1	0/0	0/1	0/1	0/1	0/1	0/1
rs52365361	3	36635874	A	C	390	regulatory	ENSMUSR00000400253	0/1	0/1	0/0	0/1	0/1	0/1	0/0	0/0	0/0	0/0	0/0	0/0	0/0	0/0	0/0	0/0	0/0	0/0	0/0	0/0	0/0	0/0	0/0	0/0	0/0	0/0	0/0	0/0	0/0	0/0	0/0	0/0	0/0	0/0	0/0	0/0	0/0	0/0	0/0	0/0	0/0	0/0
rs33890598	3	36635882	A	C,T	154	regulatory	ENSMUSR00000400253	0/1	0/1	0/0	0/1	0/0	0/2	0/0	0/0	0/0	0/0	0/0	0/0	0/0	0/0	0/0	0/0	0/0	0/0	0/0	0/0	0/0	0/0	0/0	0/0	0/0	0/0	0/0	0/0	0/0	0/0	0/0	0/0	0/0	0/1	0/0	0/0	0/0	0/0	0/0	0/0	0/0	0/0
	3	36635890	A	C	83	regulatory	ENSMUSR00000400253	0/0	0/1	0/0	0/0	0/0	0/1	0/0	0/0	0/0	0/0	0/0	0/0		0/0	0/0	0/0	0/0	0/0	0/0	0/0	0/0	0/0	0/0	0/0	0/0	0/0	0/0	0/0	0/0	0/0	0/0	0/0	0/0	0/0	0/0	0/0	0/0	0/0	0/0	0/0	0/0	0/0
rs52300600	3	36635897	T	G	999	regulatory	ENSMUSR00000400253	1/1	1/1	0/0	1/1	1/1	1/1	0/0	0/0	0/0	1/1	1/1	1/1		1/1	1/1	0/0	1/1	0/0	1/1	1/1	0/0	0/0	0/0	0/0	0/0	1/1	1/1	1/1	1/1	0/0	1/1	0/0	0/0	1/1	1/1	1/1	0/0	1/1	1/1	1/1	1/1	0/0
rs52343114	3	36635898	C	A	999	regulatory	ENSMUSR00000400253	1/1	1/1	0/0	1/1	1/1	0/1	0/0	0/0	0/0	1/1	1/1	1/1		1/1	1/1	0/0	1/1	0/0	1/1	1/1	0/0	0/0	0/0	0/0	0/0	0/0	1/1	1/1	1/1	0/0	1/1	0/0	0/0	1/1	1/1	1/1	0/0	1/1	1/1	1/1	1/1	0/0
rs245891864	3	36636002	A	G	221	regulatory	ENSMUSR00000643717	1/1		0/0	1/1	0/1		0/0	0/0	0/0	0/1				0/1	0/1	0/0	1/1	0/0		0/1	0/0	0/0	0/0	0/0	0/0	0/1	1/1	0/1	0/1	0/0		0/0	0/0		0/1		0/0	1/1	0/0	0/1		0/0
rs52016816	3	36636034	T	A	999	regulatory	ENSMUSR00000643717	1/1	1/1	0/0	1/1	1/1	1/1	0/0	0/0	0/0	1/1	1/1	1/1	1/1	1/1	1/1	0/0	1/1	0/0	1/1	1/1	0/0	0/0	0/0	0/0	0/0	1/1	1/1	1/1	1/1	0/0	1/1	0/0	0/0	1/1	1/1	1/1	0/0	1/1	1/1	1/1	1/1	0/0
rs46238236	3	36636035	A	G	999	regulatory	ENSMUSR00000643717	1/1	1/1	0/0	1/1	1/1	1/1	0/0	0/0	0/0	1/1	1/1	1/1	1/1	1/1	1/1	0/0	1/1	0/0	1/1	1/1	0/0	0/0	0/0	0/0	0/0	1/1	1/1	1/1	1/1	0/0	1/1	0/0	0/0	1/1	1/1	1/1	0/0	1/1	1/1	1/1	1/1	0/0
rs45987501	3	36636044	T	A	999	regulatory	ENSMUSR00000643717	1/1	1/1	0/0	1/1	1/1	1/1	0/0	0/0	0/0	1/1	1/1	1/1	1/1	1/1	1/1	0/0	1/1	0/0	1/1	1/1	0/0	0/0	0/0	0/0	0/0	1/1	1/1	1/1	1/1	0/0	1/1	0/0	0/0	1/1	1/1	1/1	0/0	1/1	1/1	1/1	1/1	0/0
rs51966062	3	36636048	C	A	999	regulatory	ENSMUSR00000643717	1/1	1/1	0/0	1/1	1/1	1/1	0/0	0/0	0/0	1/1	1/1	1/1	1/1	1/1	1/1	0/0	1/1	0/0	1/1	1/1	0/0	0/0	0/0	0/0	0/0	1/1	1/1	1/1	1/1	0/0	1/1	0/0	0/0	1/1	1/1	1/1	0/0	1/1	1/1	1/1	1/1	0/0
rs29968570	3	36636095	T	C	999			1/1	1/1	0/0	1/1	1/1	1/1	0/0	0/0	0/0	1/1	1/1	1/1	1/1	1/1	1/1	0/0	1/1	0/0	1/1	1/1	0/0	0/0	0/0	0/0	0/0	1/1	1/1	1/1	1/1	0/0	1/1	0/0	0/0	1/1	1/1	1/1	0/0	1/1	1/1	1/1	1/1	1/1
rs29968573	3	36636119	C	T	999			1/1	1/1	0/0	1/1	1/1	1/1	0/0	0/0	0/0	1/1	1/1	1/1	1/1	1/1	1/1	0/0	1/1	0/0	1/1	1/1	0/0	0/0	0/0	0/0	0/0	1/1	1/1	1/1	1/1	0/0	1/1	0/0	0/0	1/1	1/1	1/1	0/0	1/1	1/1	1/1	1/1	0/0
rs31728058	3	36636238	C	T	999			1/1	1/1	0/0	1/1	1/1	1/1	0/0	0/0	0/0	1/1	1/1	1/1	1/1	1/1	1/1	0/0	1/1	0/0	1/1	1/1	0/0	0/0	0/0	0/0	0/0	1/1	1/1	1/1	1/1	0/0	1/1	0/0	0/0	1/1	1/1	1/1	0/0	1/1	1/1	1/1	1/1	0/0
rs31389554	3	36636261	T	A	999			1/1	1/1	0/0	1/1	1/1	1/1	0/0	0/0	0/0	1/1	1/1	1/1	1/1	1/1	1/1	0/0	1/1	0/0	1/1	1/1	0/0	0/0	0/0	0/0	0/0	1/1	1/1	1/1	1/1	0/0	1/1	0/0	0/0	1/1	1/1	1/1	0/0	1/1	1/1	1/1	1/1	0/0
rs47846853	3	36636337	A	G	999			1/1	1/1	0/0	1/1	1/1	1/1	0/0	0/0	0/0	1/1	1/1	1/1	1/1	1/1	1/1	0/0	1/1	0/0	1/1	1/1	0/0	0/0	0/0	0/0	0/0	1/1	1/1	1/1	1/1	0/0	1/1	0/0	0/0	1/1	1/1	1/1	0/0	1/1	1/1	1/1	1/1	0/0
rs47986749	3	36636514	G	A	999			1/1	1/1	0/0	1/1	1/1	1/1	0/0	0/0	0/0	1/1	1/1	1/1	1/1	1/1	1/1	0/0	1/1	0/0	1/1	1/1	0/0	0/0	0/0	0/0	0/0	0/0	1/1	1/1	1/1	0/0	1/1	0/0	0/0	1/1	1/1	1/1	0/0	1/1	1/1	1/1	1/1	0/0
rs48457465	3	36636527	A	C	999			1/1	1/1	0/0	1/1	1/1	1/1	0/0	0/0	0/0	1/1	1/1	1/1	1/1	1/1	1/1	0/0	1/1	0/0	1/1	1/1	0/0	0/0	0/0	0/0	0/0	1/1	1/1	1/1	1/1	0/0	1/1	0/0	0/0	1/1	1/1	1/1	0/0	1/1	1/1	1/1	1/1	0/0
rs46369353	3	36636537	T	C	999			1/1	1/1	0/0	1/1	1/1	1/1	0/0	0/0	0/0	1/1	1/1	1/1	1/1	1/1	1/1	0/0	1/1	0/0	1/1	1/1	0/0	0/0	0/0	0/0	0/0	1/1	1/1	1/1	1/1	0/0	1/1	0/0	0/0	1/1	1/1	1/1	0/0	1/1	1/1	1/1	1/1	0/0
rs48063863	3	36636538	G	T	999			1/1	1/1	0/0	1/1	1/1	1/1	0/0	0/0	0/0	1/1	1/1	1/1	1/1	1/1	1/1	0/0	1/1	0/0	1/1	1/1	0/0	0/0	0/0	0/0	0/0	1/1	1/1	1/1	1/1	0/0	1/1	0/0	0/0	1/1	1/1	1/1	0/0	1/1	1/1	1/1	1/1	0/0
rs29969466	3	36636609	A	G	999			1/1	1/1	0/0	1/1	1/1	1/1	0/0	0/0	0/0	1/1	1/1	1/1	1/1	1/1	1/1	0/0	1/1	0/0	1/1	1/1	0/0	0/0	0/0	0/0	0/0	1/1	1/1	1/1	1/1	0/0	1/1	0/0	0/0	1/1	1/1	1/1	0/0	1/1	1/1	1/1	1/1	0/0
rs29969469	3	36636686	A	G	999			0/0	1/1	0/0	1/1	1/1	1/1	0/0	0/0	0/0	1/1	1/1	1/1	1/1	1/1	1/1	0/0	1/1	0/0	1/1	1/1	0/0	0/0	0/0	0/0	0/0	1/1	1/1	1/1	1/1	0/0	1/1	0/0	0/0	1/1	1/1	1/1	0/0	1/1	1/1	1/1	1/1	0/0
rs29961956	3	36636748	C	T	999			0/0	1/1	0/0	1/1	1/1	1/1	0/0	0/0	0/0	1/1	1/1	1/1	1/1	1/1	1/1	0/0	1/1	0/0	1/1	1/1	0/0	0/0	0/0	0/0	0/0	1/1	1/1	1/1	1/1	0/0	1/1	0/0	0/0	1/1	1/1	1/1	0/0	1/1	1/1	1/1	1/1	0/0
rs29961959	3	36636777	T	G	999			1/1	1/1	0/0	1/1	1/1	1/1	0/0	0/0	0/0	1/1	1/1	1/1	1/1	1/1	1/1	0/0	1/1	0/0	1/1	1/1	0/0	0/0	0/0	0/0	0/0	1/1	1/1	1/1	1/1	0/0	1/1	0/0	0/0	1/1	1/1	1/1	0/0	1/1	1/1	1/1	1/1	0/0
rs29961962	3	36636842	C	T	999			1/1	1/1	0/0	1/1	1/1	1/1	0/0	0/0	0/0	1/1	1/1	1/1	1/1	1/1	1/1	0/0	1/1	0/0	1/1	1/1	0/0	0/0	0/0	0/0	0/0	0/0	1/1	1/1	1/1	0/0	1/1	0/0	0/0	1/1	1/1	1/1	0/0	1/1	1/1	1/1	1/1	0/0
rs47550570	3	36636895	T	G	999			1/1	1/1	0/0	1/1	1/1	1/1	0/0	0/0	0/0	1/1	1/1	1/1	1/1	1/1	1/1	0/0	1/1	0/0	1/1	1/1	0/0	0/0	0/0	0/0	0/0	1/1	1/1	1/1	1/1	0/0	1/1	0/0	0/0	1/1	1/1	1/1	0/0	1/1	1/1	1/1	1/1	0/0
rs48689352	3	36636900	A	G	999			1/1	1/1	0/0	1/1	1/1	1/1	0/0	0/0	0/0	1/1	1/1	1/1	1/1	1/1	1/1	0/0	1/1	0/0	1/1	1/1	0/0	0/0	0/0	0/0	0/0	1/1	1/1	1/1	1/1	0/0	1/1	0/0	0/0	1/1	1/1	1/1	0/0	1/1	1/1	1/1	1/1	0/0
rs219064647	3	36636923	C	T	999			1/1	1/1	0/0	1/1	1/1	1/1	0/0	0/0	0/0	1/1	1/1	1/1	1/1	1/1	1/1	0/0	1/1	0/0	1/1	1/1	0/0	0/0	0/0	0/0	0/0	1/1	1/1	1/1	1/1	0/0	1/1	0/0	0/0	1/1	1/1	1/1	0/0	1/1	1/1	1/1	1/1	0/0
rs239800382	3	36636924	A	G	999			1/1	1/1	0/0	1/1	1/1	1/1	0/0	0/0	0/0	1/1	1/1	1/1	1/1	1/1	1/1	0/0	1/1	0/0	1/1	1/1	0/0	0/0	0/0	0/0	0/0	1/1	1/1	1/1	1/1	0/0	1/1	0/0	0/0	1/1	1/1	1/1	0/0	1/1	1/1	1/1	1/1	0/0
rs257025611	3	36636925	A	C	999			1/1	1/1	0/0	1/1	1/1	1/1	0/0	0/0	0/0	1/1	1/1	1/1	1/1	1/1	1/1	0/0	1/1	0/0	1/1	1/1	0/0	0/0	0/0	0/0	0/0	1/1	1/1	1/1	1/1	0/0	1/1	0/0	0/0	1/1	1/1	1/1	0/0	1/1	1/1	1/1	1/1	0/0
rs3146829	3	36637072	A	G	999			0/0	1/1	0/0	1/1	1/1	1/1	0/0	0/0	0/0	1/1	1/1	1/1	1/1	1/1	1/1	0/0	1/1	0/0	1/1	1/1	0/0	0/0	0/0	0/0	0/0	1/1	1/1	1/1	1/1	0/0	1/1	0/0	0/0	1/1	1/1	1/1	0/0	1/1	1/1	1/1	1/1	0/0
rs3151864	3	36637266	A	G	999			1/1	1/1	0/0	1/1	1/1	1/1	0/0	0/0	0/0	1/1	1/1	1/1	1/1	1/1	1/1	0/0	1/1	0/0	1/1	1/1	0/0	0/0	0/0	0/0	0/0	1/1	1/1	1/1	1/1	0/0	1/1	0/0	0/0	1/1	1/1	1/1	0/0	1/1	1/1	1/1	1/1	0/0
[truncated: 3,357 more rows]
[truncated: 8 more columns]
