# Supplementary material for: A 5′ UTR Mutation Contributes to Down-Regulation of Bbs7 in the Berlin Fat Mouse
Source: Int J Mol Sci. 2022 Oct 27;23(21):13018. doi: 10.3390/ijms232113018 (PMC9658298; doi:10.3390/ijms232113018)
Supplement: Supplementary file 1 [file ijms-23-13018-s001.zip › supplementary file 4-Bbs7 qpcr-combined .xlsx]

## Sheet: All 3 experiments in one
	Bbs7				housekeeping gene
Sample	Ct1	Ct2	Ct3	Bbs7 Average Ct	Beta actin Ct1	Beta actin Ct2	Beta actin Ct3	Beta actin Average Ct	∆Ct	∆∆Ct	2^-(∆∆Ct)	t-test
B6-1	27.6543	27.1797	27.2657	27.3666	21.7063	21.0923	21.2273	21.342	6.02456	0.241222	0.846028	B6 VS BFMI	0.0140171
B6-2	26.793	26.081	27.0537	26.6426	21.1367	20.865	20.746	20.9159	5.72667	-0.056667	1.04006	B6 VS SJL	0.135515
B6-3	27.594	27.6503	27.7677	27.6707	22.0137	21.5023	21.7867	21.7676	5.90311	0.119778	0.92033	B6 VS AKR	0.880239
B6-4	26.7907	26.2733	27.1817	26.7486	21.4467	21.0597	21.3023	21.2696	5.479	-0.304333	1.23485
BFMI-1	27.1373	27.0403	27.531	27.2362	20.8193	20.4007	21.092	20.7707	6.46556	0.682222	0.623205
BFMI-2	26.7807	25.5883	26.545	26.3047	20.4957	19.7137	20.5187	20.2427	6.062	0.278666	0.824353
BFMI-3	29.119	29.7287	29.6	29.4826	22.873	22.5613	22.609	22.873	6.60956	0.826223	0.564004
BFMI-4	28.171	27.9333	28.0937	28.066	21.126	21.0757	21.2583	21.1533	6.91267	1.12933	0.457127
SJL-1223	27.7603	27.1893	29.2857	28.0784	22.1213	21.583	22.7543	22.1529	5.92556	0.142222	0.906122
SJL-1227	26.916	26.4273	27.5277	26.957	21.3767	20.7103	21.3667	21.1512	5.80578	0.0224445	0.984563
SJL-1234	27.7087	27.174	28.0153	27.6327	21.718	20.745	21.739	21.4007	6.232	0.448667	0.73272
SJL-1216	26.889	27.3173	27.108	27.1048	20.8233	21.1457	21.072	21.0137	6.09111	0.307778	0.807885
SJL-1215	26.9023	27.103	27.0487	27.018	20.986	20.6947	21.0877	20.9228	6.09522	0.31189	0.805586
AKR-1761	28.1017	27.8507	28.597	28.1831	22.1207	21.8157	22.3527	22.0963	6.08678	0.303445	0.810315
AKR-1756	26.8387	26.2333	26.5937	26.5552	21.152	20.718	20.9433	20.9378	5.61744	-0.165889	1.12186
AKR-1739	26.6103	26.291	27.1643	26.6886	20.798	20.604	21.1363	20.8461	5.84244	0.059111	0.959855
AKR-1734	26.46	26.569	26.9513	26.6601	20.6827	20.3557	21.0303	20.6896	5.97056	0.187222	0.878295
AKR-1749	26.6887	26.7933	26.8063	26.7628	21.3577	21.1063	21.2533	21.2391	5.52367	-0.259667	1.1972
Average ∆Ct control group)
5.78333
Descriptive statistics
Group	Average		Normalized	SD	SE		Fold change
B6N	1.01032	B6N	1	0.169693	0.0848466	BFMI/B6N	0.61087
BFMI	0.617172	BFMI	0.61087	0.154274	0.0771371
AKR/J	0.993505	AKR/J	0.98336	0.162735	0.0727773
SJL/NDife	0.847375	SJL/NDife	0.838723	0.0983913	0.0440019
	X	Y		X	Y		X	Y
	1	1.3		1	1.6		1	2
	1	1.4		1	1.7		1	2.1
	2	1.4		3	1.7		4	2.1
	2	1.25		3	1.25		4	1.2
	2	1					4
							4
