# Supplementary material for: A 5′ UTR Mutation Contributes to Down-Regulation of Bbs7 in the Berlin Fat Mouse
Source: Int J Mol Sci. 2022 Oct 27;23(21):13018. doi: 10.3390/ijms232113018 (PMC9658298; doi:10.3390/ijms232113018)
Supplement: Supplementary file 1 [file ijms-23-13018-s001.zip › supplementary file 5-Bbs7-qcpr- separate data.xlsx]

## Sheet: 26.01-B.Actin
	Bbs7				housekeeping gene
Sample	Ct1	Ct2	Ct3	GOI Average Ct	Beta actin Ct1	Beta actin Ct2	Beta actin Ct3	HKG Average Ct	∆Ct	∆∆Ct	2^-(∆∆Ct)	t-test
B6-1	27.636	27.68	27.647	27.6543	21.706	21.815	21.598	21.7063	5.948	0.315833	0.803387	B6 VS BFMI	0.01022
B6-2	26.869	26.897	26.613	26.793	21.051	21.219	21.14	21.1367	5.65633	0.0241667	0.983388	B6 VS SJL	0.263388
B6-3	27.736	27.584	27.462	27.594	21.812	21.906	22.323	22.0137	5.58033	-0.0518335	1.03658	B6 VS AKR	0.620949
B6-4	26.855	26.889	26.628	26.7907	21.408	21.512	21.42	21.4467	5.344	-0.288167	1.22109
BFMI-1	27.263	27.181	26.968	27.1373	20.812	20.74	20.906	20.8193	6.318	0.685834	0.621647
BFMI-2	26.632	26.851	26.859	26.7807	20.521	20.526	20.44	20.4957	6.285	0.652833	0.63603
BFMI-3	29.12	29.455	28.782	29.119	22.873	22.772	22.825	22.873	6.246	0.613834	0.653458
BFMI-4	28.106	27.974	28.433	28.171	21.093	21.056	21.229	21.126	7.045	1.41283	0.375573
SJL-1223	27.832	27.803	27.646	27.7603	22.027	22.17	22.167	22.1213	5.639	0.00683339	0.995275
SJL-1227	27.204	26.76	26.784	26.916	21.526	21.303	21.301	21.3767	5.53933	-0.0928326	1.06646
SJL-1234	27.659	27.821	27.646	27.7087	21.661	21.643	21.85	21.718	5.99067	0.3585	0.779975
SJL-1216	27.037	26.744	26.886	26.889	20.627	20.942	20.901	20.8233	6.06567	0.4335	0.740463
SJL-1215	26.822	26.676	27.209	26.9023	21.095	20.755	21.108	20.986	5.91633	0.284168	0.821215
AKR-1761	27.648	28.306	28.351	28.1017	22.154	22.032	22.176	22.1207	5.981	0.348834	0.785219
AKR-1756	27.091	26.533	26.892	26.8387	21.134	21.169	21.153	21.152	5.68667	0.0544999	0.962928
AKR-1739	26.6	26.521	26.71	26.6103	20.83	20.747	20.817	20.798	5.81233	0.180167	0.882601
AKR-1734	26.204	26.902	26.274	26.46	20.766	20.585	20.697	20.6827	5.77733	0.145167	0.904275
AKR-1749	26.825	26.49	26.751	26.6887	21.55	21.197	21.326	21.3577	5.331	-0.301167	1.23214
Average ∆Ct control group)
5.63217
Descriptive statistics
Group	Average	SD	SE
B6	1.01111	0.171908	0.0859539
BFMI	0.571677	0.131381	0.0656906
AKR	0.953433	0.168447	0.0753318
SJL	0.880678	0.14229	0.0636338

## Sheet: 27.01-B.Actin
	Bbs7				housekeeping gene
Sample	Ct1	Ct2	Ct3	GOI Average Ct	B.Actin Ct1	B.Actin Ct2	B.Actin Ct3	HKG Average Ct	∆Ct	∆∆Ct	2^-(∆∆Ct)	t-test
B6-1	27.059	27.368	27.112	27.1797	21.028	21.126	21.123	21.0923	6.08733	0.421084	0.746863	B6 VS BFMI	0.0433495
B6-2	26.199	25.918	26.126	26.081	20.87	20.86	20.865	20.865	5.216	-0.450251	1.36628	B6 VS SJL	0.252612
B6-3	27.518	27.789	27.644	27.6503	21.637	21.526	21.344	21.5023	6.148	0.48175	0.716108	B6 VS AKR	0.605886
B6-4	25.743	26.436	26.641	26.2733	21.076	20.947	21.156	21.0597	5.21367	-0.452583	1.36849
BFMI-1	26.89	27.1	27.131	27.0403	20.565	20.354	20.283	20.4007	6.63967	0.973416	0.509299
BFMI-2	25.585	25.64	25.54	25.5883	19.626	19.671	19.844	19.7137	5.87467	0.208417	0.865486
BFMI-3	28.861	29.42	30.905	29.7287	22.559	22.403	22.722	22.5613	7.16733	1.50108	0.353288
BFMI-4	27.853	27.62	28.327	27.9333	21.156	21.02	21.051	21.0757	6.85767	1.19142	0.437873
SJL-1223	26.513	28.25	26.805	27.1893	21.643	21.522	21.584	21.583	5.60633	-0.0599159	1.0424
SJL-1227	26.755	26.409	26.118	26.4273	20.487	20.84	20.804	20.7103	5.717	0.0507498	0.965434
SJL-1234	27.027	27.961	26.534	27.174	20.667	20.806	20.762	20.745	6.429	0.762751	0.589371
SJL-1216	26.666	26.918	28.368	27.3173	21.073	21.211	21.153	21.1457	6.17167	0.505417	0.704457
SJL-1215	26.95	27.395	26.964	27.103	20.734	20.764	20.586	20.6947	6.40833	0.742084	0.597875
AKR-1761	27.856	27.765	27.931	27.8507	21.661	21.952	21.834	21.8157	6.035	0.368751	0.774453
AKR-1756	26.348	26.313	26.039	26.2333	20.795	20.608	20.751	20.718	5.51533	-0.150917	1.11027
AKR-1739	26.315	26.269	26.289	26.291	20.544	20.772	20.496	20.604	5.687	0.0207497	0.98572
AKR-1734	26.772	26.472	26.463	26.569	20.333	20.432	20.302	20.3557	6.21333	0.547083	0.684402
AKR-1749	26.739	26.674	26.967	26.7933	21.018	21.057	21.244	21.1063	5.687	0.0207504	0.98572
Average ∆Ct control group)
5.66625
Descriptive statistics
Group	Average	SD	SE
B6	1.04943	0.367351	0.183676
BFMI	0.541486	0.225216	0.112608
AKR	0.908114	0.173801	0.077726
SJL	0.779909	0.211221	0.094461

## Sheet: 28.01-B.Actin
	Bbs7				housekeeping gene
Sample	Ct1	Ct2	Ct3	GOI Average Ct	Beta actin Ct1	Beta actin Ct2	Beta actin Ct3	HKG Average Ct	∆Ct	∆∆Ct	2^-(∆∆Ct)	t-test
B6-1	27.373	27.252	27.172	27.2657	21.344	21.439	20.899	21.2273	6.03833	-0.0132497	1.00923	B6 VS BFMI	0.0680377
B6-2	26.782	27.391	26.988	27.0537	20.641	20.91	20.687	20.746	6.30767	0.256083	0.837358	B6 VS SJL	0.331647
B6-3	27.452	27.768	28.083	27.7677	21.727	21.856	21.777	21.7867	5.981	-0.070584	1.05014	B6 VS AKR	0.305438
B6-4	26.679	27.878	26.988	27.1817	21.633	21.639	20.635	21.3023	5.87933	-0.172249	1.12681
BFMI-1	27.276	27.654	27.663	27.531	21.032	20.993	21.251	21.092	6.439	0.387416	0.764498
BFMI-2	26.117	26.64	26.878	26.545	20.377	20.586	20.593	20.5187	6.02633	-0.0252508	1.01766
BFMI-3	29.172	29.749	29.879	29.6	22.634	22.634	22.559	22.609	6.991	0.939416	0.521444
BFMI-4	28.052	27.993	28.236	28.0937	21.371	21.351	21.053	21.2583	6.83533	0.78375	0.580855
SJL-1223	29.18	29.326	29.351	29.2857	22.853	22.69	22.72	22.7543	6.53133	0.47975	0.717102
SJL-1227	27.21	27.563	27.81	27.5277	21.251	21.323	21.526	21.3667	6.161	0.109416	0.926963
SJL-1234	28.283	28.008	27.755	28.0153	21.68	21.686	21.851	21.739	6.27633	0.224749	0.855744
SJL-1216	27.174	26.852	27.298	27.108	20.913	21.147	21.156	21.072	6.036	-0.0155837	1.01086
SJL-1215	27.278	26.805	27.063	27.0487	20.795	21.373	21.095	21.0877	5.961	-0.0905832	1.0648
AKR-1761	28.437	28.671	28.683	28.597	22.372	22.354	22.332	22.3527	6.24433	0.19275	0.874937
AKR-1756	26.323	26.465	26.993	26.5937	20.944	20.915	20.971	20.9433	5.65033	-0.401251	1.32065
AKR-1739	27.142	27.52	26.831	27.1643	21.025	21.193	21.191	21.1363	6.028	-0.0235837	1.01648
AKR-1734	26.886	27.187	26.781	26.9513	20.93	21.177	20.984	21.0303	5.921	-0.130583	1.09474
AKR-1749	26.514	27.051	26.854	26.8063	21.16	21.246	21.354	21.2533	5.553	-0.498583	1.41283
Average ∆Ct control group)
6.05158
Descriptive statistics
Group	Average	SD	SE
B6	1.00589	0.122468	0.0612338
BFMI	0.721113	0.22313	0.111565
AKR	1.14393	0.220543	0.0986297
SJL	0.915094	0.136425	0.0610112

## Sheet: summary
B.Actin				B6 averag	1.02214
26.01							Final values													2^-(∆∆Ct)	2^-(∆∆Ct)	2^-(∆∆Ct)		t-test
Group	Average	SD		Group	Normalized averges		Group	Avrg	SD										B6	0.803387	0.746863	1.00923		B6 VS BFMI	8.76311e-05
B6	1.01111	0.171908		B6	0.989207		B6N	1	0.0189946											0.983388	1.36628	0.837358		B6 VS SJL	0.0465489
BFMI	0.571677	0.131381		BFMI	0.559292		BFMI	0.59818	0.0768328											1.03658	0.716108	1.05014		B6 VS AKR	0.808971
AKR	0.953433	0.168447		AKR	0.932778		AKR/J	0.980121	0.099957											1.22109	1.36849	1.12681
SJL	0.880678	0.14229		SJL	0.861599		SJL/J	0.83996	0.0561197
27.01																			BFMI	0.621647	0.509299	0.764498
Group	Average	SD		Group	Normalized averges		t-test													0.63603	0.865486	1.01766
B6	1.04943	0.367351		B6	1.0267		B6 VS BFMI	8.76311e-05												0.653458	0.353288	0.521444
BFMI	0.541486	0.225216		BFMI	0.529756		B6 VS SJL	0.0465489												0.375573	0.437873	0.580855
AKR	0.908114	0.173801		AKR	0.888441		B6 VS AKR	0.808971
SJL	0.779909	0.211221		SJL	0.763013														SJL	0.995275	1.0424	0.717102
28.01																				1.06646	0.965434	0.926963
Group	Average	SD		Group	Normalized averges															0.779975	0.589371	0.855744
B6	1.00589	0.122468		B6	0.984094															0.740463	0.704457	1.01086
BFMI	0.721113	0.22313		BFMI	0.705491															0.821215	0.597875	1.0648
AKR	1.14393	0.220543		AKR	1.11914
SJL	0.915094	0.136425		SJL	0.89527														AKR	0.785219	0.774453	0.874937
																				0.962928	1.11027	1.32065
																				0.882601	0.98572	1.01648
																				0.904275	0.684402	1.09474
																				1.23214	0.98572	1.41283

## Sheet: Mice information 
Mouse (name and ID)	sample tissue	Gender	Diet	Geburtsdatum	Datum Tötung	Age
B6-1 (1009437)	whole brain	Male	standard	09.08.2020	24.09.2020	6Wo
B6-2 (1009438)	whole brain	Male	standard	09.08.2020	24.09.2020	6Wo
B6-3 (1009442)	whole brain	Male	standard	15.08.2020	24.09.2020	6Wo
B6-4 (1009443)	whole brain	Male	standard	15.08.2020	24.09.2020	6Wo
BFMI-1 (860-29698)	whole brain	Male	standard	16.08.2020	29.09.2020	6Wo
BFMI-2 (860-29699)	whole brain	Male	standard	16.08.2020	29.09.2020	6Wo
BFMI-3 (860-29700)	whole brain	Male	standard	16.08.2020	29.09.2020	6Wo
BFMI-4 (860-29692)	whole brain	Male	standard	14.08.2020	29.09.2020	6Wo
AKR-1734	whole brain	Male	standard	2020-06-17	2020-07-31	6Wo
AKR-1739	whole brain	Male	standard	2020-06-17	2020-07-31	6Wo
AKR-1749	whole brain	Male	standard	2020-06-17	2020-07-31	6Wo
AKR-1756	whole brain	Male	standard	2020-06-19	2020-07-31	6Wo
AKR-1761	whole brain	Male	standard	2020-06-19	2020-07-31	6Wo
SJL-1215	whole brain	Male	standard	2020-07-06	2020-08-19	6Wo
SJL-1216	whole brain	Male	standard	2020-07-06	2020-08-19	6Wo
SJL-1223	whole brain	Male	standard	2020-07-06	2020-08-19	6Wo
SJL-1227	whole brain	Male	standard	2020-07-07	2020-08-19	6Wo
SJL-1234	whole brain	Male	standard	2020-07-07	2020-08-19	6Wo
qPCR kit	Takyon™ No Rox SYBR® MasterMix dTTP Blue (eurogentec)
